# Supplementary material for: Stage-resolved transcriptomic profiling of Anastrepha ludens (Diptera: Tephritidae) from egg to adult: molecular signatures of a notorious polyphagous fruit-fly pest
Source: Front Insect Sci. 2025 Aug 29;5:1618382. doi: 10.3389/finsc.2025.1618382 (PMC12426010; doi:10.3389/finsc.2025.1618382)
Supplement: Supplementary file 1 [file DataSheet1.xlsx]

## Sheet: DEGs anotations and peaks
TrinityID	ID	seed_ortholog	Description	KEGG_ko	KEGG_Pathway	PFAMs	Stage peak	CPM
TRINITY_DN10068_c0_g1_i3.p1	UN000001	7370.XP_005190517.1	Chitin-binding domain type 2	-	-	-	Adult female	217.678
TRINITY_DN10068_c0_g1_i5.p1	UN000002	7370.XP_005190517.1	Chitin-binding domain type 2	-	-	-	Adult female	318.472
TRINITY_DN100952_c0_g1_i1.p1	UN000003	7217.FBpp0115767	Cuticle protein CPCFC	-	-	-	Adult female	2.80965
TRINITY_DN1010_c1_g1_i13.p1	UN000004	7213.XP_004533429.1	Elongation of very long chain fatty acids protein	-	-	-	Adult female	239.938
TRINITY_DN10174_c2_g1_i1.p1	UN000005	7213.XP_004533372.1	This enzyme scavenges exogenous and endogenous cytidine and 2'-deoxycytidine for UMP synthesis	ko:K01489	ko00240,ko00983,ko01100,map00240,map00983,map01100	dCMP_cyt_deam_1	Adult female	51.4808
TRINITY_DN10267_c0_g1_i3.p1	UN000006	7213.XP_004527060.1	Structural constituent of cuticle	-	-	Chitin_bind_4	Adult female	5.34977
TRINITY_DN104_c0_g1_i9.p1	UN000007	7213.XP_004529533.1	Enoyl-(Acyl carrier protein) reductase	-	-	adh_short_C2	Adult female	58.4923
TRINITY_DN10530_c0_g1_i5.p1	UN000008	7213.XP_004537488.1	Carboxylesterase family	-	-	-	Adult female	1.56324
TRINITY_DN105932_c9_g1_i1.p1	UN000009	7213.XP_004524251.1	It is involved in the biological process described with	ko:K00665	ko00061,ko01100,ko01212,ko04152,ko04910,map00061,map01100,map01212,map04152,map04910	ADH_zinc_N,Acyl_transf_1,KAsynt_C_assoc,KR,Ketoacyl-synt_C,PP-binding,PS-DH,Thioesterase,ketoacyl-synt	Adult female	495.398
TRINITY_DN1073_c0_g1_i2.p1	UN000010	7213.XP_004537064.1	sevenless binding. It is involved in the biological process described with visual perception	ko:K04623	ko04013,map04013	7tm_3	Adult female	10.9939
TRINITY_DN1076_c0_g1_i12.p1	UN000011	7213.XP_004517387.1	Rho guanyl-nucleotide exchange factor activity. It is involved in the biological process described with regulation of Rho protein signal transduction	-	-	RhoGEF	Adult female	21.3109
TRINITY_DN1076_c0_g1_i19.p1	UN000012	7213.XP_004517387.1	Rho guanyl-nucleotide exchange factor activity. It is involved in the biological process described with regulation of Rho protein signal transduction	-	-	RhoGEF	Adult female	4.94258
TRINITY_DN1078_c14_g1_i6.p1	UN000013	7213.XP_004519380.1	Converts protoheme IX and farnesyl diphosphate to heme O	ko:K02257	ko00190,ko00860,ko01100,ko01110,ko04714,map00190,map00860,map01100,map01110,map04714	UbiA	Adult female	93.0406
TRINITY_DN1079_c1_g1_i4.p1	UN000014	7213.XP_004534908.1	Acts in the nervous system to mediate the control of copulatory organs during courtship	-	-	DUF3697	Adult female	35.3289
TRINITY_DN10904_c0_g1_i4.p1	UN000015	7213.XP_004525027.1	odorant binding	-	-	PBP_GOBP	Adult female	18.6345
TRINITY_DN109643_c1_g1_i1.p1	UN000016	7213.XP_004530681.1	Larval serum protein	-	-	Hemocyanin_M	Adult female	0.86044
TRINITY_DN10964_c0_g1_i10.p1	UN000017	7213.XP_004520305.1	Protein of unknown function (DUF1091)	-	-	-	Adult female	10.16
TRINITY_DN1106_c0_g1_i8.p1	UN000018	7213.XP_004520719.1	Leucine rich repeats (6 copies)	-	-	LRR_8	Adult female	50.0847
TRINITY_DN1117_c0_g1_i19.p1	UN000019	7213.XP_004531115.1	Laminin G domain	-	-	Ig_3,Laminin_B,Laminin_EGF,Ldl_recept_a	Adult female	158.262
TRINITY_DN11198_c0_g1_i12.p1	UN000020	7213.XP_004529944.1	C-type lectin (CTL) or carbohydrate-recognition domain (CRD)	ko:K22244	ko05226,map05226	Lectin_C	Adult female	8.61554
TRINITY_DN11198_c0_g1_i18.p1	UN000021	7213.XP_004529944.1	C-type lectin (CTL) or carbohydrate-recognition domain (CRD)	ko:K22244	ko05226,map05226	Lectin_C	Adult female	9.32967
TRINITY_DN112405_c0_g1_i1.p1	UN000022	7213.XP_004520548.1	Protein of unknown function (DUF753)	-	-	DUF753	Adult female	0.955766
TRINITY_DN11467_c1_g1_i3.p1	UN000023	7176.CPIJ015022-PA	Immunoglobulin	-	-	-	Adult female	4.22518
TRINITY_DN11528_c0_g1_i1.p1	UN000024	7213.XP_004522720.1	abhydrolase domain-containing protein	-	-	-	Adult female	57.4767
TRINITY_DN1181_c0_g1_i2.p1	UN000025	7213.XP_004521974.1	Epidermal growth factor-like domain.	-	-	-	Adult female	22.6068
TRINITY_DN11916_c0_g1_i12.p1	UN000026	7213.XP_004521060.1	heme binding. It is involved in the biological process described with oxidation-reduction process	ko:K15001	-	p450	Adult female	438.042
TRINITY_DN1200_c0_g1_i1.p1	UN000027	7213.XP_004518240.1	Zinc ion binding	ko:K14015	ko04141,map04141	NPL4,UN_NPL4,zf-NPL4	Adult female	393.986
TRINITY_DN121486_c0_g1_i1.p1	UN000028	7213.XP_004520634.1	Belongs to the MIP aquaporin (TC 1.A.8) family	-	-	-	Adult female	5.33186
TRINITY_DN121517_c0_g1_i1.p1	UN000029	7213.XP_004518901.1	Actin	ko:K05692	ko04015,ko04145,ko04210,ko04390,ko04391,ko04510,ko04520,ko04530,ko04611,ko04670,ko04714,ko04745,ko04810,ko04919,ko04921,ko05100,ko05110,ko05130,ko05131,ko05132,ko05164,ko05205,ko05225,ko05410,ko05412,ko05414,ko05416,ko05418,map04015,map04145,map04210,map04390,map04391,map04510,map04520,map04530,map04611,map04670,map04714,map04745,map04810,map04919,map04921,map05100,map05110,map05130,map05131,map0…	Actin	Adult female	146
TRINITY_DN1231_c6_g1_i11.p1	UN000030	7213.XP_004527496.1	GTP binding. It is involved in the biological process described with gluconeogenesis	ko:K01596	ko00010,ko00020,ko00620,ko01100,ko01110,ko01120,ko01130,ko03320,ko04068,ko04151,ko04152,ko04910,ko04920,ko04922,ko04931,ko04964,map00010,map00020,map00620,map01100,map01110,map01120,map01130,map03320,map04068,map04151,map04152,map04910,map04920,map04922,map04931,map04964	PEPCK_C,PEPCK_N	Adult female	88.2571
TRINITY_DN1235_c0_g1_i10.p1	UN000031	7213.XP_004518336.1	Structural constituent of cuticle	-	-	Chitin_bind_4	Adult female	54.0973
TRINITY_DN1235_c0_g1_i2.p1	UN000032	7213.XP_004518336.1	Structural constituent of cuticle	-	-	Chitin_bind_4	Adult female	16.5591
TRINITY_DN1235_c0_g1_i3.p1	UN000033	7213.XP_004518336.1	Structural constituent of cuticle	-	-	Chitin_bind_4	Adult female	8.26883
TRINITY_DN124407_c1_g2_i1.p1	UN000034	7213.XP_004521791.1	Adult cuticle protein 1-like	-	-	-	Adult female	13.1496
TRINITY_DN124710_c0_g1_i1.p1	UN000035	7213.XP_004537787.1	Catalyzes the third of the four reactions of the long- chain fatty acids elongation cycle. This endoplasmic reticulum- bound enzymatic process, allows the addition of two carbons to the chain of long- and very long-chain fatty acids VLCFAs per cycle. This enzyme catalyzes the dehydration of the 3-hydroxyacyl-CoA intermediate into trans-2,3-enoyl-CoA, within each cycle of fatty acid elongation. Th…	ko:K10703	ko00062,ko01040,ko01110,ko01212,map00062,map01040,map01110,map01212	-	Adult female	15.4655
TRINITY_DN1247_c0_g1_i1.p1	UN000036	7213.XP_004522641.1	Belongs to the transient receptor (TC 1.A.4) family	-	-	Ion_trans	Adult female	51.7761
TRINITY_DN125232_c0_g2_i1.p1	UN000037	7213.XP_004534846.1	-	-	-	-	Adult female	1.61125
TRINITY_DN125798_c0_g1_i5.p1	UN000038	7213.XP_004537712.1	protein targeting to mitochondrion	ko:K17776	-	GST_C_6,Tom37	Adult female	16.7045
TRINITY_DN128154_c0_g1_i1.p1	UN000039	7213.XP_004517774.1	serine-type endopeptidase activity. It is involved in the biological process described with proteolysis	-	-	-	Adult female	52.3773
TRINITY_DN12822_c0_g1_i10.p1	UN000040	7213.XP_004534846.1	-	-	-	-	Adult female	1.10497
TRINITY_DN128571_c0_g3_i1.p1	UN000041	7213.XP_004530681.1	Larval serum protein	-	-	Hemocyanin_C	Adult female	2.15784
TRINITY_DN129617_c3_g1_i1.p1	UN000042	7213.XP_004522163.1	It is involved in the biological process described with phosphatidylinositol phosphorylation	ko:K01092	ko00521,ko00562,ko01100,ko04070,map00521,map00562,map01100,map04070	Inositol_P	Adult female	19.6919
TRINITY_DN129617_c3_g1_i3.p1	UN000043	7213.XP_004522163.1	It is involved in the biological process described with phosphatidylinositol phosphorylation	ko:K01092	ko00521,ko00562,ko01100,ko04070,map00521,map00562,map01100,map04070	Inositol_P	Adult female	100.167
TRINITY_DN130496_c0_g1_i3.p1	UN000044	7213.XP_004536061.1	RAI1 like PD-(D/E)XK nuclease	-	-	-	Adult female	1.05198
TRINITY_DN135251_c1_g1_i1.p1	UN000045	7213.XP_004535497.1	Sodium dicarboxylate symporter activity. It is involved in the biological process described with dicarboxylic acid transport	-	-	SDF	Adult female	1.79195
TRINITY_DN137695_c0_g1_i1.p1	UN000046	7213.XP_004525340.1	Belongs to the sodium solute symporter (SSF) (TC 2.A.21) family	ko:K14388	-	-	Adult female	2.61723
TRINITY_DN1379_c8_g1_i2.p1	UN000047	7234.FBpp0174393	Myosin tail	-	-	-	Adult female	277.238
TRINITY_DN1385_c0_g1_i3.p1	UN000048	7213.XP_004534051.1	Immunoglobulin C1-set domain	-	-	C2-set_2,Ig_2,Ig_3,V-set	Adult female	18.9343
TRINITY_DN13962_c0_g1_i5.p1	UN000049	7213.XP_004524863.1	-	-	-	-	Adult female	3.97073
TRINITY_DN140546_c1_g3_i1.p1	UN000050	7213.XP_004534588.1	Mitochondrial carrier protein	ko:K15102	-	Mito_carr	Adult female	261.12
TRINITY_DN140546_c1_g3_i9.p1	UN000051	7213.XP_004534588.1	Mitochondrial carrier protein	ko:K15102	-	Mito_carr	Adult female	89.1347
TRINITY_DN140684_c0_g1_i1.p1	UN000052	7213.XP_004522983.1	Odorant binding protein	-	-	PBP_GOBP	Adult female	18.8893
TRINITY_DN14093_c0_g1_i1.p1	UN000053	7213.XP_004522094.1	phosphatase activity. It is involved in the biological process described with metabolic process	-	-	-	Adult female	128.311
TRINITY_DN141397_c0_g1_i1.p1	UN000054	7213.XP_004524847.1	Transferase activity, transferring phosphorus-containing groups	-	-	EcKinase	Adult female	2.28586
TRINITY_DN1414_c2_g1_i2.p1	UN000055	7213.XP_004517635.1	peptidase inhibitor activity	-	-	WAP	Adult female	41.2919
TRINITY_DN142178_c2_g1_i1.p1	UN000056	7213.XP_004520579.1	Structural constituent of cuticle	-	-	Chitin_bind_4	Adult female	65.7227
TRINITY_DN14856_c0_g1_i3.p1	UN000057	7213.XP_004531412.1	Calcium ion binding	-	-	Sarcoglycan_2	Adult female	8.06403
TRINITY_DN148_c2_g1_i4.p1	UN000058	7213.XP_004526787.1	nucleic acid binding	-	-	RRM_1	Adult female	4.66533
TRINITY_DN14_c2_g1_i10.p1	UN000059	7213.XP_004534006.1	heme binding. It is involved in the biological process described with oxidation-reduction process	ko:K14999	-	p450	Adult female	355.42
TRINITY_DN14_c2_g1_i4.p1	UN000060	7213.XP_004534006.1	heme binding. It is involved in the biological process described with oxidation-reduction process	ko:K14999	-	p450	Adult female	27.3839
TRINITY_DN1520_c0_g1_i10.p1	UN000061	7213.XP_004537365.1	electron carrier activity. It is involved in the biological process described with oxidation-reduction process	-	-	-	Adult female	3.13192
TRINITY_DN1542_c0_g1_i10.p1	UN000062	7213.XP_004517557.1	Serine-type endopeptidase inhibitor activity	-	-	Kunitz_BPTI,Reeler,Spond_N,TSP_1	Adult female	1070.25
TRINITY_DN15576_c0_g1_i3.p1	UN000063	7260.FBpp0244789	Protein of unknown function (DUF753)	-	-	DUF753	Adult female	3.94981
TRINITY_DN1589_c1_g1_i2.p1	UN000064	7213.XP_004518233.1	Myofilin	-	-	Myofilin	Adult female	78.8516
TRINITY_DN160598_c0_g1_i1.p1	UN000065	7213.XP_004535360.1	Carboxylic ester hydrolase activity	-	-	-	Adult female	4.89481
TRINITY_DN160601_c2_g1_i1.p1	UN000066	7213.XP_004518136.1	Belongs to the actin family	ko:K05692	ko04015,ko04145,ko04210,ko04390,ko04391,ko04510,ko04520,ko04530,ko04611,ko04670,ko04714,ko04745,ko04810,ko04919,ko04921,ko05100,ko05110,ko05130,ko05131,ko05132,ko05164,ko05205,ko05225,ko05410,ko05412,ko05414,ko05416,ko05418,map04015,map04145,map04210,map04390,map04391,map04510,map04520,map04530,map04611,map04670,map04714,map04745,map04810,map04919,map04921,map05100,map05110,map05130,map05131,map0…	Actin	Adult female	22.8066
TRINITY_DN163_c3_g1_i11.p1	UN000067	7213.XP_004536092.1	catalytic activity. It is involved in the biological process described with metabolic process	-	-	-	Adult female	4.99464
TRINITY_DN16420_c1_g1_i1.p1	UN000068	7213.XP_004537767.1	Immunoglobulin I-set domain	-	-	I-set	Adult female	0.416883
TRINITY_DN166718_c1_g1_i1.p1	UN000069	7213.XP_004518136.1	Belongs to the actin family	ko:K05692	ko04015,ko04145,ko04210,ko04390,ko04391,ko04510,ko04520,ko04530,ko04611,ko04670,ko04714,ko04745,ko04810,ko04919,ko04921,ko05100,ko05110,ko05130,ko05131,ko05132,ko05164,ko05205,ko05225,ko05410,ko05412,ko05414,ko05416,ko05418,map04015,map04145,map04210,map04390,map04391,map04510,map04520,map04530,map04611,map04670,map04714,map04745,map04810,map04919,map04921,map05100,map05110,map05130,map05131,map0…	Actin	Adult female	1.57771
TRINITY_DN1668_c1_g1_i1.p1	UN000070	7213.XP_004530024.1	Gamma interferon inducible lysosomal thiol reductase (GILT)	-	-	-	Adult female	43.962
TRINITY_DN169758_c0_g2_i2.p1	UN000071	7213.XP_004534588.1	Mitochondrial carrier protein	ko:K15102	-	Mito_carr	Adult female	197.854
TRINITY_DN1712_c0_g1_i1.p1	UN000072	7213.XP_004519629.1	Oxidoreductase activity. It is involved in the biological process described with oxidation-reduction process	-	-	-	Adult female	77.4632
TRINITY_DN17141_c0_g1_i1.p1	UN000073	7213.XP_004521791.1	Adult cuticle protein 1-like	-	-	-	Adult female	21.9845
TRINITY_DN171689_c0_g2_i1.p1	UN000074	7213.XP_004531314.1	Lysosomal aspartic protease-like	-	-	-	Adult female	20.9337
TRINITY_DN171_c0_g1_i21.p1	UN000075	7213.XP_004524458.1	Belongs to the peptidase S1 family	-	-	Trypsin	Adult female	6.10258
TRINITY_DN1756_c31_g1_i1.p1	UN000076	7213.XP_004518901.1	Actin	ko:K05692	ko04015,ko04145,ko04210,ko04390,ko04391,ko04510,ko04520,ko04530,ko04611,ko04670,ko04714,ko04745,ko04810,ko04919,ko04921,ko05100,ko05110,ko05130,ko05131,ko05132,ko05164,ko05205,ko05225,ko05410,ko05412,ko05414,ko05416,ko05418,map04015,map04145,map04210,map04390,map04391,map04510,map04520,map04530,map04611,map04670,map04714,map04745,map04810,map04919,map04921,map05100,map05110,map05130,map05131,map0…	Actin	Adult female	1.39771
TRINITY_DN182428_c0_g1_i1.p1	UN000077	7213.XP_004522983.1	Odorant binding protein	-	-	PBP_GOBP	Adult female	6.95957
TRINITY_DN1824_c0_g1_i7.p1	UN000078	7213.XP_004519759.1	Hydrolase activity, acting on carbon-nitrogen (but not peptide) bonds, in cyclic amides. It is involved in the biological process described with pyrimidine nucleobase catabolic process	ko:K01464	ko00240,ko00410,ko00770,ko00983,ko01100,map00240,map00410,map00770,map00983,map01100	Amidohydro_1	Adult female	10.0124
TRINITY_DN183_c1_g1_i4.p1	UN000079	7213.XP_004524829.1	transferase activity, transferring hexosyl groups. It is involved in the biological process described with metabolic process	ko:K00699	ko00040,ko00053,ko00140,ko00830,ko00860,ko00980,ko00982,ko00983,ko01100,ko01110,ko05204,map00040,map00053,map00140,map00830,map00860,map00980,map00982,map00983,map01100,map01110,map05204	UDPGT	Adult female	52.9649
TRINITY_DN1889_c0_g2_i2.p1	UN000080	7213.XP_004520583.1	Structural constituent of cuticle	-	-	Chitin_bind_4	Adult female	376.118
TRINITY_DN190701_c1_g1_i1.p2	UN000081	7213.XP_004530681.1	Larval serum protein	-	-	Hemocyanin_C	Adult female	2.97896
TRINITY_DN191744_c0_g1_i1.p1	UN000082	7213.XP_004527497.1	GTP binding. It is involved in the biological process described with gluconeogenesis	ko:K01596	ko00010,ko00020,ko00620,ko01100,ko01110,ko01120,ko01130,ko03320,ko04068,ko04151,ko04152,ko04910,ko04920,ko04922,ko04931,ko04964,map00010,map00020,map00620,map01100,map01110,map01120,map01130,map03320,map04068,map04151,map04152,map04910,map04920,map04922,map04931,map04964	PEPCK_C	Adult female	35.1691
TRINITY_DN192968_c0_g1_i1.p1	UN000083	7213.XP_004522983.1	Odorant binding protein	-	-	-	Adult female	41.6139
TRINITY_DN19383_c0_g1_i1.p1	UN000084	7213.XP_004530859.1	Domain present in PSD-95, Dlg, and ZO-1/2.	-	-	-	Adult female	3.05789
TRINITY_DN199_c0_g1_i10.p1	UN000085	7213.XP_004534611.1	activity. It is involved in the biological process described with carbohydrate metabolic process	-	-	Alpha-amylase	Adult female	5687.69
TRINITY_DN20020_c0_g2_i1.p1	UN000086	7217.FBpp0127109	Serine-type endopeptidase inhibitor activity	-	-	-	Adult female	1.11329
TRINITY_DN20636_c1_g1_i1.p1	UN000087	7213.XP_004531314.1	Lysosomal aspartic protease-like	-	-	-	Adult female	5.96904
TRINITY_DN20729_c0_g1_i1.p1	UN000088	7213.XP_004531314.1	Lysosomal aspartic protease-like	-	-	-	Adult female	323.179
TRINITY_DN20729_c4_g1_i1.p1	UN000089	7213.XP_004531314.1	Lysosomal aspartic protease-like	-	-	-	Adult female	5.1972
TRINITY_DN2084_c0_g1_i10.p1	UN000090	7213.XP_004529491.1	WIF domain	ko:K01691	ko04310,map04310	WIF	Adult female	19.198
TRINITY_DN20963_c3_g1_i4.p1	UN000091	7213.XP_004521077.1	Leucine rich repeat C-terminal domain	-	-	Ig_3,LRR_8	Adult female	1.48613
TRINITY_DN2106_c0_g1_i7.p1	UN000092	7213.XP_004533263.1	Belongs to the Ca(2 ) cation antiporter (CaCA) (TC 2.A.19) family	ko:K13750	-	Na_Ca_ex	Adult female	4.20999
TRINITY_DN2107_c42_g1_i1.p1	UN000093	7370.XP_005185160.1	-	-	-	-	Adult female	1.41875
TRINITY_DN2150_c0_g1_i1.p1	UN000094	7370.XP_005179815.1	gamma-glutamyltransferase activity. It is involved in the biological process described with glutathione metabolic process	ko:K18592	ko00430,ko00460,ko00480,ko00590,ko01100,map00430,map00460,map00480,map00590,map01100	G_glu_transpept	Adult female	9.67225
TRINITY_DN21521_c0_g2_i1.p1	UN000095	7213.XP_004521605.1	Structural constituent of cuticle	-	-	Chitin_bind_4	Adult female	0.581286
TRINITY_DN2167_c1_g1_i2.p1	UN000096	7213.XP_004520770.1	Protein of unknown function (DUF725)	-	-	-	Adult female	28.1221
TRINITY_DN2167_c1_g1_i4.p1	UN000097	7213.XP_004520770.1	Protein of unknown function (DUF725)	-	-	-	Adult female	200.593
TRINITY_DN21_c67_g1_i1.p1	UN000098	7213.XP_004518379.1	Myb/SANT-like DNA-binding domain	-	-	Myb_DNA-bind_4	Adult female	8.61318
TRINITY_DN2241_c0_g1_i6.p1	UN000099	7213.XP_004534420.1	-	-	-	-	Adult female	85.4252
TRINITY_DN2261_c0_g1_i10.p1	UN000100	7213.XP_004533533.1	Tetraspanin family	-	-	Tetraspannin	Adult female	37.9209
TRINITY_DN2281_c1_g1_i3.p1	UN000101	7213.XP_004525687.1	Drosophila Retinin like protein	-	-	Retinin_C	Adult female	23.8977
TRINITY_DN229_c0_g4_i1.p1	UN000102	7234.FBpp0182287	activity. It is involved in the biological process described with ion transport	ko:K05313	-	ANF_receptor,Lig_chan,Lig_chan-Glu_bd	Adult female	18.201
TRINITY_DN230_c10_g1_i8.p1	UN000103	7213.XP_004526317.1	Oxidoreductase activity. It is involved in the biological process described with metabolic process	-	-	-	Adult female	2.45739
TRINITY_DN230_c10_g1_i9.p1	UN000104	7213.XP_004533997.1	Oxidoreductase activity. It is involved in the biological process described with metabolic process	-	-	-	Adult female	7.90321
TRINITY_DN2323_c0_g1_i27.p1	UN000105	7213.XP_004517727.1	Belongs to the cation transport ATPase (P-type) (TC 3.A.3) family. Type IV subfamily	ko:K14802	-	Cation_ATPase,E1-E2_ATPase,PhoLip_ATPase_C,PhoLip_ATPase_N	Adult female	6.21753
TRINITY_DN2342_c0_g1_i11.p1	UN000106	7213.XP_004518272.1	sensory perception of pain	-	-	-	Adult female	21.0311
TRINITY_DN2342_c0_g1_i14.p1	UN000107	7213.XP_004518272.1	sensory perception of pain	-	-	-	Adult female	52.6237
TRINITY_DN2342_c0_g1_i3.p1	UN000108	7213.XP_004518272.1	sensory perception of pain	-	-	-	Adult female	81.3501
TRINITY_DN237309_c4_g1_i11.p1	UN000109	7213.XP_004525085.1	It is involved in the biological process described with	ko:K00030	ko00020,ko01100,ko01110,ko01120,ko01130,ko01200,ko01210,ko01230,map00020,map01100,map01110,map01120,map01130,map01200,map01210,map01230	Iso_dh	Adult female	640.202
TRINITY_DN237462_c1_g1_i1.p1	UN000110	7213.XP_004530681.1	Larval serum protein	-	-	Hemocyanin_C	Adult female	0.512288
TRINITY_DN237694_c1_g1_i1.p1	UN000111	7213.XP_004518136.1	Belongs to the actin family	ko:K05692	ko04015,ko04145,ko04210,ko04390,ko04391,ko04510,ko04520,ko04530,ko04611,ko04670,ko04714,ko04745,ko04810,ko04919,ko04921,ko05100,ko05110,ko05130,ko05131,ko05132,ko05164,ko05205,ko05225,ko05410,ko05412,ko05414,ko05416,ko05418,map04015,map04145,map04210,map04390,map04391,map04510,map04520,map04530,map04611,map04670,map04714,map04745,map04810,map04919,map04921,map05100,map05110,map05130,map05131,map0…	Actin	Adult female	6.42415
TRINITY_DN23889_c0_g1_i1.p1	UN000112	7213.XP_004524865.1	-	-	-	-	Adult female	11.7048
TRINITY_DN238_c0_g1_i15.p1	UN000113	7213.XP_004522881.1	-	-	-	-	Adult female	7.9995
TRINITY_DN238_c0_g1_i4.p1	UN000114	7213.XP_004522881.1	-	-	-	-	Adult female	13.7954
TRINITY_DN238_c0_g1_i9.p1	UN000115	7213.XP_004522881.1	-	-	-	-	Adult female	6.55326
TRINITY_DN239_c0_g1_i14.p1	UN000116	7213.XP_004531040.1	Microtubule-associated protein	ko:K04380	ko04010,ko05010,map04010,map05010	Tubulin-binding	Adult female	15.8223
TRINITY_DN24365_c0_g1_i15.p1	UN000117	7213.XP_004534669.1	Haemopoietic lineage transmembrane helix	-	-	ARL6IP6	Adult female	8.22768
TRINITY_DN2467_c0_g1_i1.p1	UN000118	7213.XP_004523831.1	cuticle protein	-	-	Chitin_bind_4	Adult female	4.26194
TRINITY_DN24834_c0_g1_i1.p1	UN000119	7213.XP_004519938.1	-	-	-	-	Adult female	8.13503
TRINITY_DN2507_c1_g1_i8.p1	UN000120	7213.XP_004533229.1	thrombospondin type-1 domain-containing protein 4	-	-	-	Adult female	42.5791
TRINITY_DN2530_c9_g1_i2.p1	UN000121	7213.XP_004526694.1	structural molecule activity	-	-	-	Adult female	59.5569
TRINITY_DN2631_c6_g1_i6.p1	UN000122	7213.XP_004537689.1	Abhydrolase domain containing 18	-	-	DUF2048	Adult female	16.9204
TRINITY_DN2644_c0_g1_i11.p1	UN000123	7213.XP_004537911.1	Phosphatidylcholine 1-acylhydrolase activity. It is involved in the biological process described with lipid metabolic process	-	-	-	Adult female	27.001
TRINITY_DN2776_c2_g1_i1.p1	UN000124	7213.XP_004521077.1	Leucine rich repeat C-terminal domain	-	-	-	Adult female	0.82672
TRINITY_DN2814_c0_g1_i11.p1	UN000125	7213.XP_004520087.1	serine-type endopeptidase activity. It is involved in the biological process described with proteolysis	ko:K09640	-	Trypsin	Adult female	473.953
TRINITY_DN2814_c0_g1_i20.p1	UN000126	7213.XP_004520087.1	serine-type endopeptidase activity. It is involved in the biological process described with proteolysis	ko:K09640	-	Trypsin	Adult female	148.355
TRINITY_DN2814_c0_g1_i25.p1	UN000127	7213.XP_004520087.1	serine-type endopeptidase activity. It is involved in the biological process described with proteolysis	ko:K09640	-	Trypsin	Adult female	1219.76
TRINITY_DN2814_c0_g1_i28.p1	UN000128	7213.XP_004520087.1	serine-type endopeptidase activity. It is involved in the biological process described with proteolysis	ko:K09640	-	Trypsin	Adult female	274.851
TRINITY_DN2814_c0_g1_i3.p1	UN000129	7213.XP_004520087.1	serine-type endopeptidase activity. It is involved in the biological process described with proteolysis	ko:K09640	-	Trypsin	Adult female	205.785
TRINITY_DN2814_c0_g1_i31.p1	UN000130	7213.XP_004520087.1	serine-type endopeptidase activity. It is involved in the biological process described with proteolysis	ko:K09640	-	Trypsin	Adult female	2.34501
TRINITY_DN2814_c0_g1_i32.p1	UN000131	7213.XP_004520087.1	serine-type endopeptidase activity. It is involved in the biological process described with proteolysis	ko:K09640	-	Trypsin	Adult female	348.806
TRINITY_DN2814_c0_g1_i6.p1	UN000132	7213.XP_004520087.1	serine-type endopeptidase activity. It is involved in the biological process described with proteolysis	ko:K09640	-	Trypsin	Adult female	83.785
TRINITY_DN2814_c0_g1_i8.p1	UN000133	7213.XP_004520087.1	serine-type endopeptidase activity. It is involved in the biological process described with proteolysis	ko:K09640	-	Trypsin	Adult female	41.3662
TRINITY_DN2814_c1_g3_i1.p1	UN000134	7213.XP_004520087.1	serine-type endopeptidase activity. It is involved in the biological process described with proteolysis	ko:K09640	-	Trypsin	Adult female	7.74371
TRINITY_DN2814_c1_g3_i3.p1	UN000135	7213.XP_004520087.1	serine-type endopeptidase activity. It is involved in the biological process described with proteolysis	ko:K09640	-	Trypsin	Adult female	301.616
TRINITY_DN2814_c1_g4_i1.p1	UN000136	7213.XP_004520087.1	serine-type endopeptidase activity. It is involved in the biological process described with proteolysis	ko:K09640	-	Trypsin	Adult female	71.5057
TRINITY_DN2814_c1_g4_i2.p1	UN000137	7213.XP_004520087.1	serine-type endopeptidase activity. It is involved in the biological process described with proteolysis	ko:K09640	-	Trypsin	Adult female	595.041
TRINITY_DN2822_c0_g1_i10.p1	UN000138	7213.XP_004517522.1	Calcium channel activity. It is involved in the biological process described with calcium ion transmembrane transport	ko:K13803	ko04745,map04745	-	Adult female	55.3782
TRINITY_DN28284_c0_g1_i22.p1	UN000139	7213.XP_004524078.1	Fibrinogen and fibronectin	-	-	-	Adult female	49.085
TRINITY_DN2830_c0_g1_i1.p1	UN000140	7213.XP_004531490.1	transferase activity, transferring acyl groups other than amino-acyl groups	-	-	-	Adult female	65.1844
TRINITY_DN284844_c1_g1_i1.p1	UN000141	7213.XP_004518136.1	Belongs to the actin family	ko:K05692	ko04015,ko04145,ko04210,ko04390,ko04391,ko04510,ko04520,ko04530,ko04611,ko04670,ko04714,ko04745,ko04810,ko04919,ko04921,ko05100,ko05110,ko05130,ko05131,ko05132,ko05164,ko05205,ko05225,ko05410,ko05412,ko05414,ko05416,ko05418,map04015,map04145,map04210,map04390,map04391,map04510,map04520,map04530,map04611,map04670,map04714,map04745,map04810,map04919,map04921,map05100,map05110,map05130,map05131,map0…	Actin	Adult female	155.35
TRINITY_DN285614_c1_g1_i1.p1	UN000142	7213.XP_004521792.1	cuticle protein	-	-	Cuticle_4	Adult female	3.13312
TRINITY_DN2877_c0_g1_i21.p1	UN000143	7213.XP_004520679.1	Belongs to the major facilitator superfamily. Sugar transporter (TC 2.A.1.1) family	-	-	-	Adult female	62.0816
TRINITY_DN2877_c0_g1_i27.p1	UN000144	7213.XP_004520679.1	Belongs to the major facilitator superfamily. Sugar transporter (TC 2.A.1.1) family	-	-	-	Adult female	40.9281
TRINITY_DN29672_c0_g1_i1.p1	UN000145	7213.XP_004522983.1	Odorant binding protein	-	-	PBP_GOBP	Adult female	12.1495
TRINITY_DN29672_c0_g1_i2.p1	UN000146	7213.XP_004522983.1	Odorant binding protein	-	-	PBP_GOBP	Adult female	31.7435
TRINITY_DN29835_c0_g2_i1.p1	UN000147	7234.FBpp0178951	Calcium ion binding	-	-	-	Adult female	1.58251
TRINITY_DN2986_c0_g1_i7.p1	UN000148	7213.XP_004522856.1	Odorant-binding protein	-	-	PBP_GOBP	Adult female	3.12907
TRINITY_DN2_c1_g1_i4.p1	UN000149	7213.XP_004524258.1	Phosphatidylcholine 1-acylhydrolase activity. It is involved in the biological process described with lipid metabolic process	-	-	-	Adult female	4.2701
TRINITY_DN30623_c1_g1_i1.p1	UN000150	7213.XP_004525687.1	Drosophila Retinin like protein	-	-	Retinin_C	Adult female	6.21027
TRINITY_DN3102_c0_g1_i4.p1	UN000151	7213.XP_004535521.1	protein serine threonine kinase activity. It is involved in the biological process described with protein phosphorylation	ko:K19584	-	Pkinase	Adult female	32.0469
TRINITY_DN3159_c0_g1_i18.p1	UN000152	7213.XP_004535912.1	Insect allergen related repeat, nitrile-specifier detoxification	-	-	Ins_allergen_rp	Adult female	5.93543
TRINITY_DN32034_c0_g1_i1.p1	UN000153	7245.FBpp0257607	transferase activity, transferring hexosyl groups. It is involved in the biological process described with metabolic process	ko:K00699	ko00040,ko00053,ko00140,ko00830,ko00860,ko00980,ko00982,ko00983,ko01100,ko01110,ko05204,map00040,map00053,map00140,map00830,map00860,map00980,map00982,map00983,map01100,map01110,map05204	-	Adult female	8.0816
TRINITY_DN3208_c0_g1_i7.p1	UN000154	7213.XP_004536617.1	phosphatase activity. It is involved in the biological process described with metabolic process	ko:K01077	ko00730,ko00790,ko01100,ko02020,map00730,map00790,map01100,map02020	Alk_phosphatase	Adult female	14.9112
TRINITY_DN3276_c0_g1_i14.p1	UN000155	7213.XP_004522857.1	Calcium ion binding. It is involved in the biological process described with cell adhesion	ko:K04659	ko04145,ko04151,ko04510,ko04512,ko05144,ko05165,map04145,map04151,map04510,map04512,map05144,map05165	COMP	Adult female	66.413
TRINITY_DN328_c1_g1_i3.p1	UN000156	7213.XP_004522380.1	Belongs to the class-III pyridoxal-phosphate-dependent aminotransferase family	ko:K00827	ko00250,ko00260,ko00270,ko00280,ko01100,ko01110,map00250,map00260,map00270,map00280,map01100,map01110	Aminotran_3	Adult female	1.57148
TRINITY_DN330365_c3_g1_i1.p1	UN000157	7213.XP_004518136.1	Belongs to the actin family	ko:K05692	ko04015,ko04145,ko04210,ko04390,ko04391,ko04510,ko04520,ko04530,ko04611,ko04670,ko04714,ko04745,ko04810,ko04919,ko04921,ko05100,ko05110,ko05130,ko05131,ko05132,ko05164,ko05205,ko05225,ko05410,ko05412,ko05414,ko05416,ko05418,map04015,map04145,map04210,map04390,map04391,map04510,map04520,map04530,map04611,map04670,map04714,map04745,map04810,map04919,map04921,map05100,map05110,map05130,map05131,map0…	Actin	Adult female	34.8678
TRINITY_DN330372_c43_g1_i1.p1	UN000158	7213.XP_004524870.1	Transferrins are iron binding transport proteins which bind Fe(3 ) ion in association with the binding of an anion, usually bicarbonate	-	-	Transferrin	Adult female	3665.68
TRINITY_DN331249_c1_g1_i1.p1	UN000159	43151.ADAC000793-PA	Belongs to the actin family	ko:K05692	ko04015,ko04145,ko04210,ko04390,ko04391,ko04510,ko04520,ko04530,ko04611,ko04670,ko04714,ko04745,ko04810,ko04919,ko04921,ko05100,ko05110,ko05130,ko05131,ko05132,ko05164,ko05205,ko05225,ko05410,ko05412,ko05414,ko05416,ko05418,map04015,map04145,map04210,map04390,map04391,map04510,map04520,map04530,map04611,map04670,map04714,map04745,map04810,map04919,map04921,map05100,map05110,map05130,map05131,map0…	Actin	Adult female	19.599
TRINITY_DN33435_c0_g1_i3.p1	UN000160	7213.XP_004518901.1	Actin	ko:K05692	ko04015,ko04145,ko04210,ko04390,ko04391,ko04510,ko04520,ko04530,ko04611,ko04670,ko04714,ko04745,ko04810,ko04919,ko04921,ko05100,ko05110,ko05130,ko05131,ko05132,ko05164,ko05205,ko05225,ko05410,ko05412,ko05414,ko05416,ko05418,map04015,map04145,map04210,map04390,map04391,map04510,map04520,map04530,map04611,map04670,map04714,map04745,map04810,map04919,map04921,map05100,map05110,map05130,map05131,map0…	Actin	Adult female	32.6159
TRINITY_DN3402_c0_g1_i15.p1	UN000161	7213.XP_004534400.1	carbohydrate binding. It is involved in the biological process described with mannose metabolic process	ko:K12311	ko00511,ko04142,map00511,map04142	Alpha-mann_mid,Glyco_hydro_38,Glyco_hydro_38C	Adult female	210.882
TRINITY_DN3450_c0_g1_i3.p1	UN000162	7213.XP_004526061.1	heme binding. It is involved in the biological process described with oxidation-reduction process	-	-	-	Adult female	13.5852
TRINITY_DN34642_c0_g1_i2.p1	UN000163	7213.XP_004537540.1	-	-	-	-	Adult female	4.48124
TRINITY_DN346_c0_g1_i28.p1	UN000164	7213.XP_004530423.1	calcium-dependent phospholipid binding	-	-	-	Adult female	2.64209
TRINITY_DN3521_c0_g1_i18.p1	UN000165	7213.XP_004523289.1	Beta-mannosidase activity. It is involved in the biological process described with mannan catabolic process	-	-	-	Adult female	18.9874
TRINITY_DN3525_c0_g1_i1.p1	UN000166	7213.XP_004527277.1	nucleic acid binding. It is involved in the biological process described with protein methylation	ko:K02493	-	MTS	Adult female	25.6189
TRINITY_DN3526_c0_g1_i10.p1	UN000167	7213.XP_004530859.1	Domain present in PSD-95, Dlg, and ZO-1/2.	-	-	PDZ	Adult female	114.848
TRINITY_DN35288_c1_g1_i1.p1	UN000168	7213.XP_004518573.1	Chitinase activity. It is involved in the biological process described with carbohydrate metabolic process	-	-	Glyco_hydro_18	Adult female	1.72148
TRINITY_DN35647_c0_g1_i1.p1	UN000169	7213.XP_004537949.1	N-acetylmuramoyl-L-alanine amidase activity. It is involved in the biological process described with peptidoglycan catabolic process	ko:K01446	-	Amidase_2	Adult female	23.5039
TRINITY_DN3568_c0_g1_i10.p1	UN000170	7213.XP_004529520.1	Anterior fat body protein	-	-	SGL	Adult female	21.1239
TRINITY_DN3586_c0_g1_i10.p1	UN000171	7213.XP_004517618.1	-	-	-	-	Adult female	12.0422
TRINITY_DN3636_c0_g1_i1.p1	UN000172	7370.XP_005180065.1	SRR1	-	-	SRR1	Adult female	1.63682
TRINITY_DN3668_c0_g1_i1.p1	UN000173	7213.XP_004534393.1	catalytic activity. It is involved in the biological process described with metabolic process	ko:K15013	ko00061,ko00071,ko01100,ko01212,ko03320,ko04920,map00061,map00071,map01100,map01212,map03320,map04920	AMP-binding	Adult female	56.8818
TRINITY_DN3674_c3_g1_i1.p1	UN000174	7213.XP_004518284.1	Belongs to the sodium solute symporter (SSF) (TC 2.A.21) family	-	-	SSF	Adult female	10.3657
TRINITY_DN36862_c0_g1_i1.p1	UN000175	7213.XP_004535360.1	Carboxylic ester hydrolase activity	-	-	-	Adult female	6.52821
TRINITY_DN3729_c0_g1_i16.p1	UN000176	7213.XP_004524569.1	Fibrinogen-related domains (FReDs)	-	-	-	Adult female	131.323
TRINITY_DN3748_c0_g1_i1.p1	UN000177	7213.XP_004521636.1	-	-	-	-	Adult female	393.106
TRINITY_DN377417_c1_g2_i1.p2	UN000178	7213.XP_004530681.1	Larval serum protein	-	-	Hemocyanin_C	Adult female	1.96481
TRINITY_DN378275_c3_g1_i1.p1	UN000179	7213.XP_004521792.1	cuticle protein	-	-	Cuticle_4	Adult female	1.02414
TRINITY_DN3884_c0_g1_i1.p1	UN000180	7213.XP_004534904.1	Belongs to the major facilitator superfamily. Sugar transporter (TC 2.A.1.1) family	-	-	Sugar_tr	Adult female	115.675
TRINITY_DN39183_c0_g1_i6.p1	UN000181	7370.XP_005190900.1	Gypsy protein	-	-	-	Adult female	0.400261
TRINITY_DN3938_c0_g1_i10.p1	UN000182	7213.XP_004534502.1	Juvenile hormone binding protein domains in insects.	-	-	JHBP	Adult female	6.05363
TRINITY_DN39659_c0_g1_i1.p1	UN000183	7213.XP_004517444.1	Inositol-3-phosphate synthase activity. It is involved in the biological process described with	ko:K01858	ko00521,ko00562,ko01100,ko01130,map00521,map00562,map01100,map01130	Inos-1-P_synth,NAD_binding_5	Adult female	335.368
TRINITY_DN39782_c0_g1_i1.p1	UN000184	7230.FBpp0164717	serine-type endopeptidase activity. It is involved in the biological process described with proteolysis	-	-	Trypsin	Adult female	3.776
TRINITY_DN397_c9_g1_i5.p1	UN000185	7227.FBpp0111566	Domain first found in C1r, C1s, uEGF, and bone morphogenetic protein.	-	-	CUB	Adult female	2.10429
TRINITY_DN4025_c10_g1_i9.p1	UN000186	7213.XP_004520548.1	Protein of unknown function (DUF753)	-	-	DUF753	Adult female	33.2679
TRINITY_DN4208_c0_g1_i1.p1	UN000187	7213.XP_004518571.1	Chitinase activity. It is involved in the biological process described with carbohydrate metabolic process	-	-	Glyco_hydro_18	Adult female	104.946
TRINITY_DN425295_c0_g1_i1.p1	UN000188	7213.XP_004534627.1	-	-	-	-	Adult female	451.912
TRINITY_DN4281_c0_g1_i4.p1	UN000189	7213.XP_004520566.1	Phosphotransferase activity, alcohol group as acceptor. It is involved in the biological process described with carbohydrate metabolic process	ko:K00844	ko00010,ko00051,ko00052,ko00500,ko00520,ko00521,ko00524,ko01100,ko01110,ko01120,ko01130,ko01200,ko04066,ko04910,ko04930,ko04973,ko05230,map00010,map00051,map00052,map00500,map00520,map00521,map00524,map01100,map01110,map01120,map01130,map01200,map04066,map04910,map04930,map04973,map05230	Hexokinase_2	Adult female	2.68358
TRINITY_DN4348_c13_g1_i1.p3	UN000190	7213.XP_004518901.1	Actin	ko:K05692	ko04015,ko04145,ko04210,ko04390,ko04391,ko04510,ko04520,ko04530,ko04611,ko04670,ko04714,ko04745,ko04810,ko04919,ko04921,ko05100,ko05110,ko05130,ko05131,ko05132,ko05164,ko05205,ko05225,ko05410,ko05412,ko05414,ko05416,ko05418,map04015,map04145,map04210,map04390,map04391,map04510,map04520,map04530,map04611,map04670,map04714,map04745,map04810,map04919,map04921,map05100,map05110,map05130,map05131,map0…	Actin	Adult female	18.2604
TRINITY_DN439_c0_g5_i2.p1	UN000191	7213.XP_004533440.1	nucleic acid binding	-	-	rve	Adult female	10.359
TRINITY_DN440_c0_g1_i8.p1	UN000192	7213.XP_004518334.1	Protein phosphatase type 2A regulator activity. It is involved in the biological process described with signal transduction	ko:K11584	ko03015,ko04071,ko04113,ko04114,ko04151,ko04152,ko04261,ko04728,ko05165,map03015,map04071,map04113,map04114,map04151,map04152,map04261,map04728,map05165	B56	Adult female	23.2188
TRINITY_DN4415_c0_g1_i1.p1	UN000193	7213.XP_004524465.1	-	-	-	-	Adult female	19.2261
TRINITY_DN441_c0_g1_i10.p1	UN000194	7370.XP_005191784.1	Belongs to the peptidase S1 family	-	-	-	Adult female	47.164
TRINITY_DN441_c0_g1_i19.p1	UN000195	7370.XP_005191784.1	Belongs to the peptidase S1 family	-	-	-	Adult female	28.247
TRINITY_DN441_c0_g1_i21.p1	UN000196	7370.XP_005191784.1	Belongs to the peptidase S1 family	-	-	-	Adult female	2.64017
TRINITY_DN441_c0_g1_i3.p1	UN000197	7370.XP_005191784.1	Belongs to the peptidase S1 family	-	-	-	Adult female	14.6962
TRINITY_DN4455_c0_g1_i1.p2	UN000198	7213.XP_004523123.1	Calcium ion binding	-	-	-	Adult female	4.13786
TRINITY_DN4478_c1_g1_i8.p1	UN000199	7213.XP_004537737.1	-	-	-	-	Adult female	1.24234
TRINITY_DN44803_c0_g1_i8.p1	UN000200	7213.XP_004535360.1	Carboxylic ester hydrolase activity	-	-	-	Adult female	4.02676
TRINITY_DN44803_c0_g3_i1.p1	UN000201	7213.XP_004535360.1	Carboxylic ester hydrolase activity	-	-	-	Adult female	1.98974
TRINITY_DN4507_c0_g1_i13.p1	UN000202	7213.XP_004522727.1	Belongs to the FPP GGPP synthase family	-	-	-	Adult female	1.46431
TRINITY_DN45280_c2_g1_i1.p1	UN000203	7213.XP_004531465.1	Apolipoprotein D	-	-	-	Adult female	252.306
TRINITY_DN45_c3_g1_i9.p1	UN000204	7222.FBpp0145876	Troponin	-	-	Troponin	Adult female	1144.87
TRINITY_DN46237_c0_g1_i1.p1	UN000205	7213.XP_004535360.1	Carboxylic ester hydrolase activity	-	-	-	Adult female	2.62684
TRINITY_DN46237_c1_g1_i1.p1	UN000206	7213.XP_004535360.1	Carboxylic ester hydrolase activity	-	-	-	Adult female	4.69201
TRINITY_DN46882_c0_g1_i3.p1	UN000207	7260.FBpp0254829	transferase activity, transferring phosphorus-containing groups	-	-	EcKinase	Adult female	4.28691
TRINITY_DN46882_c0_g1_i7.p1	UN000208	7260.FBpp0254829	transferase activity, transferring phosphorus-containing groups	-	-	EcKinase	Adult female	35.5457
TRINITY_DN46_c2_g1_i6.p1	UN000209	7213.XP_004533922.1	-	-	-	-	Adult female	13.4401
TRINITY_DN4721_c59_g1_i1.p1	UN000210	7213.XP_004518901.1	Actin	ko:K05692	ko04015,ko04145,ko04210,ko04390,ko04391,ko04510,ko04520,ko04530,ko04611,ko04670,ko04714,ko04745,ko04810,ko04919,ko04921,ko05100,ko05110,ko05130,ko05131,ko05132,ko05164,ko05205,ko05225,ko05410,ko05412,ko05414,ko05416,ko05418,map04015,map04145,map04210,map04390,map04391,map04510,map04520,map04530,map04611,map04670,map04714,map04745,map04810,map04919,map04921,map05100,map05110,map05130,map05131,map0…	Actin	Adult female	3.32258
TRINITY_DN47981_c0_g1_i1.p1	UN000211	7213.XP_004536085.1	sulfuric ester hydrolase activity. It is involved in the biological process described with metabolic process	ko:K01565	ko00531,ko01100,ko04142,map00531,map01100,map04142	Sulfatase	Adult female	46.8313
TRINITY_DN47_c22_g2_i1.p1	UN000212	7213.XP_004524148.1	PDZ domain (Also known as DHR or GLGF)	-	-	PDZ	Adult female	201.281
TRINITY_DN48027_c4_g1_i1.p1	UN000213	7213.XP_004521791.1	Adult cuticle protein 1-like	-	-	-	Adult female	4.09628
TRINITY_DN4808_c0_g1_i1.p1	UN000214	7213.XP_004517438.1	Required for alpha-hydroxylation of free fatty acids and the formation of alpha-hydroxylated sphingolipids	ko:K19703	-	Cyt-b5,FA_hydroxylase	Adult female	28.1255
TRINITY_DN4914_c0_g1_i11.p1	UN000215	7213.XP_004534151.1	Belongs to the major facilitator superfamily. Sugar transporter (TC 2.A.1.1) family	ko:K08145	-	Sugar_tr	Adult female	2.48524
TRINITY_DN4956_c0_g1_i5.p1	UN000216	7222.FBpp0159126	ATPase activity. It is involved in the biological process described with	-	-	-	Adult female	3.41582
TRINITY_DN5051_c2_g1_i2.p1	UN000217	7213.XP_004527497.1	GTP binding. It is involved in the biological process described with gluconeogenesis	ko:K01596	ko00010,ko00020,ko00620,ko01100,ko01110,ko01120,ko01130,ko03320,ko04068,ko04151,ko04152,ko04910,ko04920,ko04922,ko04931,ko04964,map00010,map00020,map00620,map01100,map01110,map01120,map01130,map03320,map04068,map04151,map04152,map04910,map04920,map04922,map04931,map04964	PEPCK_C,PEPCK_N	Adult female	68.0814
TRINITY_DN5155_c0_g3_i20.p1	UN000218	7213.XP_004518136.1	Belongs to the actin family	ko:K05692	ko04015,ko04145,ko04210,ko04390,ko04391,ko04510,ko04520,ko04530,ko04611,ko04670,ko04714,ko04745,ko04810,ko04919,ko04921,ko05100,ko05110,ko05130,ko05131,ko05132,ko05164,ko05205,ko05225,ko05410,ko05412,ko05414,ko05416,ko05418,map04015,map04145,map04210,map04390,map04391,map04510,map04520,map04530,map04611,map04670,map04714,map04745,map04810,map04919,map04921,map05100,map05110,map05130,map05131,map0…	Actin	Adult female	3634.64
TRINITY_DN5155_c0_g4_i10.p1	UN000219	7213.XP_004518901.1	Actin	ko:K05692	ko04015,ko04145,ko04210,ko04390,ko04391,ko04510,ko04520,ko04530,ko04611,ko04670,ko04714,ko04745,ko04810,ko04919,ko04921,ko05100,ko05110,ko05130,ko05131,ko05132,ko05164,ko05205,ko05225,ko05410,ko05412,ko05414,ko05416,ko05418,map04015,map04145,map04210,map04390,map04391,map04510,map04520,map04530,map04611,map04670,map04714,map04745,map04810,map04919,map04921,map05100,map05110,map05130,map05131,map0…	Actin	Adult female	8.87266
TRINITY_DN5155_c0_g4_i6.p1	UN000220	7213.XP_004518901.1	Actin	ko:K05692	ko04015,ko04145,ko04210,ko04390,ko04391,ko04510,ko04520,ko04530,ko04611,ko04670,ko04714,ko04745,ko04810,ko04919,ko04921,ko05100,ko05110,ko05130,ko05131,ko05132,ko05164,ko05205,ko05225,ko05410,ko05412,ko05414,ko05416,ko05418,map04015,map04145,map04210,map04390,map04391,map04510,map04520,map04530,map04611,map04670,map04714,map04745,map04810,map04919,map04921,map05100,map05110,map05130,map05131,map0…	Actin	Adult female	12.5875
TRINITY_DN523_c2_g1_i4.p1	UN000221	7213.XP_004535920.1	protein serine threonine kinase activity. It is involved in the biological process described with protein phosphorylation	ko:K08858	-	Pkinase	Adult female	6.89567
TRINITY_DN525_c4_g1_i3.p2	UN000222	7213.XP_004529471.1	Protein msta, isoform	-	-	-	Adult female	5.29259
TRINITY_DN5397_c2_g1_i1.p1	UN000223	7213.XP_004523125.1	Catalyzes the reduction of fatty acyl-CoA to fatty alcohols	-	-	-	Adult female	83.5035
TRINITY_DN552_c2_g1_i2.p1	UN000224	7213.XP_004519879.1	Has a role in spermatogenesis and oogenesis	-	-	Ldl_recept_b	Adult female	208.878
TRINITY_DN560_c0_g1_i1.p1	UN000225	7213.XP_004523475.1	Enoyl-(Acyl carrier protein) reductase	-	-	adh_short	Adult female	6.95901
TRINITY_DN563_c4_g1_i2.p1	UN000226	7213.XP_004523038.1	Belongs to the HAD-like hydrolase superfamily. EYA family	ko:K15616	ko05202,map05202	-	Adult female	13.9946
TRINITY_DN5655_c0_g1_i2.p1	UN000227	7213.XP_004537787.1	Catalyzes the third of the four reactions of the long- chain fatty acids elongation cycle. This endoplasmic reticulum- bound enzymatic process, allows the addition of two carbons to the chain of long- and very long-chain fatty acids VLCFAs per cycle. This enzyme catalyzes the dehydration of the 3-hydroxyacyl-CoA intermediate into trans-2,3-enoyl-CoA, within each cycle of fatty acid elongation. Th…	ko:K10703	ko00062,ko01040,ko01110,ko01212,map00062,map01040,map01110,map01212	PTPLA	Adult female	174.616
TRINITY_DN568_c3_g1_i21.p1	UN000228	7213.XP_004537548.1	It is involved in the biological process described with peptidyl-amino acid modification	ko:K00476	-	-	Adult female	3.01453
TRINITY_DN568_c4_g1_i1.p1	UN000229	7213.XP_004521587.1	Belongs to the serpin family	-	-	Serpin	Adult female	66.1474
TRINITY_DN57537_c0_g2_i15.p1	UN000230	7213.XP_004530681.1	Larval serum protein	-	-	Hemocyanin_C,Hemocyanin_M	Adult female	3.15515
TRINITY_DN57537_c0_g2_i2.p1	UN000231	7213.XP_004530681.1	Larval serum protein	-	-	Hemocyanin_M,Hemocyanin_N	Adult female	2.75027
TRINITY_DN57537_c0_g2_i24.p1	UN000232	7213.XP_004530681.1	Larval serum protein	-	-	Hemocyanin_C,Hemocyanin_M	Adult female	0.66298
TRINITY_DN57538_c14_g1_i1.p1	UN000233	7213.XP_004518901.1	Actin	ko:K05692	ko04015,ko04145,ko04210,ko04390,ko04391,ko04510,ko04520,ko04530,ko04611,ko04670,ko04714,ko04745,ko04810,ko04919,ko04921,ko05100,ko05110,ko05130,ko05131,ko05132,ko05164,ko05205,ko05225,ko05410,ko05412,ko05414,ko05416,ko05418,map04015,map04145,map04210,map04390,map04391,map04510,map04520,map04530,map04611,map04670,map04714,map04745,map04810,map04919,map04921,map05100,map05110,map05130,map05131,map0…	Actin	Adult female	4.99703
TRINITY_DN57538_c8_g1_i1.p2	UN000234	7213.XP_004518136.1	Belongs to the actin family	ko:K05692	ko04015,ko04145,ko04210,ko04390,ko04391,ko04510,ko04520,ko04530,ko04611,ko04670,ko04714,ko04745,ko04810,ko04919,ko04921,ko05100,ko05110,ko05130,ko05131,ko05132,ko05164,ko05205,ko05225,ko05410,ko05412,ko05414,ko05416,ko05418,map04015,map04145,map04210,map04390,map04391,map04510,map04520,map04530,map04611,map04670,map04714,map04745,map04810,map04919,map04921,map05100,map05110,map05130,map05131,map0…	Actin	Adult female	496.297
TRINITY_DN5778_c0_g1_i2.p1	UN000235	7213.XP_004536134.1	Belongs to the mitochondrial carrier (TC 2.A.29) family	ko:K15112	-	Mito_carr	Adult female	10.8388
TRINITY_DN5778_c0_g1_i8.p1	UN000236	7213.XP_004536134.1	Belongs to the mitochondrial carrier (TC 2.A.29) family	ko:K15112	-	Mito_carr	Adult female	11.0675
TRINITY_DN5788_c0_g1_i13.p1	UN000237	7213.XP_004524924.1	It is involved in the biological process described with cell adhesion	ko:K06491	ko04514,ko05020,map04514,map05020	-	Adult female	1.10473
TRINITY_DN584_c0_g1_i11.p1	UN000238	7159.AAEL012690-PA	3'-5' exonuclease	ko:K20777	-	DNA_pol_A_exo1	Adult female	8.26159
TRINITY_DN5872_c0_g1_i6.p1	UN000239	7213.XP_004525682.1	Drosophila Retinin like protein	-	-	Retinin_C	Adult female	10.9479
TRINITY_DN5872_c1_g3_i2.p1	UN000240	7213.XP_004521787.1	Cuticle protein	-	-	Cuticle_4	Adult female	32.6904
TRINITY_DN58901_c1_g1_i1.p1	UN000241	7213.XP_004523125.1	Catalyzes the reduction of fatty acyl-CoA to fatty alcohols	-	-	-	Adult female	74.0919
TRINITY_DN58901_c1_g1_i5.p1	UN000242	7213.XP_004523125.1	Catalyzes the reduction of fatty acyl-CoA to fatty alcohols	-	-	-	Adult female	175.693
TRINITY_DN59033_c0_g1_i8.p1	UN000243	7370.XP_005189691.1	Transporter activity. It is involved in the biological process described with transmembrane transport	ko:K06258	ko04512,map04512	MFS_1	Adult female	4.08669
TRINITY_DN5932_c0_g1_i11.p1	UN000244	7213.XP_004522123.1	Sulfate transmembrane transporter activity. It is involved in the biological process described with sulfate transport	ko:K14708	-	STAS,Sulfate_transp	Adult female	9.43768
TRINITY_DN59918_c0_g1_i1.p1	UN000245	7213.XP_004536056.1	It is involved in the biological process described with	-	-	An_peroxidase	Adult female	5.03866
TRINITY_DN603_c0_g1_i13.p1	UN000246	7213.XP_004521791.1	Adult cuticle protein 1-like	-	-	-	Adult female	138.815
TRINITY_DN603_c0_g1_i16.p1	UN000247	7213.XP_004521791.1	Adult cuticle protein 1-like	-	-	-	Adult female	83.093
TRINITY_DN603_c0_g1_i18.p1	UN000248	7213.XP_004521791.1	Adult cuticle protein 1-like	-	-	-	Adult female	358.474
TRINITY_DN603_c0_g1_i3.p1	UN000249	7213.XP_004521791.1	Adult cuticle protein 1-like	-	-	-	Adult female	289.124
TRINITY_DN603_c0_g1_i44.p1	UN000250	7213.XP_004521791.1	Adult cuticle protein 1-like	-	-	-	Adult female	288.039
TRINITY_DN603_c0_g1_i51.p1	UN000251	7213.XP_004521791.1	Adult cuticle protein 1-like	-	-	-	Adult female	11.4511
TRINITY_DN603_c0_g1_i67.p1	UN000252	7213.XP_004521791.1	Adult cuticle protein 1-like	-	-	-	Adult female	131.566
TRINITY_DN603_c0_g1_i9.p1	UN000253	7213.XP_004521791.1	Adult cuticle protein 1-like	-	-	-	Adult female	22.4866
TRINITY_DN603_c2_g3_i1.p1	UN000254	7213.XP_004521788.1	Adult cuticle protein 1-like	-	-	-	Adult female	28.8623
TRINITY_DN605_c0_g1_i10.p1	UN000255	7213.XP_004535360.1	Carboxylic ester hydrolase activity	-	-	-	Adult female	6.87983
TRINITY_DN605_c0_g1_i12.p1	UN000256	7213.XP_004535360.1	Carboxylic ester hydrolase activity	-	-	-	Adult female	24.702
TRINITY_DN605_c0_g1_i16.p1	UN000257	7213.XP_004535360.1	Carboxylic ester hydrolase activity	-	-	-	Adult female	19.3268
TRINITY_DN605_c0_g1_i20.p1	UN000258	7213.XP_004535360.1	Carboxylic ester hydrolase activity	-	-	-	Adult female	10.9124
TRINITY_DN605_c0_g1_i25.p1	UN000259	7213.XP_004535360.1	Carboxylic ester hydrolase activity	-	-	-	Adult female	49.0451
TRINITY_DN605_c0_g1_i27.p1	UN000260	7213.XP_004535360.1	Carboxylic ester hydrolase activity	-	-	-	Adult female	8.72401
TRINITY_DN605_c0_g1_i29.p1	UN000261	7213.XP_004535360.1	Carboxylic ester hydrolase activity	-	-	-	Adult female	3.51569
TRINITY_DN605_c0_g1_i31.p1	UN000262	7213.XP_004535360.1	Carboxylic ester hydrolase activity	-	-	-	Adult female	1.71706
TRINITY_DN605_c0_g1_i34.p1	UN000263	7213.XP_004535360.1	Carboxylic ester hydrolase activity	-	-	-	Adult female	66.9734
TRINITY_DN611_c10_g1_i1.p1	UN000264	7213.XP_004537949.1	N-acetylmuramoyl-L-alanine amidase activity. It is involved in the biological process described with peptidoglycan catabolic process	ko:K01446	-	Amidase_2	Adult female	95.4791
TRINITY_DN621_c1_g1_i10.p1	UN000265	7213.XP_004531314.1	Lysosomal aspartic protease-like	-	-	-	Adult female	1494.58
TRINITY_DN621_c1_g1_i18.p1	UN000266	7213.XP_004531314.1	Lysosomal aspartic protease-like	-	-	-	Adult female	1.89429
TRINITY_DN621_c1_g1_i5.p1	UN000267	7213.XP_004531314.1	Lysosomal aspartic protease-like	-	-	-	Adult female	370.681
TRINITY_DN621_c3_g1_i3.p1	UN000268	7220.FBpp0129443	Gypsy protein	-	-	-	Adult female	1.65132
TRINITY_DN6331_c0_g1_i4.p1	UN000269	7213.XP_004523065.1	carbon-nitrogen ligase activity, with glutamine as amido-N-donor	ko:K19176	-	Amidase	Adult female	40.6849
TRINITY_DN638_c0_g1_i1.p1	UN000270	7213.XP_004523010.1	-	-	-	-	Adult female	907.218
TRINITY_DN64534_c0_g1_i1.p1	UN000271	7213.XP_004518098.1	It is involved in the biological process described with nucleobase-containing compound metabolic process	ko:K20777	-	-	Adult female	13.8986
TRINITY_DN6463_c0_g3_i10.p1	UN000272	7213.XP_004518136.1	Belongs to the actin family	ko:K05692	ko04015,ko04145,ko04210,ko04390,ko04391,ko04510,ko04520,ko04530,ko04611,ko04670,ko04714,ko04745,ko04810,ko04919,ko04921,ko05100,ko05110,ko05130,ko05131,ko05132,ko05164,ko05205,ko05225,ko05410,ko05412,ko05414,ko05416,ko05418,map04015,map04145,map04210,map04390,map04391,map04510,map04520,map04530,map04611,map04670,map04714,map04745,map04810,map04919,map04921,map05100,map05110,map05130,map05131,map0…	Actin	Adult female	1544.21
TRINITY_DN6547_c2_g2_i1.p1	UN000273	7213.XP_004520799.1	Structural constituent of cuticle	-	-	Chitin_bind_4	Adult female	3.01663
TRINITY_DN657_c0_g1_i19.p1	UN000274	7213.XP_004524847.1	Transferase activity, transferring phosphorus-containing groups	-	-	EcKinase	Adult female	11.4096
TRINITY_DN657_c0_g1_i7.p1	UN000275	7213.XP_004524847.1	Transferase activity, transferring phosphorus-containing groups	-	-	EcKinase	Adult female	45.2941
TRINITY_DN6741_c6_g1_i2.p1	UN000276	7213.XP_004526686.1	gustatory receptor which mediates acceptance or avoidance behavior, depending on its substrates	-	-	-	Adult female	3.25801
TRINITY_DN675_c16_g1_i3.p1	UN000277	7213.XP_004537128.1	nucleic acid binding	-	-	-	Adult female	52.8834
TRINITY_DN68304_c0_g2_i1.p1	UN000278	7213.XP_004533591.1	actin binding	-	-	-	Adult female	2.56737
TRINITY_DN690_c0_g1_i1.p1	UN000279	7213.XP_004520733.1	Calcium ion binding	-	-	EF-hand_7	Adult female	1373.27
TRINITY_DN69756_c0_g1_i1.p1	UN000280	7213.XP_004530035.1	actin binding	-	-	-	Adult female	3.3773
TRINITY_DN701_c0_g1_i19.p1	UN000281	7234.FBpp0189192	cGMP-dependent protein kinase interacting domain	ko:K06270	ko04022,ko04024,ko04270,ko04510,ko04611,ko04810,ko04921,ko05205,map04022,map04024,map04270,map04510,map04611,map04810,map04921,map05205	PRKG1_interact	Adult female	6.29746
TRINITY_DN701_c0_g1_i3.p1	UN000282	7260.FBpp0253276	cGMP-dependent protein kinase interacting domain	ko:K06270	ko04022,ko04024,ko04270,ko04510,ko04611,ko04810,ko04921,ko05205,map04022,map04024,map04270,map04510,map04611,map04810,map04921,map05205	PRKG1_interact	Adult female	12.7945
TRINITY_DN7068_c0_g1_i1.p1	UN000283	7217.FBpp0116957	GTP binding. It is involved in the biological process described with adenylate cyclase-modulating G-protein coupled receptor signaling pathway	ko:K04534	ko04015,ko04713,ko04723,ko04724,ko04725,ko04726,ko04727,ko04728,ko04730,ko04915,ko04916,ko04921,ko04926,ko05032,ko05034,ko05142,ko05145,map04015,map04713,map04723,map04724,map04725,map04726,map04727,map04728,map04730,map04915,map04916,map04921,map04926,map05032,map05034,map05142,map05145	G-alpha	Adult female	1.33945
TRINITY_DN707_c0_g1_i9.p1	UN000284	7213.XP_004529361.1	Transmembrane transporter activity. It is involved in the biological process described with transmembrane transport	-	-	-	Adult female	0.969802
TRINITY_DN72418_c0_g1_i12.p1	UN000285	7213.XP_004518901.1	Actin	ko:K05692	ko04015,ko04145,ko04210,ko04390,ko04391,ko04510,ko04520,ko04530,ko04611,ko04670,ko04714,ko04745,ko04810,ko04919,ko04921,ko05100,ko05110,ko05130,ko05131,ko05132,ko05164,ko05205,ko05225,ko05410,ko05412,ko05414,ko05416,ko05418,map04015,map04145,map04210,map04390,map04391,map04510,map04520,map04530,map04611,map04670,map04714,map04745,map04810,map04919,map04921,map05100,map05110,map05130,map05131,map0…	Actin	Adult female	42.1635
TRINITY_DN727_c0_g1_i2.p1	UN000286	7213.XP_004534504.1	Haemolymph juvenile hormone binding protein (JHBP)	-	-	JHBP	Adult female	44.8899
TRINITY_DN72903_c0_g1_i1.p1	UN000287	7213.XP_004531314.1	Lysosomal aspartic protease-like	-	-	-	Adult female	81.3085
TRINITY_DN72903_c0_g1_i3.p1	UN000288	7213.XP_004531314.1	Lysosomal aspartic protease-like	-	-	-	Adult female	223.85
TRINITY_DN72903_c0_g1_i4.p1	UN000289	7213.XP_004531314.1	Lysosomal aspartic protease-like	-	-	-	Adult female	1.37152
TRINITY_DN72906_c1_g1_i1.p1	UN000290	7213.XP_004522983.1	Odorant binding protein	-	-	-	Adult female	12.5748
TRINITY_DN7586_c0_g1_i13.p1	UN000291	7213.XP_004518573.1	Chitinase activity. It is involved in the biological process described with carbohydrate metabolic process	-	-	Glyco_hydro_18	Adult female	48.6123
TRINITY_DN758_c1_g1_i1.p1	UN000292	7213.XP_004523575.1	-	-	-	-	Adult female	1.15487
TRINITY_DN77050_c0_g1_i1.p1	UN000293	7213.XP_004522983.1	Odorant binding protein	-	-	-	Adult female	206.89
TRINITY_DN78592_c0_g1_i1.p2	UN000294	7213.XP_004535584.1	G-protein coupled receptor activity. It is involved in the biological process described with	ko:K13802	ko04745,map04745	-	Adult female	1.80629
TRINITY_DN78596_c0_g3_i1.p1	UN000295	7213.XP_004535584.1	G-protein coupled receptor activity. It is involved in the biological process described with	ko:K13802	ko04745,map04745	7tm_1	Adult female	0.92498
TRINITY_DN79034_c0_g1_i4.p1	UN000296	7213.XP_004522983.1	Odorant binding protein	-	-	-	Adult female	113.247
TRINITY_DN82561_c0_g1_i1.p1	UN000297	7213.XP_004521791.1	Adult cuticle protein 1-like	-	-	-	Adult female	35.9165
TRINITY_DN849_c12_g1_i24.p1	UN000298	7213.XP_004518259.1	Hypoxia induced protein conserved region	-	-	HIG_1_N	Adult female	106.469
TRINITY_DN8500_c0_g1_i1.p1	UN000299	7213.XP_004523091.1	Domain first found in C1r, C1s, uEGF, and bone morphogenetic protein.	-	-	CUB,Ldl_recept_a	Adult female	12.3297
TRINITY_DN85166_c0_g1_i2.p2	UN000300	7213.XP_004521787.1	Cuticle protein	-	-	Cuticle_4	Adult female	2.27705
TRINITY_DN8548_c1_g1_i1.p1	UN000301	7213.XP_004535994.1	Serine-type endopeptidase inhibitor activity	-	-	Kunitz_BPTI	Adult female	13.1145
TRINITY_DN8660_c0_g1_i12.p1	UN000302	7213.XP_004537072.1	Arb2 domain	-	-	-	Adult female	28.4974
TRINITY_DN86887_c0_g1_i1.p2	UN000303	7213.XP_004530681.1	Larval serum protein	-	-	Hemocyanin_C,Hemocyanin_M	Adult female	1.02026
TRINITY_DN885_c0_g1_i11.p1	UN000304	7213.XP_004519757.1	cysteine-type endopeptidase inhibitor activity. It is involved in the biological process described with proteolysis	ko:K01373	ko04142,ko04210,map04142,map04210	Cystatin,Inhibitor_I29,Peptidase_C1	Adult female	166.011
TRINITY_DN88747_c3_g1_i1.p1	UN000305	7213.XP_004518901.1	Actin	ko:K05692	ko04015,ko04145,ko04210,ko04390,ko04391,ko04510,ko04520,ko04530,ko04611,ko04670,ko04714,ko04745,ko04810,ko04919,ko04921,ko05100,ko05110,ko05130,ko05131,ko05132,ko05164,ko05205,ko05225,ko05410,ko05412,ko05414,ko05416,ko05418,map04015,map04145,map04210,map04390,map04391,map04510,map04520,map04530,map04611,map04670,map04714,map04745,map04810,map04919,map04921,map05100,map05110,map05130,map05131,map0…	Actin	Adult female	8.16788
TRINITY_DN887_c3_g1_i5.p1	UN000306	7213.XP_004536056.1	It is involved in the biological process described with	-	-	An_peroxidase	Adult female	67.4683
TRINITY_DN8963_c0_g1_i1.p1	UN000307	7213.XP_004531163.1	transporter activity. It is involved in the biological process described with transport	-	-	CRAL_TRIO	Adult female	125.499
TRINITY_DN9000_c1_g1_i2.p1	UN000308	7213.XP_004525609.1	neuromuscular synaptic transmission	ko:K20125	-	FCH,SH3_1	Adult female	3.55234
TRINITY_DN90660_c0_g1_i1.p1	UN000309	7213.XP_004525400.1	-	-	-	-	Adult female	14.978
TRINITY_DN912_c17_g1_i1.p1	UN000310	7213.XP_004520472.1	Epidermal growth factor-like domain.	ko:K02447	ko04013,ko04320,map04013,map04320	-	Adult female	19.6299
TRINITY_DN95415_c1_g1_i1.p2	UN000311	7213.XP_004518572.1	Chitinase activity. It is involved in the biological process described with carbohydrate metabolic process	-	-	Glyco_hydro_18	Adult female	31.4698
TRINITY_DN955_c0_g2_i13.p1	UN000312	7213.XP_004522754.1	Forkhead protein forkhead protein domain	ko:K09405	-	Forkhead	Adult female	22.1637
TRINITY_DN96144_c1_g1_i1.p1	UN000313	7213.XP_004518029.1	protein deglycase activity	ko:K05687	ko05012,map05012	DJ-1_PfpI	Adult female	77.8918
TRINITY_DN96897_c0_g1_i1.p1	UN000314	7213.XP_004534006.1	heme binding. It is involved in the biological process described with oxidation-reduction process	ko:K14999	-	p450	Adult female	14.0774
TRINITY_DN97071_c1_g1_i1.p1	UN000315	7245.FBpp0257607	transferase activity, transferring hexosyl groups. It is involved in the biological process described with metabolic process	ko:K00699	ko00040,ko00053,ko00140,ko00830,ko00860,ko00980,ko00982,ko00983,ko01100,ko01110,ko05204,map00040,map00053,map00140,map00830,map00860,map00980,map00982,map00983,map01100,map01110,map05204	UDPGT	Adult female	2.43595
TRINITY_DN9741_c0_g1_i5.p1	UN000316	7213.XP_004526709.1	Oxidoreductase activity. It is involved in the biological process described with oxidation-reduction process	ko:K22470	ko00920,map00920	-	Adult female	12.9945
TRINITY_DN9849_c1_g1_i1.p1	UN000317	7213.XP_004524148.1	PDZ domain (Also known as DHR or GLGF)	-	-	-	Adult female	4.87278
TRINITY_DN99056_c0_g1_i5.p1	UN000318	7213.XP_004520859.1	Protein of unknown function (DUF725)	-	-	DUF725	Adult female	51.9852
TRINITY_DN100110_c0_g1_i1.p1	UN000319	7213.XP_004530538.1	rhythmic process	-	-	JHBP	Adult male	4.46083
TRINITY_DN10071_c1_g1_i1.p1	UN000320	7245.FBpp0261278	It is involved in the biological process described with protein phosphorylation	ko:K03083	ko01521,ko04012,ko04062,ko04110,ko04150,ko04151,ko04310,ko04340,ko04341,ko04360,ko04390,ko04510,ko04550,ko04657,ko04660,ko04662,ko04711,ko04722,ko04728,ko04910,ko04916,ko04917,ko04919,ko04931,ko04932,ko04934,ko05010,ko05160,ko05162,ko05164,ko05165,ko05166,ko05167,ko05169,ko05200,ko05210,ko05213,ko05215,ko05217,ko05224,ko05225,ko05226,map01521,map04012,map04062,map04110,map04150,map04151,map04310,…	-	Adult male	9.03715
TRINITY_DN10086_c0_g1_i12.p1	UN000321	7213.XP_004518874.1	Phosphorylase b kinase catalyzes the phosphorylation of serine in certain substrates, including troponin I	ko:K07190	ko04020,ko04910,ko04922,map04020,map04910,map04922	Glyco_hydro_15	Adult male	55.4138
TRINITY_DN10086_c0_g1_i7.p1	UN000322	7213.XP_004518874.1	Phosphorylase b kinase catalyzes the phosphorylation of serine in certain substrates, including troponin I	ko:K07190	ko04020,ko04910,ko04922,map04020,map04910,map04922	Glyco_hydro_15	Adult male	67.603
TRINITY_DN10087_c0_g2_i1.p1	UN000323	7213.XP_004531472.1	glycogen metabolic process	-	-	-	Adult male	7.07498
TRINITY_DN10111_c0_g2_i4.p1	UN000324	7213.XP_004522496.1	interkinetic nuclear migration	-	-	-	Adult male	112.222
TRINITY_DN1012_c0_g1_i1.p1	UN000325	7370.XP_005176681.1	transporter activity. It is involved in the biological process described with transport	-	-	Kazal_2,OATP	Adult male	5.47544
TRINITY_DN10209_c0_g1_i2.p1	UN000326	7213.XP_004531654.1	activity. It is involved in the biological process described with transport	-	-	ABC2_membrane	Adult male	22.5147
TRINITY_DN1025_c2_g1_i1.p1	UN000327	7213.XP_004534461.1	Thrombospondin type-1 domain-containing protein 4-like	-	-	ADAM_spacer1	Adult male	9.60817
TRINITY_DN1026_c1_g1_i1.p1	UN000328	7213.XP_004535497.1	Sodium dicarboxylate symporter activity. It is involved in the biological process described with dicarboxylic acid transport	-	-	SDF	Adult male	186.591
TRINITY_DN102739_c0_g1_i3.p1	UN000329	7213.XP_004536820.1	It is involved in the biological process described with peptide metabolic process	ko:K00504	-	Cu2_monoox_C,Cu2_monooxygen	Adult male	89.054
TRINITY_DN1046_c0_g1_i28.p1	UN000330	7213.XP_004533500.1	Sulfotransferase	-	-	Sulfotransfer_1	Adult male	45.1782
TRINITY_DN1046_c0_g1_i35.p1	UN000331	7213.XP_004533500.1	Sulfotransferase	-	-	Sulfotransfer_1	Adult male	4.66922
TRINITY_DN104_c2_g1_i1.p1	UN000332	7213.XP_004519431.1	Transmembrane transporter activity. It is involved in the biological process described with transmembrane transport	-	-	Sugar_tr	Adult male	40.1483
TRINITY_DN1071_c1_g1_i10.p1	UN000333	7213.XP_004524272.1	regulation of lipid metabolic process	-	-	-	Adult male	2.82315
TRINITY_DN1073_c0_g1_i1.p1	UN000334	7213.XP_004537064.1	sevenless binding. It is involved in the biological process described with visual perception	ko:K04623	ko04013,map04013	7tm_3	Adult male	50.9872
TRINITY_DN1078_c14_g1_i5.p1	UN000335	7213.XP_004519380.1	Converts protoheme IX and farnesyl diphosphate to heme O	ko:K02257	ko00190,ko00860,ko01100,ko01110,ko04714,map00190,map00860,map01100,map01110,map04714	UbiA	Adult male	31.0456
TRINITY_DN1079_c1_g1_i2.p1	UN000336	7213.XP_004534908.1	Acts in the nervous system to mediate the control of copulatory organs during courtship	-	-	DUF3697	Adult male	69.5824
TRINITY_DN1081_c0_g1_i3.p1	UN000337	7213.XP_004518984.1	actin filament reorganization	-	-	MOR2-PAG1_C,MOR2-PAG1_N,MOR2-PAG1_mid	Adult male	69.3545
TRINITY_DN108677_c0_g1_i1.p1	UN000338	7213.XP_004534615.1	Oxidoreductase activity, acting on paired donors, with incorporation or reduction of molecular oxygen	ko:K15001	-	p450	Adult male	20.6922
TRINITY_DN109228_c1_g2_i6.p1	UN000339	7213.XP_004525053.1	toll-like receptor 7 signaling pathway	-	-	-	Adult male	0.748926
TRINITY_DN10964_c0_g1_i1.p1	UN000340	7213.XP_004520305.1	Protein of unknown function (DUF1091)	-	-	-	Adult male	24.5156
TRINITY_DN11001_c0_g1_i5.p1	UN000341	7260.FBpp0242474	Hydrolase activity. It is involved in the biological process described with metabolic process	-	-	-	Adult male	3.15213
TRINITY_DN1101_c0_g1_i4.p1	UN000342	7213.XP_004519562.1	Inward rectifier potassium channel activity. It is involved in the biological process described with potassium ion transport	ko:K05330	-	IRK	Adult male	14.2214
TRINITY_DN1112_c0_g1_i11.p1	UN000343	7213.XP_004537111.1	Calcium ion binding	ko:K20053	-	FXa_inhibition,Ldl_recept_a,Ldl_recept_b	Adult male	43.8837
TRINITY_DN1113_c0_g1_i4.p1	UN000344	7213.XP_004527201.1	Domain of unknown function (DUF1992)	ko:K19373	-	DUF1992,DnaJ	Adult male	27.8021
TRINITY_DN11157_c0_g1_i28.p1	UN000345	7213.XP_004517835.1	Potassium channel activity. It is involved in the biological process described with potassium ion transmembrane transport	-	-	-	Adult male	2.77061
TRINITY_DN11186_c0_g1_i1.p1	UN000346	7213.XP_004517522.1	Calcium channel activity. It is involved in the biological process described with calcium ion transmembrane transport	ko:K13803	ko04745,map04745	-	Adult male	12.7344
TRINITY_DN11189_c0_g1_i2.p1	UN000347	7213.XP_004536684.1	Nrf1 activator activation site binding domain	ko:K11831	ko04371,ko05016,map04371,map05016	Nrf1_DNA-bind,Nrf1_activ_bdg	Adult male	3.57322
TRINITY_DN11198_c0_g1_i17.p1	UN000348	7213.XP_004529944.1	C-type lectin (CTL) or carbohydrate-recognition domain (CRD)	ko:K22244	ko05226,map05226	Lectin_C	Adult male	9.15408
TRINITY_DN11198_c0_g1_i21.p1	UN000349	7213.XP_004529944.1	C-type lectin (CTL) or carbohydrate-recognition domain (CRD)	ko:K22244	ko05226,map05226	Lectin_C	Adult male	105.515
TRINITY_DN11198_c0_g1_i25.p1	UN000350	7213.XP_004529944.1	C-type lectin (CTL) or carbohydrate-recognition domain (CRD)	ko:K22244	ko05226,map05226	Lectin_C	Adult male	15.7851
TRINITY_DN11198_c0_g1_i4.p1	UN000351	7213.XP_004529944.1	C-type lectin (CTL) or carbohydrate-recognition domain (CRD)	ko:K22244	ko05226,map05226	Lectin_C	Adult male	7.72614
TRINITY_DN1119_c0_g1_i2.p1	UN000352	7213.XP_004526756.1	Catalytic activity. It is involved in the biological process described with biosynthetic process	ko:K00968	ko00440,ko00564,ko01100,ko05231,map00440,map00564,map01100,map05231	CTP_transf_like	Adult male	279.809
TRINITY_DN1147_c0_g1_i10.p1	UN000353	7213.XP_004522876.1	heme binding. It is involved in the biological process described with oxidation-reduction process	-	-	-	Adult male	6.15539
TRINITY_DN11497_c0_g1_i15.p1	UN000354	7220.FBpp0135068	Prominin	-	-	-	Adult male	0.878474
TRINITY_DN11502_c0_g1_i1.p1	UN000355	7213.XP_004521185.1	Odorant-binding protein 8a	-	-	PBP_GOBP	Adult male	190.007
TRINITY_DN1157_c2_g1_i3.p1	UN000356	7213.XP_004520663.1	It is involved in the biological process described with protein phosphorylation	ko:K00907	ko04020,ko04022,ko04270,ko04371,ko04510,ko04611,ko04810,ko04921,ko04971,map04020,map04022,map04270,map04371,map04510,map04611,map04810,map04921,map04971	I-set	Adult male	3461.12
TRINITY_DN1157_c2_g1_i4.p1	UN000357	7213.XP_004520663.1	It is involved in the biological process described with protein phosphorylation	ko:K00907	ko04020,ko04022,ko04270,ko04371,ko04510,ko04611,ko04810,ko04921,ko04971,map04020,map04022,map04270,map04371,map04510,map04611,map04810,map04921,map04971	I-set,Pkinase,fn3	Adult male	110.814
TRINITY_DN1157_c2_g1_i6.p1	UN000358	7213.XP_004520663.1	It is involved in the biological process described with protein phosphorylation	ko:K00907	ko04020,ko04022,ko04270,ko04371,ko04510,ko04611,ko04810,ko04921,ko04971,map04020,map04022,map04270,map04371,map04510,map04611,map04810,map04921,map04971	I-set,Pkinase,fn3	Adult male	117.502
TRINITY_DN116071_c0_g1_i6.p1	UN000359	7370.XP_005183287.1	-	-	-	EB	Adult male	0.418648
TRINITY_DN11703_c0_g1_i2.p1	UN000360	7213.XP_004522523.1	PLAT/LH2 domain	-	-	-	Adult male	6.78255
TRINITY_DN117113_c0_g1_i1.p1	UN000361	7244.FBpp0232367	It is involved in the biological process described with lipid metabolic process	-	-	-	Adult male	25.9192
TRINITY_DN119697_c1_g2_i1.p1	UN000362	7213.XP_004519234.1	Transporter activity. It is involved in the biological process described with transmembrane transport	ko:K06258	ko04512,map04512	MFS_1	Adult male	1.28569
TRINITY_DN1199_c0_g2_i3.p1	UN000363	7260.FBpp0247253	Voltage-sensitive calcium channels (VSCC) mediate the entry of calcium ions into excitable cells and are also involved in a variety of calcium-dependent processes, including muscle contraction, hormone or neurotransmitter release, gene expression, cell motility, cell division and cell death. The isoform alpha-1C gives rise to L-type calcium currents. Long-lasting (L-type) calcium channels belong …	ko:K04851	ko04010,ko04020,ko04022,ko04024,ko04218,ko04260,ko04261,ko04270,ko04530,ko04713,ko04723,ko04724,ko04725,ko04726,ko04727,ko04728,ko04911,ko04912,ko04921,ko04924,ko04925,ko04927,ko04930,ko04934,ko04973,ko05010,ko05031,ko05410,ko05412,ko05414,map04010,map04020,map04022,map04024,map04218,map04260,map04261,map04270,map04530,map04713,map04723,map04724,map04725,map04726,map04727,map04728,map04911,map049…	Ca_chan_IQ,GPHH,Ion_trans	Adult male	5.23536
TRINITY_DN1225_c0_g1_i10.p1	UN000364	7230.FBpp0171300	Zinc ion binding	ko:K19947	-	-	Adult male	6.13546
TRINITY_DN1225_c0_g1_i13.p1	UN000365	7213.XP_004523250.1	Zinc ion binding	ko:K19947	-	DUF3585	Adult male	41.3975
TRINITY_DN1225_c0_g1_i6.p1	UN000366	7230.FBpp0171300	Zinc ion binding	ko:K19947	-	-	Adult male	26.8912
TRINITY_DN122_c3_g1_i1.p1	UN000367	7213.XP_004537778.1	It is involved in the biological process described with signal transduction	ko:K13808	-	Arrestin_C,Arrestin_N	Adult male	958.938
TRINITY_DN12315_c6_g2_i1.p1	UN000368	7213.XP_004518901.1	Actin	ko:K05692	ko04015,ko04145,ko04210,ko04390,ko04391,ko04510,ko04520,ko04530,ko04611,ko04670,ko04714,ko04745,ko04810,ko04919,ko04921,ko05100,ko05110,ko05130,ko05131,ko05132,ko05164,ko05205,ko05225,ko05410,ko05412,ko05414,ko05416,ko05418,map04015,map04145,map04210,map04390,map04391,map04510,map04520,map04530,map04611,map04670,map04714,map04745,map04810,map04919,map04921,map05100,map05110,map05130,map05131,map0…	Actin	Adult male	1.43522
TRINITY_DN123_c24_g1_i1.p1	UN000369	7213.XP_004525343.1	Oxidoreductase activity, acting on the CH-CH group of donors. It is involved in the biological process described with lipid metabolic process	ko:K10258	ko00062,ko01040,ko01110,ko01212,map00062,map01040,map01110,map01212	Steroid_dh	Adult male	443.851
TRINITY_DN12432_c0_g1_i1.p1	UN000370	7244.FBpp0224909	Leucine rich adaptor protein	-	-	LURAP	Adult male	13.0224
TRINITY_DN124_c6_g1_i4.p1	UN000371	7213.XP_004525521.1	adenylate kinase activity. It is involved in the biological process described with ATP metabolic process	ko:K00939	ko00230,ko00730,ko01100,ko01110,ko01130,map00230,map00730,map01100,map01110,map01130	ADK	Adult male	167.6
TRINITY_DN1251_c0_g1_i40.p1	UN000372	7213.XP_004524731.1	Yuri gagarin	ko:K10352	ko04530,map04530	Yuri_gagarin	Adult male	8.5027
TRINITY_DN125232_c0_g2_i3.p1	UN000373	7213.XP_004534846.1	-	-	-	-	Adult male	1.36052
TRINITY_DN12599_c0_g1_i5.p1	UN000374	7213.XP_004535472.1	It is involved in the biological process described with	ko:K01540	ko04022,ko04024,ko04260,ko04261,ko04911,ko04918,ko04919,ko04925,ko04960,ko04961,ko04964,ko04970,ko04971,ko04972,ko04973,ko04974,ko04976,ko04978,map04022,map04024,map04260,map04261,map04911,map04918,map04919,map04925,map04960,map04961,map04964,map04970,map04971,map04972,map04973,map04974,map04976,map04978	Na_K-ATPase	Adult male	182.186
TRINITY_DN1260_c1_g1_i1.p1	UN000375	7213.XP_004519000.1	Transmembrane amino acid transporter protein	ko:K14209	ko04138,map04138	Aa_trans	Adult male	180.003
TRINITY_DN1264_c21_g1_i1.p1	UN000376	7213.XP_004518440.1	It is involved in the biological process described with protein phosphorylation	ko:K05688	ko04137,ko05012,map04137,map05012	Pkinase	Adult male	126.177
TRINITY_DN12759_c0_g1_i1.p1	UN000377	7213.XP_004523586.1	Guanine nucleotide-binding protein	ko:K04539	ko04014,ko04062,ko04151,ko04371,ko04713,ko04723,ko04724,ko04725,ko04726,ko04727,ko04728,ko04926,ko05032,ko05034,ko05167,ko05200,map04014,map04062,map04151,map04371,map04713,map04723,map04724,map04725,map04726,map04727,map04728,map04926,map05032,map05034,map05167,map05200	WD40	Adult male	72.9517
TRINITY_DN12822_c0_g1_i1.p1	UN000378	7213.XP_004534846.1	-	-	-	-	Adult male	5.46246
TRINITY_DN12822_c0_g1_i2.p1	UN000379	7213.XP_004534846.1	-	-	-	-	Adult male	23.2641
TRINITY_DN12822_c0_g1_i4.p1	UN000380	7213.XP_004534846.1	-	-	-	-	Adult male	57.0076
TRINITY_DN12822_c0_g1_i6.p1	UN000381	7213.XP_004534846.1	-	-	-	-	Adult male	0.796319
TRINITY_DN12966_c0_g1_i2.p1	UN000382	7213.XP_004521978.1	Catalyzes juvenile hormone hydrolysis	-	-	-	Adult male	11.704
TRINITY_DN1298_c4_g1_i1.p1	UN000383	7213.XP_004525340.1	Belongs to the sodium solute symporter (SSF) (TC 2.A.21) family	ko:K14388	-	SSF	Adult male	33.1937
TRINITY_DN1299_c0_g1_i27.p1	UN000384	7213.XP_004518666.1	catalytic activity. It is involved in the biological process described with metabolic process	ko:K01897	ko00061,ko00071,ko01100,ko01212,ko02024,ko03320,ko04146,ko04216,ko04714,ko04920,map00061,map00071,map01100,map01212,map02024,map03320,map04146,map04216,map04714,map04920	AMP-binding	Adult male	9.11592
TRINITY_DN1329_c20_g1_i6.p1	UN000385	7244.FBpp0229279	metallocarboxypeptidase activity. It is involved in the biological process described with proteolysis	ko:K07752	-	CarboxypepD_reg,Peptidase_M14	Adult male	33.8403
TRINITY_DN133493_c0_g1_i3.p1	UN000386	7213.XP_004518548.1	Coiled-coil domain-containing protein KIAA1407 homolog	-	-	-	Adult male	4.19726
TRINITY_DN1357_c0_g1_i11.p1	UN000387	7213.XP_004521922.1	MFS_1 like family	-	-	MFS_1_like	Adult male	8.20431
TRINITY_DN1357_c0_g1_i15.p2	UN000388	7213.XP_004521922.1	MFS_1 like family	-	-	MFS_1_like	Adult male	41.6786
TRINITY_DN13709_c3_g1_i2.p1	UN000389	7213.XP_004536297.1	nucleic acid binding	ko:K20096	-	DEAD,Helicase_C	Adult male	36.2685
TRINITY_DN137625_c0_g1_i1.p1	UN000390	7213.XP_004536033.1	Oxidoreductase activity. It is involved in the biological process described with oxidation-reduction process	ko:K00002	ko00010,ko00040,ko00561,ko00930,ko01100,ko01110,ko01120,ko01130,ko01220,map00010,map00040,map00561,map00930,map01100,map01110,map01120,map01130,map01220	Aldo_ket_red	Adult male	496.823
TRINITY_DN1379_c8_g1_i1.p1	UN000391	7234.FBpp0174393	Myosin tail	-	-	-	Adult male	511.893
TRINITY_DN1386_c2_g2_i1.p1	UN000392	7245.FBpp0270725	Domain in cystathionine beta-synthase and other proteins.	ko:K07200	ko04068,ko04152,ko04211,ko04213,ko04371,ko04530,ko04710,ko04714,ko04910,ko04920,ko04921,ko04922,ko04931,ko04932,ko05410,map04068,map04152,map04211,map04213,map04371,map04530,map04710,map04714,map04910,map04920,map04921,map04922,map04931,map04932,map05410	CBS	Adult male	239.393
TRINITY_DN1393_c0_g1_i2.p1	UN000393	7213.XP_004525139.1	PBP/GOBP family	-	-	PBP_GOBP	Adult male	17.8452
TRINITY_DN1399_c0_g1_i10.p1	UN000394	7213.XP_004526450.1	Domain abundant in complement control proteins; SUSHI repeat; short complement-like repeat (SCR)	-	-	Sushi	Adult male	5.08761
TRINITY_DN1399_c0_g1_i13.p1	UN000395	7213.XP_004526450.1	Domain abundant in complement control proteins; SUSHI repeat; short complement-like repeat (SCR)	-	-	Sushi	Adult male	6.64099
TRINITY_DN13_c3_g1_i2.p1	UN000396	7213.XP_004519394.1	voltage-gated calcium channel activity. It is involved in the biological process described with calcium ion transmembrane transport	ko:K04863	ko04010,ko04260,ko04261,ko04921,ko05410,ko05412,ko05414,map04010,map04260,map04261,map04921,map05410,map05412,map05414	Guanylate_kin,VGCC_beta4Aa_N	Adult male	101.86
TRINITY_DN140310_c0_g1_i7.p1	UN000397	7213.XP_004534846.1	-	-	-	-	Adult male	1.5581
TRINITY_DN1411_c0_g1_i1.p1	UN000398	7213.XP_004531236.1	ATP- binding	-	-	ABC2_membrane,ABC_tran	Adult male	101.071
TRINITY_DN1411_c29_g1_i1.p1	UN000399	7213.XP_004522782.1	Calcium ion binding	-	-	EF-hand_5	Adult male	2256.21
TRINITY_DN14178_c1_g1_i1.p1	UN000400	7213.XP_004536493.1	Protein of unknown function (DUF1091)	ko:K12383	ko04142,map04142	DUF1091	Adult male	28.3847
TRINITY_DN142161_c2_g1_i1.p1	UN000401	7213.XP_004521183.1	Odorant-binding protein	-	-	PBP_GOBP	Adult male	30.0435
TRINITY_DN143_c0_g1_i6.p1	UN000402	7213.XP_004535898.1	Domain present in PSD-95, Dlg, and ZO-1/2.	ko:K17725	ko00920,map00920	-	Adult male	4.51469
TRINITY_DN14401_c0_g1_i3.p1	UN000403	7213.XP_004533907.1	Short neuropeptide	-	-	-	Adult male	1.02539
TRINITY_DN146081_c0_g2_i1.p1	UN000404	7213.XP_004518901.1	Actin	ko:K05692	ko04015,ko04145,ko04210,ko04390,ko04391,ko04510,ko04520,ko04530,ko04611,ko04670,ko04714,ko04745,ko04810,ko04919,ko04921,ko05100,ko05110,ko05130,ko05131,ko05132,ko05164,ko05205,ko05225,ko05410,ko05412,ko05414,ko05416,ko05418,map04015,map04145,map04210,map04390,map04391,map04510,map04520,map04530,map04611,map04670,map04714,map04745,map04810,map04919,map04921,map05100,map05110,map05130,map05131,map0…	Actin	Adult male	1.51604
TRINITY_DN1467_c1_g3_i1.p1	UN000405	7213.XP_004519128.1	Alpha/beta hydrolase family	-	-	Abhydrolase_1	Adult male	39.7658
TRINITY_DN1472_c0_g1_i10.p1	UN000406	7213.XP_004537874.1	Guanyl-nucleotide exchange factor activity. It is involved in the biological process described with small GTPase mediated signal transduction	ko:K05727,ko:K13708	ko04510,ko04810,ko05100,ko05131,map04510,map04810,map05100,map05131	DHR-2,DOCK-C2,DOCK_N	Adult male	26.7986
TRINITY_DN14810_c0_g1_i4.p1	UN000407	7213.XP_004521322.1	Protein kinase C conserved region 2 (CalB)	ko:K19328	-	C2	Adult male	0.363424
TRINITY_DN1489_c0_g1_i7.p1	UN000408	7213.XP_004522906.1	nucleotide binding. It is involved in the biological process described with mRNA processing	ko:K13159	-	RRM_5	Adult male	14.3585
TRINITY_DN148_c2_g1_i5.p1	UN000409	7213.XP_004526787.1	nucleic acid binding	-	-	RRM_1	Adult male	5.95262
TRINITY_DN148_c2_g4_i2.p1	UN000410	7213.XP_004526787.1	nucleic acid binding	-	-	RRM_1	Adult male	17.8212
TRINITY_DN15133_c0_g1_i1.p1	UN000411	7213.XP_004523104.1	Transporter activity. It is involved in the biological process described with transmembrane transport	-	-	MFS_1	Adult male	27.4865
TRINITY_DN1520_c0_g1_i1.p1	UN000412	7213.XP_004537365.1	electron carrier activity. It is involved in the biological process described with oxidation-reduction process	-	-	-	Adult male	73.0254
TRINITY_DN1520_c0_g1_i11.p1	UN000413	7213.XP_004537365.1	electron carrier activity. It is involved in the biological process described with oxidation-reduction process	-	-	-	Adult male	18.1619
TRINITY_DN1520_c0_g1_i3.p1	UN000414	7213.XP_004537365.1	electron carrier activity. It is involved in the biological process described with oxidation-reduction process	-	-	-	Adult male	9.40513
TRINITY_DN1520_c0_g1_i7.p1	UN000415	7230.FBpp0171808	electron carrier activity. It is involved in the biological process described with oxidation-reduction process	-	-	-	Adult male	7.21944
TRINITY_DN1520_c0_g1_i9.p1	UN000416	7213.XP_004537365.1	electron carrier activity. It is involved in the biological process described with oxidation-reduction process	-	-	-	Adult male	58.0804
TRINITY_DN1526_c2_g1_i2.p1	UN000417	7213.XP_004522113.1	Heat shock 70 kDa protein cognate	ko:K03283	ko03040,ko04010,ko04141,ko04144,ko04213,ko04612,ko04915,ko05134,ko05145,ko05162,ko05164,ko05169,map03040,map04010,map04141,map04144,map04213,map04612,map04915,map05134,map05145,map05162,map05164,map05169	HSP70	Adult male	83.0956
TRINITY_DN1526_c2_g1_i5.p1	UN000418	7213.XP_004522113.1	Heat shock 70 kDa protein cognate	ko:K03283	ko03040,ko04010,ko04141,ko04144,ko04213,ko04612,ko04915,ko05134,ko05145,ko05162,ko05164,ko05169,map03040,map04010,map04141,map04144,map04213,map04612,map04915,map05134,map05145,map05162,map05164,map05169	HSP70	Adult male	192.593
TRINITY_DN1540_c0_g1_i16.p1	UN000419	7213.XP_004530439.1	MYND finger	ko:K11426	-	zf-MYND	Adult male	14.8074
TRINITY_DN1541_c1_g1_i2.p1	UN000420	7213.XP_004525870.1	Belongs to the short-chain dehydrogenases reductases (SDR) family	-	-	-	Adult male	130.087
TRINITY_DN1543_c0_g1_i3.p1	UN000421	7213.XP_004523250.1	Zinc ion binding	ko:K19947	-	LIM	Adult male	41.8202
TRINITY_DN1556_c7_g1_i1.p1	UN000422	7213.XP_004537241.1	electron carrier activity. It is involved in the biological process described with oxidation-reduction process	ko:K00106	ko00230,ko00232,ko00983,ko01100,ko01110,ko01120,ko04146,map00230,map00232,map00983,map01100,map01110,map01120,map04146	Ald_Xan_dh_C,Ald_Xan_dh_C2,CO_deh_flav_C,FAD_binding_5,Fer2,Fer2_2	Adult male	233.336
TRINITY_DN1571_c0_g1_i1.p1	UN000423	7213.XP_004525236.1	Hairy Orange	ko:K09090	-	HLH,Hairy_orange	Adult male	4.01952
TRINITY_DN1580_c0_g1_i1.p1	UN000424	7213.XP_004529712.1	It is involved in the biological process described with signal transduction	-	-	BRO1,HR1,PDZ	Adult male	38.0605
TRINITY_DN1583_c2_g1_i10.p1	UN000425	7245.FBpp0260942	Domain present in PSD-95, Dlg, and ZO-1/2.	ko:K12076	ko04390,ko04391,ko04530,ko04660,ko05165,ko05166,ko05203,map04390,map04391,map04530,map04660,map05165,map05166,map05203	Guanylate_kin,PDZ,SH3_1	Adult male	9.57352
TRINITY_DN1583_c2_g1_i18.p1	UN000426	7237.FBpp0281553	Domain present in PSD-95, Dlg, and ZO-1/2.	-	-	-	Adult male	9.20907
TRINITY_DN158536_c0_g1_i3.p1	UN000427	7213.XP_004520087.1	serine-type endopeptidase activity. It is involved in the biological process described with proteolysis	ko:K09640	-	Trypsin	Adult male	124.191
TRINITY_DN1589_c1_g1_i17.p1	UN000428	7213.XP_004518233.1	Myofilin	-	-	Myofilin	Adult male	603.144
TRINITY_DN1591_c1_g1_i2.p1	UN000429	7213.XP_004530817.1	spectrin binding	-	-	-	Adult male	0.826056
TRINITY_DN160915_c0_g1_i1.p1	UN000430	7213.XP_004525238.1	It is involved in the biological process described with signal transduction	ko:K13805	ko04745,map04745	Arrestin_C	Adult male	3.10225
TRINITY_DN1625_c2_g1_i5.p1	UN000431	7213.XP_004526260.1	Radial spoke protein 3	-	-	Radial_spoke_3	Adult male	27.684
TRINITY_DN1634_c0_g1_i7.p1	UN000432	7213.XP_004521520.1	Leucine-rich repeats, outliers	ko:K17576	-	-	Adult male	35.6709
TRINITY_DN1637_c1_g1_i2.p1	UN000433	7213.XP_004536921.1	Structural constituent of cuticle	-	-	-	Adult male	1.10154
TRINITY_DN1637_c1_g1_i4.p1	UN000434	7213.XP_004536921.1	Structural constituent of cuticle	-	-	-	Adult male	13.7627
TRINITY_DN1637_c1_g1_i9.p1	UN000435	7213.XP_004536921.1	Structural constituent of cuticle	-	-	-	Adult male	3.80397
TRINITY_DN16396_c0_g1_i1.p1	UN000436	7213.XP_004527208.1	activity. It is involved in the biological process described with biosynthetic process	ko:K00967	ko00440,ko00564,ko01100,map00440,map00564,map01100	CTP_transf_like	Adult male	29.1537
TRINITY_DN16396_c0_g1_i10.p1	UN000437	7213.XP_004527208.1	activity. It is involved in the biological process described with biosynthetic process	ko:K00967	ko00440,ko00564,ko01100,map00440,map00564,map01100	CTP_transf_like	Adult male	99.3223
TRINITY_DN16414_c0_g1_i1.p1	UN000438	7213.XP_004535846.1	Tumor necrosis factor	-	-	DUF758	Adult male	3.01544
TRINITY_DN16442_c1_g1_i2.p1	UN000439	7213.XP_004523507.1	Protein dimerization activity	-	-	HLH	Adult male	15.8405
TRINITY_DN16479_c0_g1_i3.p1	UN000440	7217.FBpp0119678	electron carrier activity. It is involved in the biological process described with oxidation-reduction process	-	-	-	Adult male	3.44864
TRINITY_DN16593_c0_g1_i10.p1	UN000441	7213.XP_004517724.1	Zinc ion binding	-	-	PA,zf-RING_2	Adult male	64.5766
TRINITY_DN1668_c1_g2_i2.p1	UN000442	7213.XP_004530024.1	Gamma interferon inducible lysosomal thiol reductase (GILT)	-	-	-	Adult male	301.481
TRINITY_DN167826_c0_g1_i1.p1	UN000443	7213.XP_004534006.1	heme binding. It is involved in the biological process described with oxidation-reduction process	ko:K14999	-	-	Adult male	1.88436
TRINITY_DN16897_c0_g1_i1.p1	UN000444	7213.XP_004517793.1	transporter activity. It is involved in the biological process described with transport	-	-	CRAL_TRIO	Adult male	80.9676
TRINITY_DN1689_c0_g1_i1.p1	UN000445	7213.XP_004523126.1	Catalyzes the reduction of fatty acyl-CoA to fatty alcohols	-	-	-	Adult male	44.6766
TRINITY_DN1695_c1_g1_i2.p1	UN000446	7213.XP_004533675.1	nucleic acid binding	-	-	RRM_1	Adult male	72.6401
TRINITY_DN169758_c0_g3_i6.p1	UN000447	7213.XP_004534588.1	Mitochondrial carrier protein	ko:K15102	-	Mito_carr	Adult male	24.5269
TRINITY_DN1708_c0_g1_i1.p1	UN000448	7213.XP_004531308.1	Oxidoreductase activity. It is involved in the biological process described with oxidation-reduction process	ko:K00078	ko00040,ko00980,map00040,map00980	GFO_IDH_MocA	Adult male	12.9728
TRINITY_DN171689_c0_g1_i2.p1	UN000449	7213.XP_004531314.1	Lysosomal aspartic protease-like	-	-	-	Adult male	100.42
TRINITY_DN171_c0_g1_i1.p1	UN000450	7213.XP_004524458.1	Belongs to the peptidase S1 family	-	-	Trypsin	Adult male	771.117
TRINITY_DN173015_c0_g1_i1.p1	UN000451	7213.XP_004529393.1	GTP binding. It is involved in the biological process described with	ko:K07841	-	Ras	Adult male	0.533972
TRINITY_DN1752_c1_g1_i2.p1	UN000452	7213.XP_004526792.1	-	-	-	-	Adult male	103.966
TRINITY_DN1760_c17_g1_i1.p1	UN000453	7213.XP_004534442.1	Calcium ion binding	ko:K16465	-	EF-hand_7	Adult male	80.7226
TRINITY_DN176_c8_g1_i2.p1	UN000454	7213.XP_004531652.1	unfolded protein binding. It is involved in the biological process described with protein folding	ko:K08054	ko04141,ko04145,ko04612,ko04918,ko05166,map04141,map04145,map04612,map04918,map05166	Calreticulin	Adult male	3.33897
TRINITY_DN17775_c0_g1_i1.p1	UN000455	7213.XP_004533659.1	metalloendopeptidase activity. It is involved in the biological process described with	ko:K13539	-	Peptidase_M8	Adult male	19.074
TRINITY_DN17775_c0_g1_i5.p1	UN000456	43151.ADAC004584-PA	Leishmanolysin	ko:K13539	-	-	Adult male	1.65436
TRINITY_DN1779_c0_g1_i4.p1	UN000457	7213.XP_004518599.1	-	-	-	-	Adult male	20.6569
TRINITY_DN17833_c0_g1_i1.p1	UN000458	7213.XP_004537791.1	sulfotransferase activity. It is involved in the biological process described with carbohydrate biosynthetic process	ko:K01017	ko00532,map00532	Sulfotransfer_2	Adult male	0.550722
TRINITY_DN1790_c0_g2_i3.p1	UN000459	7213.XP_004518460.1	heme binding. It is involved in the biological process described with oxidation-reduction process	ko:K15001	-	p450	Adult male	39.1848
TRINITY_DN17996_c0_g1_i1.p1	UN000460	7213.XP_004525395.1	Domain of unknown function (DUF4461)	-	-	DUF4460,DUF4461	Adult male	52.7626
TRINITY_DN18017_c0_g1_i6.p1	UN000461	7213.XP_004537365.1	electron carrier activity. It is involved in the biological process described with oxidation-reduction process	-	-	-	Adult male	1.0276
TRINITY_DN1825_c4_g1_i1.p1	UN000462	7213.XP_004529314.1	Phosphotyrosine interaction domain (PTB/PID)	-	-	PID_2	Adult male	76.4134
TRINITY_DN18439_c0_g1_i4.p1	UN000463	7159.AAEL008057-PA	Serine/Threonine protein kinases, catalytic domain	ko:K00907	ko04020,ko04022,ko04270,ko04371,ko04510,ko04611,ko04810,ko04921,ko04971,map04020,map04022,map04270,map04371,map04510,map04611,map04810,map04921,map04971	Pkinase	Adult male	1.00539
TRINITY_DN1845_c0_g1_i10.p1	UN000464	7213.XP_004529710.1	Insect pheromone-binding family, A10/OS-D	-	-	OS-D	Adult male	5.42649
TRINITY_DN18621_c1_g1_i6.p1	UN000465	7213.XP_004535435.1	Leucine rich repeat C-terminal domain	-	-	Ig_3,LRR_8	Adult male	1.95184
TRINITY_DN1872_c0_g1_i14.p1	UN000466	7213.XP_004521078.1	Elongation of very long chain fatty acids protein	-	-	-	Adult male	34.9935
TRINITY_DN1872_c0_g1_i17.p1	UN000467	7213.XP_004521078.1	Elongation of very long chain fatty acids protein	-	-	-	Adult male	48.2946
TRINITY_DN18829_c0_g2_i1.p2	UN000468	7213.XP_004525754.1	-	-	-	-	Adult male	0.264929
TRINITY_DN1884_c0_g1_i2.p1	UN000469	7213.XP_004534805.1	protein alkylation	-	-	-	Adult male	70.2923
TRINITY_DN1905_c0_g1_i2.p1	UN000470	7213.XP_004531096.1	Phosphoribosylformylglycinamidine synthase activity. It is involved in the biological process described with 'de novo' IMP biosynthetic process	ko:K01952	ko00230,ko01100,ko01110,ko01130,map00230,map01100,map01110,map01130	AIRS,AIRS_C,GATase_5	Adult male	327.899
TRINITY_DN190717_c1_g1_i2.p1	UN000471	7213.XP_004537546.1	Belongs to the type-B carboxylesterase lipase family	-	-	-	Adult male	572.042
TRINITY_DN190857_c0_g1_i5.p1	UN000472	7213.XP_004537307.1	takeout-like	-	-	JHBP	Adult male	196.657
TRINITY_DN191328_c9_g1_i1.p1	UN000473	7213.XP_004534846.1	-	-	-	-	Adult male	3922.56
TRINITY_DN191819_c1_g1_i1.p1	UN000474	7213.XP_004531314.1	Lysosomal aspartic protease-like	-	-	-	Adult male	13.113
TRINITY_DN1928_c0_g1_i18.p1	UN000475	7213.XP_004524068.1	Cation-channel complex subunit UNC-79	-	-	-	Adult male	23.2875
TRINITY_DN19358_c0_g1_i3.p1	UN000476	7213.XP_004520976.1	Tektin family	ko:K18631	-	Tektin	Adult male	41.8976
TRINITY_DN19453_c0_g1_i1.p1	UN000477	7213.XP_004537489.1	Carboxylesterase family	-	-	-	Adult male	2.48021
TRINITY_DN1948_c0_g1_i2.p1	UN000478	7213.XP_004525271.1	Cation chloride symporter activity. It is involved in the biological process described with ion transport	ko:K10951	ko04970,ko04972,ko05110,map04970,map04972,map05110	AA_permease,SLC12	Adult male	120.601
TRINITY_DN19497_c0_g1_i1.p1	UN000479	7213.XP_004536653.1	TPR repeat	ko:K19870	-	TPR_8	Adult male	4.83768
TRINITY_DN1954_c0_g2_i1.p1	UN000480	7213.XP_004529366.1	chitin binding. It is involved in the biological process described with chitin metabolic process	-	-	CBM_14	Adult male	6.29253
TRINITY_DN1958_c0_g1_i3.p1	UN000481	7213.XP_004531439.1	Protein serine threonine phosphatase activity. It is involved in the biological process described with protein dephosphorylation	ko:K17506	-	PP2C	Adult male	112.829
TRINITY_DN19783_c0_g1_i1.p1	UN000482	7213.XP_004530021.1	-	-	-	-	Adult male	62.3363
TRINITY_DN19803_c0_g1_i1.p1	UN000483	7213.XP_004533396.1	Intraflagellar transport protein 57	ko:K04638	ko05016,map05016	IFT57	Adult male	2.46257
TRINITY_DN1981_c0_g1_i4.p1	UN000484	7213.XP_004534392.1	catalytic activity. It is involved in the biological process described with metabolic process	ko:K15013	ko00061,ko00071,ko01100,ko01212,ko03320,ko04920,map00061,map00071,map01100,map01212,map03320,map04920	AMP-binding	Adult male	2.43979
TRINITY_DN19976_c6_g1_i1.p1	UN000485	7213.XP_004525663.1	Domain first found in C1r, C1s, uEGF, and bone morphogenetic protein.	-	-	-	Adult male	91.8555
TRINITY_DN20130_c0_g1_i4.p1	UN000486	7230.FBpp0171809	electron carrier activity. It is involved in the biological process described with oxidation-reduction process	-	-	-	Adult male	3.58242
TRINITY_DN20277_c0_g1_i10.p1	UN000487	7213.XP_004531331.1	PPIases accelerate the folding of proteins. It catalyzes the cis-trans isomerization of proline imidic peptide bonds in oligopeptides	ko:K01802	-	Pro_isomerase	Adult male	3.00171
TRINITY_DN2028_c1_g1_i10.p1	UN000488	7213.XP_004517868.1	Cancer susceptibility candidate 1	ko:K17580	-	Casc1,Casc1_N	Adult male	22.3707
TRINITY_DN203237_c1_g1_i1.p1	UN000489	7213.XP_004534262.1	chitin binding. It is involved in the biological process described with chitin metabolic process	-	-	-	Adult male	35.5977
TRINITY_DN20375_c0_g1_i1.p1	UN000490	7260.FBpp0243289	metallocarboxypeptidase activity. It is involved in the biological process described with proteolysis	-	-	Peptidase_M14	Adult male	1.30894
TRINITY_DN20427_c0_g1_i15.p1	UN000491	7213.XP_004529407.1	It is involved in the biological process described with vesicle-mediated transport	ko:K08518	-	LLGL	Adult male	69.1033
TRINITY_DN205_c0_g1_i5.p1	UN000492	7213.XP_004537840.1	Leucine rich repeat	-	-	LRR_8	Adult male	95.7306
TRINITY_DN2083_c0_g1_i3.p1	UN000493	7213.XP_004533632.1	Belongs to the mitochondrial carrier (TC 2.A.29) family	-	-	Mito_carr	Adult male	25.1523
TRINITY_DN2083_c0_g1_i4.p1	UN000494	7213.XP_004533632.1	Belongs to the mitochondrial carrier (TC 2.A.29) family	-	-	Mito_carr	Adult male	5.40886
TRINITY_DN2091_c6_g1_i1.p1	UN000495	7213.XP_004517965.1	Metal ion binding	ko:K09203,ko:K18757	ko04371,ko04933,ko05020,ko05166,map04371,map04933,map05020,map05166	zf-C2H2	Adult male	0.835684
TRINITY_DN2107_c20_g1_i1.p1	UN000496	7213.XP_004526299.1	-	-	-	-	Adult male	6.44226
TRINITY_DN2121_c0_g1_i1.p1	UN000497	7213.XP_004536899.1	Calcium channel activity. It is involved in the biological process described with calcium ion transmembrane transport	ko:K04967	ko04360,ko04745,map04360,map04745	Ion_trans,TRP_2	Adult male	119.762
TRINITY_DN2121_c0_g1_i4.p1	UN000498	7213.XP_004536899.1	Calcium channel activity. It is involved in the biological process described with calcium ion transmembrane transport	ko:K04967	ko04360,ko04745,map04360,map04745	Ion_trans,TRP_2	Adult male	161.593
TRINITY_DN2135_c0_g1_i8.p1	UN000499	7213.XP_004537192.1	Calcium ion binding	-	-	EF-hand_8	Adult male	8.94363
TRINITY_DN2153_c0_g1_i1.p1	UN000500	7213.XP_004535235.1	-	-	-	-	Adult male	30.4811
TRINITY_DN2167_c1_g1_i12.p1	UN000501	7213.XP_004520859.1	Protein of unknown function (DUF725)	-	-	DUF725	Adult male	567.328
TRINITY_DN2171_c0_g2_i1.p1	UN000502	7213.XP_004533376.1	proton-transporting ATPase activity, rotational mechanism. It is involved in the biological process described with ATP hydrolysis coupled proton transport	ko:K02145	ko00190,ko01100,ko04145,ko04150,ko04721,ko04966,ko05110,ko05120,ko05323,map00190,map01100,map04145,map04150,map04721,map04966,map05110,map05120,map05323	ATP-synt_ab,ATP-synt_ab_N,ATP-synt_ab_Xtn	Adult male	157.163
TRINITY_DN2186_c0_g1_i10.p1	UN000503	7213.XP_004524886.1	serine-type endopeptidase activity. It is involved in the biological process described with proteolysis	-	-	Trypsin	Adult male	52.6853
TRINITY_DN2186_c0_g1_i15.p1	UN000504	7213.XP_004524886.1	serine-type endopeptidase activity. It is involved in the biological process described with proteolysis	-	-	Trypsin	Adult male	26.0103
TRINITY_DN2186_c0_g1_i18.p1	UN000505	7213.XP_004524886.1	serine-type endopeptidase activity. It is involved in the biological process described with proteolysis	-	-	Trypsin	Adult male	24.064
TRINITY_DN2188_c0_g1_i1.p1	UN000506	7213.XP_004520221.1	Alcohol dehydrogenase (NAD) activity. It is involved in the biological process described with oxidation-reduction process	-	-	adh_short	Adult male	319.439
TRINITY_DN21_c21_g1_i1.p1	UN000507	7213.XP_004518224.1	-	-	-	-	Adult male	69.803
TRINITY_DN22086_c1_g1_i16.p1	UN000508	7213.XP_004519311.1	Tim17/Tim22/Tim23/Pmp24 family	ko:K17794	ko04212,map04212	Tim17	Adult male	34.6833
TRINITY_DN22089_c0_g1_i1.p1	UN000509	7213.XP_004530538.1	rhythmic process	-	-	JHBP	Adult male	671.645
TRINITY_DN2211_c11_g1_i2.p1	UN000510	7213.XP_004521608.1	Leucine-rich repeat-containing protein	-	-	LRR_4	Adult male	10.0087
TRINITY_DN2273_c0_g1_i10.p1	UN000511	7213.XP_004530826.1	N-acetylmuramoyl-L-alanine amidase activity. It is involved in the biological process described with peptidoglycan catabolic process	ko:K01446	-	Amidase_2	Adult male	45.8313
TRINITY_DN2281_c1_g1_i1.p1	UN000512	7213.XP_004525687.1	Drosophila Retinin like protein	-	-	Retinin_C	Adult male	370.016
TRINITY_DN2283_c0_g1_i29.p1	UN000513	7213.XP_004518611.1	belongs to the flavoprotein pyridine nucleotide cytochrome reductase family	ko:K00326	ko00520,map00520	FAD_binding_6,NAD_binding_1	Adult male	0.569399
TRINITY_DN22_c30_g1_i1.p1	UN000514	7213.XP_004524775.1	MANEC	-	-	-	Adult male	2.78573
TRINITY_DN2302_c0_g1_i15.p1	UN000515	7213.XP_004526180.1	Amidophosphoribosyltransferase activity. It is involved in the biological process described with purine nucleobase biosynthetic process	ko:K00764	ko00230,ko00250,ko01100,ko01110,ko01130,map00230,map00250,map01100,map01110,map01130	GATase_6,Pribosyltran	Adult male	57.8295
TRINITY_DN2302_c0_g1_i6.p1	UN000516	7213.XP_004526180.1	Amidophosphoribosyltransferase activity. It is involved in the biological process described with purine nucleobase biosynthetic process	ko:K00764	ko00230,ko00250,ko01100,ko01110,ko01130,map00230,map00250,map01100,map01110,map01130	GATase_6,Pribosyltran	Adult male	98.0647
TRINITY_DN23092_c6_g1_i1.p1	UN000517	7213.XP_004534083.1	Guanine nucleotide-binding protein	ko:K07972	ko04745,map04745	WD40	Adult male	242.732
TRINITY_DN23297_c0_g1_i12.p1	UN000518	7230.FBpp0171809	electron carrier activity. It is involved in the biological process described with oxidation-reduction process	-	-	-	Adult male	1.63522
TRINITY_DN23297_c0_g1_i5.p1	UN000519	7230.FBpp0171809	electron carrier activity. It is involved in the biological process described with oxidation-reduction process	-	-	-	Adult male	2.97364
TRINITY_DN23373_c1_g1_i2.p1	UN000520	7213.XP_004526144.1	ribose phosphate diphosphokinase activity. It is involved in the biological process described with	ko:K00948	ko00030,ko00230,ko01100,ko01110,ko01120,ko01130,ko01200,ko01230,map00030,map00230,map01100,map01110,map01120,map01130,map01200,map01230	Pribosyl_synth,Pribosyltran_N	Adult male	91.802
TRINITY_DN234_c10_g1_i7.p1	UN000521	7213.XP_004534144.1	Phosphoglycerate mutase activity. It is involved in the biological process described with glycolytic process	ko:K01834	ko00010,ko00260,ko00680,ko01100,ko01110,ko01120,ko01130,ko01200,ko01230,ko04922,ko05230,map00010,map00260,map00680,map01100,map01110,map01120,map01130,map01200,map01230,map04922,map05230	His_Phos_1	Adult male	39.5617
TRINITY_DN2369_c0_g1_i2.p1	UN000522	7213.XP_004520961.1	nucleic acid binding	ko:K14947	-	-	Adult male	44.0766
TRINITY_DN237376_c0_g1_i1.p1	UN000523	7213.XP_004523577.1	Structural constituent of cuticle	-	-	Chitin_bind_4	Adult male	441.625
TRINITY_DN237455_c0_g1_i14.p1	UN000524	7213.XP_004521960.1	Growth factor activity. It is involved in the biological process described with growth	ko:K04384	-	TGF_beta,TGFb_propeptide	Adult male	7.01335
TRINITY_DN2411_c0_g2_i1.p1	UN000525	7213.XP_004525464.1	structural molecule activity	-	-	Motile_Sperm	Adult male	48.8639
TRINITY_DN24158_c0_g1_i1.p1	UN000526	7213.XP_004529696.1	protein-L-isoaspartate (D-aspartate) O-methyltransferase activity. It is involved in the biological process described with cellular protein modification process	ko:K00573	-	PCMT	Adult male	64.4769
TRINITY_DN2417_c0_g1_i11.p1	UN000527	7213.XP_004527508.1	Ryanodine-sensitive calcium-release channel activity. It is involved in the biological process described with	ko:K04962	ko04020,ko04024,ko04260,ko04261,ko04371,ko04713,ko04911,ko04921,ko04972,ko05410,ko05412,ko05414,map04020,map04024,map04260,map04261,map04371,map04713,map04911,map04921,map04972,map05410,map05412,map05414	Ins145_P3_rec,Ion_trans,MIR,RIH_assoc,RR_TM4-6,RYDR_ITPR,RyR,SPRY	Adult male	591.741
TRINITY_DN2426_c0_g1_i3.p1	UN000528	7213.XP_004524713.1	Belongs to the acylphosphatase family	ko:K01512	ko00620,ko00627,ko01120,map00620,map00627,map01120	Acylphosphatase	Adult male	44.902
TRINITY_DN24334_c0_g1_i19.p1	UN000529	7213.XP_004534373.1	It is involved in the biological process described with protein phosphorylation	ko:K08817	-	Pkinase	Adult male	0.697725
TRINITY_DN24455_c0_g1_i6.p1	UN000530	7213.XP_004537012.1	DNA binding	ko:K17809	-	DUF525	Adult male	248.628
TRINITY_DN244_c0_g3_i1.p1	UN000531	7244.FBpp0237394	Zinc ion binding	-	-	zf-AD	Adult male	0.604021
TRINITY_DN248_c0_g1_i3.p1	UN000532	7213.XP_004525668.1	catalytic activity. It is involved in the biological process described with metabolic process	-	-	DUF229	Adult male	10.8571
TRINITY_DN2493_c0_g1_i3.p1	UN000533	7213.XP_004534456.1	Leucine Rich Repeat	-	-	LRR_8	Adult male	74.1911
TRINITY_DN25041_c0_g1_i2.p1	UN000534	7213.XP_004530392.1	Structural constituent of cuticle	-	-	-	Adult male	7.28589
TRINITY_DN25077_c0_g1_i14.p1	UN000535	7213.XP_004535105.1	Oxidoreductase activity. It is involved in the biological process described with metabolic process	-	-	adh_short	Adult male	20.944
TRINITY_DN2516_c0_g1_i6.p1	UN000536	7213.XP_004525181.1	Immunoglobulin	ko:K12567	ko05410,ko05414,map05410,map05414	DUF1136,I-set,Ig_3	Adult male	1244.73
TRINITY_DN2525_c0_g1_i1.p1	UN000537	7213.XP_004520032.1	-	-	-	-	Adult male	4.18553
TRINITY_DN2525_c0_g1_i5.p1	UN000538	7213.XP_004520032.1	-	-	-	-	Adult male	198.772
TRINITY_DN2552_c0_g1_i1.p1	UN000539	7213.XP_004534514.1	Belongs to the membrane-bound acyltransferase family	ko:K13516	ko00564,map00564	MBOAT	Adult male	60.0289
TRINITY_DN2552_c0_g1_i6.p1	UN000540	7213.XP_004534514.1	Belongs to the membrane-bound acyltransferase family	ko:K13516	ko00564,map00564	MBOAT	Adult male	18.4387
TRINITY_DN25532_c0_g1_i3.p1	UN000541	7234.FBpp0184766	It is involved in the biological process described with protein phosphorylation	-	-	-	Adult male	6.26344
TRINITY_DN2568_c4_g1_i1.p1	UN000542	7213.XP_004526464.1	Serine aminopeptidase, S33	-	-	-	Adult male	239.917
TRINITY_DN2568_c8_g1_i3.p1	UN000543	7213.XP_004533673.1	Solute carrier family 35 member	-	-	-	Adult male	5.44907
TRINITY_DN2568_c8_g1_i7.p1	UN000544	7213.XP_004533673.1	Solute carrier family 35 member	-	-	-	Adult male	3.71734
TRINITY_DN2568_c8_g1_i9.p1	UN000545	7213.XP_004533672.1	Solute carrier family 35 member	ko:K15288	-	-	Adult male	3.23469
TRINITY_DN2580_c2_g1_i8.p1	UN000546	7260.FBpp0248863	sulfotransferase activity. It is involved in the biological process described with carbohydrate biosynthetic process	-	-	Sulfotransfer_2	Adult male	12.2171
TRINITY_DN25_c1_g1_i1.p1	UN000547	7213.XP_004517720.1	-	-	-	-	Adult male	32.5854
TRINITY_DN260_c0_g1_i12.p1	UN000548	7213.XP_004533914.1	It is involved in the biological process described with	ko:K01540	ko04022,ko04024,ko04260,ko04261,ko04911,ko04918,ko04919,ko04925,ko04960,ko04961,ko04964,ko04970,ko04971,ko04972,ko04973,ko04974,ko04976,ko04978,map04022,map04024,map04260,map04261,map04911,map04918,map04919,map04925,map04960,map04961,map04964,map04970,map04971,map04972,map04973,map04974,map04976,map04978	Na_K-ATPase	Adult male	5.12575
TRINITY_DN2617_c0_g1_i2.p1	UN000549	7213.XP_004531203.1	It is involved in the biological process described with protein phosphorylation	ko:K16310	-	-	Adult male	2.50803
TRINITY_DN262_c0_g1_i12.p1	UN000550	7213.XP_004524640.1	It is involved in the biological process described with protein targeting to Golgi	-	-	-	Adult male	21.8283
TRINITY_DN262_c0_g1_i6.p1	UN000551	7213.XP_004524640.1	It is involved in the biological process described with protein targeting to Golgi	-	-	-	Adult male	7.71826
TRINITY_DN2630_c0_g1_i12.p1	UN000552	7213.XP_004531230.1	ubiquitin-protein transferase activity	ko:K22370	-	Filamin,HECT	Adult male	9.02434
TRINITY_DN2644_c0_g1_i13.p1	UN000553	7213.XP_004537911.1	Phosphatidylcholine 1-acylhydrolase activity. It is involved in the biological process described with lipid metabolic process	-	-	-	Adult male	44.6342
TRINITY_DN2644_c0_g1_i17.p1	UN000554	7213.XP_004537911.1	Phosphatidylcholine 1-acylhydrolase activity. It is involved in the biological process described with lipid metabolic process	-	-	-	Adult male	381.936
TRINITY_DN2648_c10_g1_i1.p1	UN000555	7213.XP_004530392.1	Structural constituent of cuticle	-	-	Chitin_bind_4	Adult male	4.77281
TRINITY_DN26612_c0_g1_i1.p1	UN000556	7220.FBpp0134392	G-protein coupled receptor activity. It is involved in the biological process described with	ko:K04255	-	7tm_1	Adult male	328.564
TRINITY_DN26612_c0_g1_i3.p1	UN000557	7213.XP_004526233.1	G-protein coupled receptor activity. It is involved in the biological process described with	ko:K04255	-	7tm_1	Adult male	121.588
TRINITY_DN2661_c0_g1_i20.p1	UN000558	7213.XP_004518080.1	Transferase activity, transferring phosphorus-containing groups	-	-	EcKinase	Adult male	78.5865
TRINITY_DN2661_c0_g1_i26.p1	UN000559	7213.XP_004518080.1	Transferase activity, transferring phosphorus-containing groups	-	-	EcKinase	Adult male	57.9449
TRINITY_DN2661_c0_g1_i8.p1	UN000560	7213.XP_004518080.1	Transferase activity, transferring phosphorus-containing groups	-	-	EcKinase	Adult male	313.994
TRINITY_DN26970_c0_g1_i2.p1	UN000561	7213.XP_004523880.1	Structural constituent of cuticle	-	-	Chitin_bind_4	Adult male	7.47682
TRINITY_DN2706_c0_g1_i5.p1	UN000562	7213.XP_004533603.1	-	-	-	-	Adult male	24.9031
TRINITY_DN2712_c1_g2_i1.p1	UN000563	7213.XP_004522632.1	abhydrolase domain-containing protein	ko:K13696	-	Hydrolase_4	Adult male	72.3876
TRINITY_DN2716_c0_g1_i1.p1	UN000564	7213.XP_004519604.1	Acetylcholine-activated cation-selective channel activity. It is involved in the biological process described with ion transport	ko:K05312	-	Neur_chan_LBD,Neur_chan_memb	Adult male	4.48251
TRINITY_DN2761_c0_g1_i1.p1	UN000565	7234.FBpp0189329	Oxidoreductase activity. It is involved in the biological process described with oxidation-reduction process	-	-	Amino_oxidase	Adult male	5.09233
TRINITY_DN27683_c0_g2_i5.p1	UN000566	7213.XP_004530264.1	serine-type endopeptidase inhibitor activity	-	-	-	Adult male	2.37251
TRINITY_DN2790_c0_g1_i2.p1	UN000567	7213.XP_004524359.1	Leucine-rich repeat-containing protein	ko:K16175	ko04390,ko04391,ko04530,ko05165,ko05203,map04390,map04391,map04530,map05165,map05203	-	Adult male	18.8845
TRINITY_DN2790_c1_g1_i1.p1	UN000568	7213.XP_004521835.1	Protein domain specific binding	-	-	Arfaptin,PDZ	Adult male	3.1371
TRINITY_DN2822_c0_g1_i12.p1	UN000569	7213.XP_004517522.1	Calcium channel activity. It is involved in the biological process described with calcium ion transmembrane transport	ko:K13803	ko04745,map04745	Ion_trans,TRP_2	Adult male	319.272
TRINITY_DN2822_c0_g1_i2.p1	UN000570	7213.XP_004517522.1	Calcium channel activity. It is involved in the biological process described with calcium ion transmembrane transport	ko:K13803	ko04745,map04745	-	Adult male	76.0856
TRINITY_DN28250_c0_g1_i6.p1	UN000571	7213.XP_004519446.1	ionotropic glutamate receptor activity	-	-	Lig_chan	Adult male	1.02722
TRINITY_DN28284_c0_g1_i12.p1	UN000572	7213.XP_004524078.1	Fibrinogen and fibronectin	-	-	-	Adult male	604.758
TRINITY_DN28284_c0_g1_i17.p1	UN000573	7213.XP_004524078.1	Fibrinogen and fibronectin	-	-	-	Adult male	27.1822
TRINITY_DN28284_c0_g1_i3.p1	UN000574	7213.XP_004524078.1	Fibrinogen and fibronectin	-	-	-	Adult male	283.19
TRINITY_DN282_c0_g1_i9.p1	UN000575	7213.XP_004525620.1	Rho guanyl-nucleotide exchange factor activity. It is involved in the biological process described with regulation of Rho protein signal transduction	ko:K07525	ko04360,map04360	-	Adult male	1.79592
TRINITY_DN28394_c1_g1_i1.p1	UN000576	7213.XP_004527346.1	protein serine threonine kinase activity. It is involved in the biological process described with protein phosphorylation	ko:K04432	ko04010,ko04013,ko04015,ko04218,ko04620,ko04624,ko04664,ko04668,ko04714,ko04750,ko04912,ko05014,ko05145,ko05164,ko05169,map04010,map04013,map04015,map04218,map04620,map04624,map04664,map04668,map04714,map04750,map04912,map05014,map05145,map05164,map05169	Pkinase	Adult male	225.352
TRINITY_DN283_c4_g1_i1.p1	UN000577	7213.XP_004525001.1	activity. It is involved in the biological process described with transport	ko:K05643	ko02010,map02010	ABC2_membrane_3,ABC_tran	Adult male	309.314
TRINITY_DN2847_c10_g1_i1.p1	UN000578	7213.XP_004521183.1	Odorant-binding protein	-	-	PBP_GOBP	Adult male	14.144
TRINITY_DN284906_c8_g1_i1.p1	UN000579	7213.XP_004526510.1	Insect allergen related repeat, nitrile-specifier detoxification	-	-	Ins_allergen_rp	Adult male	862.895
TRINITY_DN2858_c0_g1_i6.p1	UN000580	7370.XP_005176564.1	ankyrin repeats	-	-	Ank_2	Adult male	2.99763
TRINITY_DN2877_c0_g1_i1.p1	UN000581	7213.XP_004520679.1	Belongs to the major facilitator superfamily. Sugar transporter (TC 2.A.1.1) family	-	-	-	Adult male	33.6221
TRINITY_DN2879_c0_g1_i10.p1	UN000582	7213.XP_004521304.1	DnaJ molecular chaperone homology domain	ko:K09532	-	DnaJ	Adult male	26.209
TRINITY_DN28884_c0_g1_i3.p1	UN000583	7213.XP_004523407.1	It is involved in the biological process described with intracellular signal transduction	ko:K10339	-	SOCS_box	Adult male	10.3786
TRINITY_DN295_c5_g1_i2.p1	UN000584	7213.XP_004530388.1	3',5'-cyclic-nucleotide phosphodiesterase activity. It is involved in the biological process described with signal transduction	ko:K13755,ko:K18437	ko00230,ko04020,ko04740,ko04742,ko04924,ko04927,ko04934,ko05032,map00230,map04020,map04740,map04742,map04924,map04927,map04934,map05032	PDEase_I,PDEase_I_N	Adult male	4.93855
TRINITY_DN2970_c0_g1_i7.p1	UN000585	7213.XP_004524007.1	TOG	ko:K16803	-	CLASP_N	Adult male	44.7245
TRINITY_DN2972_c0_g1_i6.p1	UN000586	7213.XP_004525541.1	It is involved in the biological process described with vesicle-mediated transport	ko:K13504	ko04130,ko04721,ko04911,ko04962,ko04970,map04130,map04721,map04911,map04962,map04970	Synaptobrevin	Adult male	0.907988
TRINITY_DN2986_c0_g1_i3.p1	UN000587	7213.XP_004522856.1	Odorant-binding protein	-	-	PBP_GOBP	Adult male	16.1185
TRINITY_DN2986_c0_g1_i9.p1	UN000588	7213.XP_004522856.1	Odorant-binding protein	-	-	PBP_GOBP	Adult male	20.1096
TRINITY_DN2997_c0_g1_i7.p1	UN000589	7213.XP_004521670.1	-	-	-	-	Adult male	44.9397
TRINITY_DN3002_c0_g1_i1.p1	UN000590	7213.XP_004523445.1	odorant binding	-	-	PBP_GOBP	Adult male	4.95624
TRINITY_DN3002_c0_g1_i16.p1	UN000591	7213.XP_004523445.1	odorant binding	-	-	PBP_GOBP	Adult male	40.191
TRINITY_DN300_c18_g1_i1.p1	UN000592	7213.XP_004522782.1	Calcium ion binding	-	-	-	Adult male	1.28946
TRINITY_DN30203_c0_g1_i1.p1	UN000593	7213.XP_004534989.1	Catalytic activity	ko:K17508	-	SpoIIE	Adult male	159.647
TRINITY_DN3063_c0_g1_i13.p1	UN000594	7213.XP_004523981.1	Kinase activity. It is involved in the biological process described with	ko:K00901	ko00561,ko00564,ko01100,ko01110,ko04070,ko04072,ko05231,map00561,map00564,map01100,map01110,map04070,map04072,map05231	Ank_2,Ank_4,C1_1,DAGK_acc,DAGK_cat	Adult male	35.3009
TRINITY_DN3063_c0_g1_i25.p1	UN000595	7213.XP_004523981.1	Kinase activity. It is involved in the biological process described with	ko:K00901	ko00561,ko00564,ko01100,ko01110,ko04070,ko04072,ko05231,map00561,map00564,map01100,map01110,map04070,map04072,map05231	C1_1,DAGK_acc,DAGK_cat	Adult male	3.42267
TRINITY_DN3069_c3_g1_i2.p1	UN000596	7213.XP_004535108.1	-	-	-	-	Adult male	195.698
TRINITY_DN3076_c0_g1_i19.p1	UN000597	7217.FBpp0116379	tissue development	-	-	-	Adult male	70.9798
TRINITY_DN3083_c8_g1_i11.p1	UN000598	7217.FBpp0126539	A Receptor for Ubiquitination Targets	-	-	F-box-like	Adult male	172.552
TRINITY_DN3084_c0_g1_i14.p1	UN000599	7213.XP_004527091.1	Voltage-gated potassium channel activity. It is involved in the biological process described with	ko:K04885	-	BTB_2,Ion_trans	Adult male	13.2821
TRINITY_DN3147_c0_g1_i1.p1	UN000600	7213.XP_004530174.1	phosphatidylglycerol acyl-chain remodeling	-	-	-	Adult male	48.9813
TRINITY_DN3184_c0_g1_i5.p1	UN000601	7213.XP_004534430.1	It is involved in the biological process described with transport	-	-	CRAL_TRIO,CRAL_TRIO_N,PRELI	Adult male	65.5695
TRINITY_DN3185_c0_g1_i1.p1	UN000602	7213.XP_004537189.1	Saccharopine dehydrogenase-like oxidoreductase-like	-	-	-	Adult male	88.3675
TRINITY_DN32099_c0_g1_i18.p1	UN000603	7213.XP_004534151.1	Belongs to the major facilitator superfamily. Sugar transporter (TC 2.A.1.1) family	ko:K08145	-	Sugar_tr	Adult male	2.52878
TRINITY_DN3294_c1_g1_i5.p1	UN000604	7213.XP_004522598.1	Belongs to the TRAFAC class myosin-kinesin ATPase superfamily. Myosin family	ko:K10357	-	DIL,IQ	Adult male	20.7887
TRINITY_DN3298_c0_g1_i12.p1	UN000605	7213.XP_004524875.1	It is involved in the biological process described with RNA processing	ko:K13194	-	A_deamin,dsrm	Adult male	22.452
TRINITY_DN330530_c11_g1_i1.p1	UN000606	7213.XP_004525238.1	It is involved in the biological process described with signal transduction	ko:K13805	ko04745,map04745	Arrestin_C,Arrestin_N	Adult male	2344.87
TRINITY_DN330841_c0_g1_i1.p1	UN000607	7213.XP_004525238.1	It is involved in the biological process described with signal transduction	ko:K13805	ko04745,map04745	-	Adult male	8.52559
TRINITY_DN3308_c4_g1_i1.p1	UN000608	7213.XP_004537533.1	Lipid binding	ko:K22291	ko04979,map04979	MENTAL,START	Adult male	141.353
TRINITY_DN331900_c0_g1_i1.p1	UN000609	7213.XP_004534611.1	activity. It is involved in the biological process described with carbohydrate metabolic process	-	-	Alpha-amylase	Adult male	5.28234
TRINITY_DN3336_c5_g1_i3.p1	UN000610	7213.XP_004537571.1	AAA domain	-	-	AAA_28	Adult male	149.387
TRINITY_DN33569_c0_g1_i1.p1	UN000611	7213.XP_004524078.1	Fibrinogen and fibronectin	-	-	-	Adult male	8.87797
TRINITY_DN3359_c3_g1_i1.p1	UN000612	7213.XP_004536708.1	Belongs to the spectrin family	ko:K06115	-	CH,PH_9,Spectrin	Adult male	63.0093
TRINITY_DN3369_c0_g1_i6.p1	UN000613	7213.XP_004518293.1	heme binding. It is involved in the biological process described with oxidation-reduction process	-	-	-	Adult male	517.742
TRINITY_DN3427_c11_g1_i1.p1	UN000614	7213.XP_004518869.1	GTP binding. It is involved in the biological process described with protein transport	ko:K07925	-	Ras	Adult male	46.213
TRINITY_DN3434_c1_g1_i1.p1	UN000615	7213.XP_004534009.1	ATP- binding	ko:K03593	-	ParA	Adult male	11.9498
TRINITY_DN34386_c2_g2_i2.p1	UN000616	7213.XP_004527305.1	ATPase activity. It is involved in the biological process described with cilium movement	-	-	-	Adult male	13.0653
TRINITY_DN345_c0_g1_i2.p1	UN000617	7213.XP_004530508.1	Phosphatidylinositol phospholipase C activity. It is involved in the biological process described with intracellular signal transduction	ko:K05858	ko00562,ko01100,ko04015,ko04020,ko04022,ko04062,ko04070,ko04071,ko04072,ko04261,ko04270,ko04310,ko04371,ko04540,ko04611,ko04621,ko04713,ko04720,ko04723,ko04724,ko04725,ko04726,ko04728,ko04730,ko04745,ko04750,ko04911,ko04912,ko04915,ko04916,ko04918,ko04919,ko04921,ko04922,ko04924,ko04925,ko04926,ko04927,ko04933,ko04934,ko04961,ko04970,ko04971,ko04972,ko05010,ko05016,ko05142,ko05143,ko05146,ko05200…	C2,DUF1154,EF-hand_like,PI-PLC-X,PI-PLC-Y	Adult male	58.0493
TRINITY_DN346_c80_g1_i1.p1	UN000618	7213.XP_004534822.1	methyltransferase activity	ko:K14850	-	Methyltransf_8	Adult male	60.3226
TRINITY_DN34984_c0_g1_i1.p1	UN000619	7213.XP_004529234.1	Belongs to the peroxisomal membrane protein PXMP2 4 family	ko:K13349	ko04146,map04146	Mpv17_PMP22	Adult male	58.5069
TRINITY_DN351_c0_g1_i12.p1	UN000620	7213.XP_004522469.1	activity. It is involved in the biological process described with oxidation-reduction process	-	-	-	Adult male	42.1455
TRINITY_DN3526_c0_g1_i1.p1	UN000621	7213.XP_004530859.1	Domain present in PSD-95, Dlg, and ZO-1/2.	-	-	PDZ	Adult male	146.059
TRINITY_DN3574_c0_g1_i11.p1	UN000622	7213.XP_004525792.1	Omega peptidase activity. It is involved in the biological process described with glutamine metabolic process	ko:K01307	ko00790,ko01523,map00790,map01523	Peptidase_C26	Adult male	20.0735
TRINITY_DN35816_c1_g1_i5.p1	UN000623	7213.XP_004526408.1	Domain present in PSD-95, Dlg, and ZO-1/2.	ko:K13804	ko04745,map04745	PDZ	Adult male	159.601
TRINITY_DN3595_c4_g1_i1.p1	UN000624	7213.XP_004534887.1	Carboxylesterase family	-	-	COesterase	Adult male	1.6207
TRINITY_DN3608_c0_g1_i4.p1	UN000625	7213.XP_004518261.1	alpha/beta hydrolase fold	-	-	-	Adult male	57.0197
TRINITY_DN3608_c0_g1_i7.p1	UN000626	7213.XP_004518261.1	alpha/beta hydrolase fold	-	-	-	Adult male	11.7348
TRINITY_DN3609_c0_g1_i8.p1	UN000627	7213.XP_004520209.1	Immunoglobulin	-	-	-	Adult male	7.66425
TRINITY_DN364_c16_g1_i2.p1	UN000628	7213.XP_004530118.1	Metalloendopeptidase inhibitor activity	ko:K16866	ko05205,ko05206,map05205,map05206	TIMP	Adult male	61.1781
TRINITY_DN3674_c3_g3_i2.p1	UN000629	7213.XP_004518824.1	Belongs to the short-chain dehydrogenases reductases (SDR) family	-	-	adh_short	Adult male	19.9261
TRINITY_DN36910_c0_g1_i1.p1	UN000630	7213.XP_004523444.1	odorant binding	-	-	PBP_GOBP	Adult male	8.47419
TRINITY_DN3701_c0_g1_i4.p1	UN000631	7213.XP_004520687.1	twin BRCT domain	ko:K19403	-	BRCT,BRCT_2	Adult male	46.5059
TRINITY_DN3718_c0_g1_i2.p1	UN000632	7213.XP_004518724.1	phosphatase 1	ko:K07189	ko04910,ko04931,map04910,map04931	CBM_21	Adult male	127.342
TRINITY_DN3718_c3_g1_i3.p1	UN000633	7213.XP_004525367.1	NEDD4 family-interacting protein	-	-	-	Adult male	67.543
TRINITY_DN37228_c0_g1_i1.p1	UN000634	7213.XP_004523173.1	Phosphoserine phosphatase activity. It is involved in the biological process described with L-serine biosynthetic process	ko:K01079	ko00260,ko00680,ko01100,ko01120,ko01130,ko01200,ko01230,map00260,map00680,map01100,map01120,map01130,map01200,map01230	Hydrolase	Adult male	171.069
TRINITY_DN3723_c0_g2_i1.p1	UN000635	7370.XP_005183205.1	Domain present in PSD-95, Dlg, and ZO-1/2.	ko:K21879	-	PDZ	Adult male	4.70816
TRINITY_DN3723_c3_g1_i1.p1	UN000636	7234.FBpp0186440	myosin II head/neck binding	-	-	LIM	Adult male	5.85943
TRINITY_DN37269_c0_g1_i1.p1	UN000637	7213.XP_004522888.1	Serine-type endopeptidase inhibitor activity	-	-	Kunitz_BPTI,Reeler,Spond_N,TSP_1	Adult male	38.1073
TRINITY_DN37269_c0_g1_i13.p1	UN000638	7213.XP_004522888.1	Serine-type endopeptidase inhibitor activity	-	-	Kunitz_BPTI,Reeler,Spond_N,TSP_1	Adult male	157.465
TRINITY_DN37425_c0_g1_i3.p1	UN000639	7213.XP_004529924.1	Fatty acid elongase activity. It is involved in the biological process described with fatty acid elongation	-	-	-	Adult male	112.834
TRINITY_DN377403_c1_g1_i1.p1	UN000640	7213.XP_004537521.1	Cytosolic domain of 10TM putative phosphate transporter	ko:K21989	-	PHM7_cyt,RSN1_7TM,RSN1_TM	Adult male	76.0472
TRINITY_DN379293_c0_g1_i1.p1	UN000641	7213.XP_004521183.1	Odorant-binding protein	-	-	PBP_GOBP	Adult male	11.6416
TRINITY_DN381_c0_g2_i2.p1	UN000642	7213.XP_004521970.1	EGF domain, unclasssified subfamily	-	-	-	Adult male	3.96895
TRINITY_DN38257_c2_g1_i3.p1	UN000643	7213.XP_004530293.1	-	-	-	-	Adult male	4.82525
TRINITY_DN3882_c0_g1_i10.p1	UN000644	7222.FBpp0157859	Domain of Unknown Function (DUF1041)	ko:K19933	-	-	Adult male	1.22536
TRINITY_DN388_c0_g1_i3.p1	UN000645	7213.XP_004525043.1	prohibitin homologues	ko:K07192	ko04910,map04910	Band_7	Adult male	1.52636
TRINITY_DN3894_c0_g1_i5.p1	UN000646	7213.XP_004536344.1	Zinc ion binding	ko:K10631	-	zf-C3HC4	Adult male	13.0148
TRINITY_DN38988_c0_g1_i5.p1	UN000647	7213.XP_004521313.1	transferase activity, transferring acyl groups other than amino-acyl groups	-	-	-	Adult male	227.378
TRINITY_DN3920_c0_g1_i1.p1	UN000648	7213.XP_004533335.1	Cell adhesion molecule	-	-	Ig_3,V-set,fn3	Adult male	89.6161
TRINITY_DN3920_c0_g1_i3.p1	UN000649	7213.XP_004533335.1	Cell adhesion molecule	-	-	fn3	Adult male	14.2076
TRINITY_DN39244_c4_g1_i13.p1	UN000650	7213.XP_004526606.1	-	-	-	-	Adult male	33.9258
TRINITY_DN3935_c2_g1_i4.p1	UN000651	7213.XP_004526890.1	Spermine synthase activity. It is involved in the biological process described with spermine biosynthetic process	ko:K00802	ko00270,ko00330,ko00410,ko00480,ko01100,map00270,map00330,map00410,map00480,map01100	Spermine_synt_N,Spermine_synth	Adult male	4.8353
TRINITY_DN39413_c0_g1_i4.p1	UN000652	7370.XP_005183871.1	-	-	-	-	Adult male	7.08003
TRINITY_DN39_c2_g1_i4.p1	UN000653	7213.XP_004530280.1	actin binding	ko:K02098	ko04320,map04320	-	Adult male	13.0342
TRINITY_DN4008_c0_g1_i1.p1	UN000654	7213.XP_004536252.1	Electron carrier protein. The oxidized form of the cytochrome c heme group can accept an electron from the heme group of the cytochrome c1 subunit of cytochrome reductase. Cytochrome c then transfers this electron to the cytochrome oxidase complex, the final protein carrier in the mitochondrial electron-transport chain	-	-	Cytochrom_C	Adult male	1.86848
TRINITY_DN4038_c8_g1_i2.p1	UN000655	7213.XP_004521965.1	Epidermal growth factor-like domain.	-	-	-	Adult male	21.3521
TRINITY_DN4079_c0_g1_i12.p1	UN000656	7213.XP_004530921.1	Domain of unknown function (DUF4481)	-	-	-	Adult male	3.92654
TRINITY_DN4112_c0_g1_i8.p1	UN000657	7213.XP_004526192.1	nucleic acid binding	ko:K14411	ko03015,map03015	RRM_1	Adult male	25.9005
TRINITY_DN4144_c9_g1_i2.p1	UN000658	7213.XP_004534607.1	activity. It is involved in the biological process described with carbohydrate metabolic process	-	-	Alpha-amylase	Adult male	1850.76
TRINITY_DN41548_c0_g1_i2.p1	UN000659	7213.XP_004537365.1	electron carrier activity. It is involved in the biological process described with oxidation-reduction process	-	-	-	Adult male	1.4455
TRINITY_DN4194_c0_g1_i29.p1	UN000660	7213.XP_004535617.1	Voltage-gated chloride channel activity. It is involved in the biological process described with	ko:K05011	ko04978,map04978	Voltage_CLC	Adult male	11.4375
TRINITY_DN4206_c0_g1_i10.p1	UN000661	7213.XP_004523408.1	Belongs to the adenylyl cyclase class-4 guanylyl cyclase family	ko:K12319	ko00230,ko04022,ko04270,ko04540,ko04611,ko04713,ko04730,ko04921,ko04924,ko04970,map00230,map04022,map04270,map04540,map04611,map04713,map04730,map04921,map04924,map04970	Guanylate_cyc,HNOB,HNOBA	Adult male	3.15496
TRINITY_DN4215_c0_g1_i3.p1	UN000662	7213.XP_004535710.1	peptidyl-dipeptidase activity. It is involved in the biological process described with proteolysis	ko:K01283	ko04614,ko04924,ko05142,ko05410,map04614,map04924,map05142,map05410	Peptidase_M2	Adult male	28.2085
TRINITY_DN421_c0_g3_i2.p1	UN000663	7213.XP_004522506.1	It is involved in the biological process described with phosphatidylserine biosynthetic process	ko:K08729	ko00564,ko01100,map00564,map01100	PSS	Adult male	52.3352
TRINITY_DN4227_c0_g1_i1.p1	UN000664	7213.XP_004535417.1	ubiquitin-protein transferase activity	-	-	-	Adult male	24.4369
TRINITY_DN425274_c17_g1_i1.p1	UN000665	7213.XP_004535584.1	G-protein coupled receptor activity. It is involved in the biological process described with	ko:K13802	ko04745,map04745	7tm_1	Adult male	4424.88
TRINITY_DN426083_c0_g1_i1.p1	UN000666	7213.XP_004531541.1	Lysosomal aspartic protease-like	-	-	-	Adult male	3.86307
TRINITY_DN426_c2_g1_i1.p1	UN000667	7213.XP_004533944.1	Peptidase inhibitor activity	-	-	Sushi,WAP	Adult male	26.8705
TRINITY_DN4281_c0_g1_i1.p1	UN000668	7213.XP_004520566.1	Phosphotransferase activity, alcohol group as acceptor. It is involved in the biological process described with carbohydrate metabolic process	ko:K00844	ko00010,ko00051,ko00052,ko00500,ko00520,ko00521,ko00524,ko01100,ko01110,ko01120,ko01130,ko01200,ko04066,ko04910,ko04930,ko04973,ko05230,map00010,map00051,map00052,map00500,map00520,map00521,map00524,map01100,map01110,map01120,map01130,map01200,map04066,map04910,map04930,map04973,map05230	Hexokinase_1,Hexokinase_2	Adult male	252.447
TRINITY_DN428907_c1_g1_i1.p1	UN000669	7213.XP_004521183.1	Odorant-binding protein	-	-	PBP_GOBP	Adult male	5.21702
TRINITY_DN42_c0_g1_i12.p1	UN000670	7213.XP_004520643.1	Calmodulin-binding transcription activator	ko:K21596	-	Ank_2,TIG	Adult male	34.6059
TRINITY_DN4313_c0_g1_i10.p1	UN000671	7213.XP_004517466.1	It is involved in the biological process described with microtubule-based movement	ko:K10392	-	DUF3694,FHA,KIF1B,Kinesin_assoc,PH	Adult male	9.32198
TRINITY_DN4314_c0_g2_i2.p1	UN000672	7213.XP_004535493.1	G-protein coupled receptor activity. It is involved in the biological process described with G-protein coupled receptor signaling pathway	ko:K04280	ko04080,ko04912,map04080,map04912	7tm_1	Adult male	16.4789
TRINITY_DN431_c0_g1_i10.p1	UN000673	7213.XP_004530059.1	amino acid transmembrane transporter activity. It is involved in the biological process described with amino acid transmembrane transport	ko:K03450	-	AA_permease_2	Adult male	53.2885
TRINITY_DN431_c1_g1_i17.p1	UN000674	7213.XP_004526293.1	calcium ion binding. It is involved in the biological process described with proteolysis	ko:K07763	ko04668,ko04912,map04668,map04912	Hemopexin,PG_binding_1,Peptidase_M10	Adult male	7.21165
TRINITY_DN432247_c0_g1_i1.p1	UN000675	7213.XP_004521183.1	Odorant-binding protein	-	-	PBP_GOBP	Adult male	39.9914
TRINITY_DN432955_c1_g1_i1.p1	UN000676	7213.XP_004533427.1	Fatty acid elongase activity. It is involved in the biological process described with fatty acid elongation	-	-	-	Adult male	41.3859
TRINITY_DN43470_c0_g1_i3.p1	UN000677	7213.XP_004526252.1	Domain of unknown function (DUF3342)	-	-	DUF3342	Adult male	14.7123
TRINITY_DN43818_c0_g1_i1.p1	UN000678	7222.FBpp0144354	It is involved in the biological process described with oxidation-reduction process	-	-	-	Adult male	4.2241
TRINITY_DN43818_c2_g1_i1.p1	UN000679	7230.FBpp0171809	electron carrier activity. It is involved in the biological process described with oxidation-reduction process	-	-	-	Adult male	1.68167
TRINITY_DN44154_c1_g1_i1.p1	UN000680	7213.XP_004521257.1	Haemolysin-III related	-	-	HlyIII	Adult male	10.8081
TRINITY_DN4416_c0_g1_i1.p1	UN000681	7213.XP_004520601.1	-	-	-	-	Adult male	4.65904
TRINITY_DN441_c0_g1_i22.p1	UN000682	7230.FBpp0164717	serine-type endopeptidase activity. It is involved in the biological process described with proteolysis	-	-	Trypsin	Adult male	5.74994
TRINITY_DN44523_c0_g1_i1.p1	UN000683	7213.XP_004529235.1	-	-	-	-	Adult male	0.593357
TRINITY_DN44523_c0_g1_i5.p1	UN000684	7213.XP_004529235.1	-	-	-	-	Adult male	0.584965
TRINITY_DN4455_c0_g1_i2.p1	UN000685	7213.XP_004523123.1	Calcium ion binding	-	-	-	Adult male	19.2505
TRINITY_DN4456_c0_g1_i2.p1	UN000686	7213.XP_004529368.1	serine-type endopeptidase activity. It is involved in the biological process described with proteolysis	ko:K20674	ko04624,map04624	Ldl_recept_a,Sushi,Trypsin	Adult male	45.5728
TRINITY_DN44668_c0_g1_i1.p1	UN000687	7213.XP_004522885.1	PAN domain	-	-	-	Adult male	102.168
TRINITY_DN4534_c0_g1_i11.p1	UN000688	7370.XP_005183795.1	Protein of unknown function (DUF2870)	-	-	DUF2870	Adult male	11.3678
TRINITY_DN45448_c0_g1_i10.p1	UN000689	7213.XP_004523027.1	DNA binding. It is involved in the biological process described with regulation of transcription, DNA-templated	-	-	Homeobox,PAX	Adult male	1.9015
TRINITY_DN45562_c0_g1_i1.p1	UN000690	7213.XP_004529905.1	Belongs to the MIP aquaporin (TC 1.A.8) family	ko:K09884	-	-	Adult male	72.3147
TRINITY_DN4597_c1_g1_i2.p1	UN000691	7213.XP_004527253.1	It is involved in the biological process described with proteolysis	ko:K09552	-	AAA,Peptidase_M41	Adult male	300.536
TRINITY_DN4598_c0_g1_i3.p1	UN000692	7213.XP_004535291.1	It is involved in the biological process described with vesicle-mediated transport	-	-	SNARE,Syntaxin	Adult male	48.4536
TRINITY_DN4601_c0_g1_i1.p1	UN000693	7213.XP_004531473.1	Phosphorylase b kinase catalyzes the phosphorylation of serine in certain substrates, including troponin I	ko:K07190	ko04020,ko04910,ko04922,map04020,map04910,map04922	Glyco_hydro_15	Adult male	177.26
TRINITY_DN46680_c0_g1_i7.p1	UN000694	7370.XP_005183934.1	Saccharopine dehydrogenase-like oxidoreductase-like	-	-	-	Adult male	0.594029
TRINITY_DN47172_c2_g1_i1.p1	UN000695	7213.XP_004521679.1	nucleic acid binding	ko:K02177	ko04320,map04320	RRM_1	Adult male	7.05657
TRINITY_DN4721_c40_g1_i1.p1	UN000696	7213.XP_004518901.1	Actin	ko:K05692	ko04015,ko04145,ko04210,ko04390,ko04391,ko04510,ko04520,ko04530,ko04611,ko04670,ko04714,ko04745,ko04810,ko04919,ko04921,ko05100,ko05110,ko05130,ko05131,ko05132,ko05164,ko05205,ko05225,ko05410,ko05412,ko05414,ko05416,ko05418,map04015,map04145,map04210,map04390,map04391,map04510,map04520,map04530,map04611,map04670,map04714,map04745,map04810,map04919,map04921,map05100,map05110,map05130,map05131,map0…	Actin	Adult male	9.13684
TRINITY_DN47279_c0_g1_i1.p1	UN000697	7213.XP_004521587.1	Belongs to the serpin family	-	-	-	Adult male	1.20157
TRINITY_DN47424_c1_g1_i1.p1	UN000698	7213.XP_004533855.1	Major royal jelly protein	-	-	MRJP	Adult male	220.726
TRINITY_DN47424_c1_g1_i10.p1	UN000699	7213.XP_004533855.1	Major royal jelly protein	-	-	MRJP	Adult male	259.517
TRINITY_DN4747_c1_g1_i3.p1	UN000700	7213.XP_004536094.1	Belongs to the TRAFAC class myosin-kinesin ATPase superfamily. Kinesin family	ko:K10401	-	Kinesin	Adult male	6.46053
TRINITY_DN4753_c0_g1_i12.p1	UN000701	7213.XP_004524561.1	Elongation of very long chain fatty acids protein	ko:K10203	ko00062,ko01040,ko01110,ko01212,map00062,map01040,map01110,map01212	ELO	Adult male	97.6144
TRINITY_DN47598_c0_g1_i1.p1	UN000702	7213.XP_004521268.1	Golgi casein kinase, C-terminal, Fam20	ko:K20825	-	Fam20C	Adult male	7.79841
TRINITY_DN4794_c0_g1_i10.p1	UN000703	7213.XP_004526726.1	serine-type endopeptidase activity. It is involved in the biological process described with proteolysis	-	-	CLIP,Trypsin	Adult male	30.7522
TRINITY_DN4903_c2_g1_i2.p1	UN000704	7213.XP_004527082.1	Extracellular ligand-gated ion channel activity. It is involved in the biological process described with ion transport	-	-	Neur_chan_LBD,Neur_chan_memb	Adult male	13.5183
TRINITY_DN4906_c0_g1_i1.p1	UN000705	7213.XP_004524102.1	Thioesterase-like superfamily	-	-	4HBT_2	Adult male	8.1515
TRINITY_DN492_c0_g1_i34.p1	UN000706	7213.XP_004537257.1	Belongs to the sodium solute symporter (SSF) (TC 2.A.21) family	-	-	SSF	Adult male	140.855
TRINITY_DN492_c0_g1_i45.p1	UN000707	7370.XP_005188084.1	Belongs to the sodium solute symporter (SSF) (TC 2.A.21) family	-	-	-	Adult male	47.6532
TRINITY_DN4956_c0_g1_i1.p1	UN000708	7213.XP_004533292.1	ATPase activity. It is involved in the biological process described with	ko:K10408	ko05016,map05016	AAA_6,AAA_7,AAA_8,AAA_9,DHC_N2,Dynein_heavy,MT	Adult male	19.1918
TRINITY_DN498_c8_g1_i19.p1	UN000709	7213.XP_004530970.1	Large conductance calcium-activated potassium channel activity. It is involved in the biological process described with potassium ion transport	ko:K04936	ko04022,ko04270,ko04911,ko04924,ko04970,ko04972,map04022,map04270,map04911,map04924,map04970,map04972	BK_channel_a,Ion_trans	Adult male	9.26022
TRINITY_DN498_c8_g1_i22.p1	UN000710	7213.XP_004530970.1	Large conductance calcium-activated potassium channel activity. It is involved in the biological process described with potassium ion transport	ko:K04936	ko04022,ko04270,ko04911,ko04924,ko04970,ko04972,map04022,map04270,map04911,map04924,map04970,map04972	BK_channel_a,Ion_trans	Adult male	8.83876
TRINITY_DN498_c8_g1_i37.p1	UN000711	7213.XP_004530970.1	Large conductance calcium-activated potassium channel activity. It is involved in the biological process described with potassium ion transport	ko:K04936	ko04022,ko04270,ko04911,ko04924,ko04970,ko04972,map04022,map04270,map04911,map04924,map04970,map04972	BK_channel_a,Ion_trans	Adult male	6.94219
TRINITY_DN5002_c0_g1_i15.p1	UN000712	7370.XP_005185506.1	activity. It is involved in the biological process described with	-	-	-	Adult male	1.03378
TRINITY_DN5020_c0_g1_i2.p1	UN000713	7213.XP_004533334.1	Immunoglobulin C-2 Type	-	-	Ig_2,Ig_3,V-set,fn3	Adult male	19.0973
TRINITY_DN5020_c0_g1_i3.p1	UN000714	7213.XP_004533334.1	Immunoglobulin C-2 Type	-	-	Ig_2,Ig_3,V-set,fn3	Adult male	31.5723
TRINITY_DN50352_c0_g1_i1.p1	UN000715	7213.XP_004524847.1	Transferase activity, transferring phosphorus-containing groups	-	-	EcKinase	Adult male	1.46823
TRINITY_DN504_c0_g1_i9.p1	UN000716	7213.XP_004519592.1	signal transducer activity. It is involved in the biological process described with intracellular signal transduction	-	-	PH,Phe_ZIP,SH2	Adult male	26.6216
TRINITY_DN5087_c0_g1_i1.p1	UN000717	7213.XP_004535500.1	fatty-acyl-CoA binding	-	-	ACBP	Adult male	141.278
TRINITY_DN51002_c1_g1_i2.p1	UN000718	7213.XP_004518901.1	Actin	ko:K05692	ko04015,ko04145,ko04210,ko04390,ko04391,ko04510,ko04520,ko04530,ko04611,ko04670,ko04714,ko04745,ko04810,ko04919,ko04921,ko05100,ko05110,ko05130,ko05131,ko05132,ko05164,ko05205,ko05225,ko05410,ko05412,ko05414,ko05416,ko05418,map04015,map04145,map04210,map04390,map04391,map04510,map04520,map04530,map04611,map04670,map04714,map04745,map04810,map04919,map04921,map05100,map05110,map05130,map05131,map0…	Actin	Adult male	134.51
TRINITY_DN5142_c0_g1_i4.p1	UN000719	7213.XP_004518154.1	Component of the Mediator complex, a coactivator involved in the regulated transcription of nearly all RNA polymerase II-dependent genes. Mediator functions as a bridge to convey information from gene-specific regulatory proteins to the basal RNA polymerase II transcription machinery. Mediator is recruited to promoters by direct interactions with regulatory proteins and serves as a scaffold for t…	ko:K15153	-	Med31	Adult male	3.66487
TRINITY_DN5155_c0_g1_i10.p1	UN000720	7213.XP_004518901.1	Actin	ko:K05692	ko04015,ko04145,ko04210,ko04390,ko04391,ko04510,ko04520,ko04530,ko04611,ko04670,ko04714,ko04745,ko04810,ko04919,ko04921,ko05100,ko05110,ko05130,ko05131,ko05132,ko05164,ko05205,ko05225,ko05410,ko05412,ko05414,ko05416,ko05418,map04015,map04145,map04210,map04390,map04391,map04510,map04520,map04530,map04611,map04670,map04714,map04745,map04810,map04919,map04921,map05100,map05110,map05130,map05131,map0…	Actin	Adult male	3049.1
TRINITY_DN5155_c0_g1_i5.p1	UN000721	7213.XP_004518901.1	Actin	ko:K05692	ko04015,ko04145,ko04210,ko04390,ko04391,ko04510,ko04520,ko04530,ko04611,ko04670,ko04714,ko04745,ko04810,ko04919,ko04921,ko05100,ko05110,ko05130,ko05131,ko05132,ko05164,ko05205,ko05225,ko05410,ko05412,ko05414,ko05416,ko05418,map04015,map04145,map04210,map04390,map04391,map04510,map04520,map04530,map04611,map04670,map04714,map04745,map04810,map04919,map04921,map05100,map05110,map05130,map05131,map0…	Actin	Adult male	7.10251
TRINITY_DN5155_c0_g1_i7.p1	UN000722	7213.XP_004518901.1	Actin	ko:K05692	ko04015,ko04145,ko04210,ko04390,ko04391,ko04510,ko04520,ko04530,ko04611,ko04670,ko04714,ko04745,ko04810,ko04919,ko04921,ko05100,ko05110,ko05130,ko05131,ko05132,ko05164,ko05205,ko05225,ko05410,ko05412,ko05414,ko05416,ko05418,map04015,map04145,map04210,map04390,map04391,map04510,map04520,map04530,map04611,map04670,map04714,map04745,map04810,map04919,map04921,map05100,map05110,map05130,map05131,map0…	Actin	Adult male	11.4807
TRINITY_DN5155_c0_g4_i1.p1	UN000723	7213.XP_004518901.1	Actin	ko:K05692	ko04015,ko04145,ko04210,ko04390,ko04391,ko04510,ko04520,ko04530,ko04611,ko04670,ko04714,ko04745,ko04810,ko04919,ko04921,ko05100,ko05110,ko05130,ko05131,ko05132,ko05164,ko05205,ko05225,ko05410,ko05412,ko05414,ko05416,ko05418,map04015,map04145,map04210,map04390,map04391,map04510,map04520,map04530,map04611,map04670,map04714,map04745,map04810,map04919,map04921,map05100,map05110,map05130,map05131,map0…	Actin	Adult male	4543.19
TRINITY_DN5173_c0_g1_i2.p1	UN000724	7213.XP_004535960.1	Catalyzes the phosphorylation of D-fructose 6-phosphate to fructose 1,6-bisphosphate by ATP, the first committing step of glycolysis	ko:K00850	ko00010,ko00030,ko00051,ko00052,ko00680,ko01100,ko01110,ko01120,ko01130,ko01200,ko01230,ko03018,ko04152,ko05230,map00010,map00030,map00051,map00052,map00680,map01100,map01110,map01120,map01130,map01200,map01230,map03018,map04152,map05230	PFK	Adult male	87.5687
TRINITY_DN5245_c0_g1_i2.p1	UN000725	7213.XP_004517788.1	glutathione transferase activity	ko:K00799	ko00480,ko00980,ko00982,ko00983,ko01524,ko05200,ko05204,ko05225,ko05418,map00480,map00980,map00982,map00983,map01524,map05200,map05204,map05225,map05418	GST_C,GST_N	Adult male	32.7594
TRINITY_DN5331_c0_g1_i7.p1	UN000726	7213.XP_004523327.1	It is involved in the biological process described with protein phosphorylation	ko:K08823	-	Pkinase	Adult male	2.56607
TRINITY_DN5334_c0_g1_i1.p1	UN000727	7370.XP_005188235.1	Enoyl-(Acyl carrier protein) reductase	-	-	adh_short_C2	Adult male	21.7351
TRINITY_DN53659_c0_g1_i1.p1	UN000728	7245.FBpp0264688	pantothenate kinase activity. It is involved in the biological process described with coenzyme A biosynthetic process	ko:K09680	ko00770,ko01100,map00770,map01100	Fumble	Adult male	4.17235
TRINITY_DN53865_c0_g1_i1.p1	UN000729	7234.FBpp0183011	Belongs to the TRAFAC class myosin-kinesin ATPase superfamily. Myosin family	-	-	-	Adult male	2.21566
TRINITY_DN5403_c0_g1_i29.p1	UN000730	7213.XP_004521947.1	extracellular-glutamate-gated ion channel activity	ko:K05313	-	Lig_chan	Adult male	2.13916
TRINITY_DN5414_c0_g1_i1.p1	UN000731	7213.XP_004536159.1	Kelch-like protein	-	-	-	Adult male	9.01265
TRINITY_DN5414_c6_g1_i2.p1	UN000732	7213.XP_004523741.1	Kelch-like protein	-	-	-	Adult male	29.0898
TRINITY_DN542_c6_g1_i2.p1	UN000733	7213.XP_004524453.1	Bestrophin, RFP-TM, chloride channel	ko:K22204	-	Bestrophin	Adult male	56.4599
TRINITY_DN547_c2_g1_i11.p1	UN000734	7213.XP_004535121.1	TMC domain	ko:K21988	-	TMC	Adult male	21.762
TRINITY_DN54_c55_g1_i1.p1	UN000735	7213.XP_004525902.1	Protein of unknown function (DUF2013)	-	-	DUF2013	Adult male	4.24107
TRINITY_DN5516_c0_g1_i1.p1	UN000736	7213.XP_004533272.1	Leucine-rich repeats, typical (most populated) subfamily	-	-	Ig_3,LRR_8	Adult male	410.939
TRINITY_DN552_c3_g1_i2.p1	UN000737	7213.XP_004518426.1	Hydrolase activity, hydrolyzing O-glycosyl compounds. It is involved in the biological process described with carbohydrate metabolic process	-	-	-	Adult male	543.048
TRINITY_DN55340_c1_g1_i1.p1	UN000738	7213.XP_004535864.1	polysaccharide binding. It is involved in the biological process described with	-	-	Peptidase_C1	Adult male	0.52423
TRINITY_DN55447_c2_g1_i1.p1	UN000739	7213.XP_004523674.1	It is involved in the biological process described with folic acid-containing compound biosynthetic process	ko:K01930	ko00790,ko01100,ko01523,map00790,map01100,map01523	-	Adult male	183.978
TRINITY_DN56022_c1_g1_i2.p1	UN000740	7213.XP_004535104.1	Oxidoreductase activity. It is involved in the biological process described with metabolic process	-	-	adh_short	Adult male	24.378
TRINITY_DN5623_c0_g1_i4.p1	UN000741	7227.FBpp0071395	BAT2 N-terminus	-	-	-	Adult male	24.0463
TRINITY_DN5658_c15_g1_i4.p1	UN000742	7213.XP_004535578.1	-	-	-	-	Adult male	256.735
TRINITY_DN568_c3_g1_i16.p1	UN000743	7213.XP_004537548.1	It is involved in the biological process described with peptidyl-amino acid modification	ko:K00476	-	Asp_Arg_Hydrox	Adult male	165.214
TRINITY_DN57041_c0_g1_i10.p1	UN000744	7213.XP_004537791.1	sulfotransferase activity. It is involved in the biological process described with carbohydrate biosynthetic process	ko:K01017	ko00532,map00532	Sulfotransfer_2	Adult male	60.8718
TRINITY_DN574_c13_g1_i1.p1	UN000745	7222.FBpp0158634	phosphatase activity. It is involved in the biological process described with protein dephosphorylation	ko:K14165	-	DSPc	Adult male	19.4908
TRINITY_DN5756_c0_g1_i22.p1	UN000746	7213.XP_004519468.1	It is involved in the biological process described with protein phosphorylation	-	-	I-set,Ig_3,Pkinase,fn3	Adult male	138.634
TRINITY_DN5756_c0_g1_i43.p1	UN000747	7213.XP_004519468.1	It is involved in the biological process described with protein phosphorylation	-	-	I-set,Ig_3,Pkinase,fn3	Adult male	302.781
TRINITY_DN578_c1_g1_i1.p1	UN000748	7213.XP_004534226.1	Regulator of chromosome condensation (RCC1) repeat	-	-	RCC1	Adult male	11.4783
TRINITY_DN5816_c0_g1_i12.p1	UN000749	7213.XP_004537176.1	Belongs to the ligand-gated ion channel (TC 1.A.9) family	ko:K05273	-	Neur_chan_LBD,Neur_chan_memb	Adult male	2.27996
TRINITY_DN589_c0_g2_i1.p1	UN000750	7213.XP_004518167.1	Domain of unknown function (DUF1989)	-	-	-	Adult male	55.0436
TRINITY_DN5932_c0_g1_i1.p1	UN000751	7213.XP_004522123.1	Sulfate transmembrane transporter activity. It is involved in the biological process described with sulfate transport	ko:K14708	-	STAS,Sulfate_transp	Adult male	21.2223
TRINITY_DN5966_c0_g2_i2.p1	UN000752	7213.XP_004527228.1	Belongs to the DapA family	-	-	-	Adult male	5.45933
TRINITY_DN59_c0_g1_i1.p1	UN000753	7213.XP_004534042.1	Protein rolling stone-like	-	-	-	Adult male	57.6464
TRINITY_DN5_c4_g1_i1.p1	UN000754	7213.XP_004523775.1	nucleotide binding	ko:K14946	-	RRM_1	Adult male	5.69458
TRINITY_DN605_c0_g1_i32.p1	UN000755	7213.XP_004535360.1	Carboxylic ester hydrolase activity	-	-	-	Adult male	2.94096
TRINITY_DN6063_c0_g1_i13.p1	UN000756	7213.XP_004518090.1	actin binding	-	-	-	Adult male	13.2235
TRINITY_DN6084_c3_g1_i3.p1	UN000757	7213.XP_004530819.1	-	-	-	-	Adult male	15.6867
TRINITY_DN6094_c0_g1_i1.p1	UN000758	7213.XP_004518546.1	Tetratricopeptide repeat	-	-	DUF1736,TPR_1,TPR_16,TPR_8	Adult male	11.5434
TRINITY_DN6145_c0_g1_i4.p1	UN000759	7213.XP_004520100.1	structural molecule activity	-	-	-	Adult male	8.41323
TRINITY_DN61674_c0_g1_i7.p1	UN000760	7213.XP_004537307.1	takeout-like	-	-	JHBP	Adult male	266.376
TRINITY_DN6273_c16_g1_i1.p1	UN000761	7213.XP_004520409.1	UDP-glucuronosyltransferase	-	-	-	Adult male	15.0521
TRINITY_DN6275_c1_g1_i1.p1	UN000762	7213.XP_004521965.1	Epidermal growth factor-like domain.	-	-	-	Adult male	9.87002
TRINITY_DN627_c17_g1_i1.p1	UN000763	7213.XP_004534670.1	-	-	-	-	Adult male	12.1662
TRINITY_DN6281_c0_g1_i1.p1	UN000764	7213.XP_004526392.1	Protein of unknown function (DUF1091)	-	-	-	Adult male	11.8421
TRINITY_DN6312_c3_g1_i1.p1	UN000765	7213.XP_004534840.1	-	-	-	-	Adult male	1.17912
TRINITY_DN6364_c2_g1_i8.p1	UN000766	7213.XP_004535221.1	It is involved in the biological process described with proteolysis	-	-	ADAM_CR,Disintegrin,Reprolysin	Adult male	2.76749
TRINITY_DN636_c21_g1_i1.p1	UN000767	7213.XP_004519453.1	It is involved in the biological process described with	ko:K15378	-	-	Adult male	61.2881
TRINITY_DN63722_c1_g1_i1.p1	UN000768	7213.XP_004529289.1	Blue light-dependent regulator that is the input of the circadian feedback loop. Has no photolyase activity for cyclobutane pyrimidine dimers or 6-4 photoproducts. Regulation of expression by light suggests a role in photoreception for locomotor activity rhythms. Functions, together with per, as a transcriptional repressor required for the oscillation of peripheral circadian clocks and for the co…	ko:K02295	ko04710,map04710	DNA_photolyase,FAD_binding_7	Adult male	307.585
TRINITY_DN6380_c0_g1_i10.p1	UN000769	7222.FBpp0145330	Reticulon	ko:K20721	-	Reticulon	Adult male	126.692
TRINITY_DN6419_c0_g1_i2.p1	UN000770	7213.XP_004521188.1	YhhN family	-	-	YhhN	Adult male	18.3029
TRINITY_DN64300_c0_g1_i2.p1	UN000771	7213.XP_004529732.1	Mitoguardin	-	-	Miga	Adult male	29.4373
TRINITY_DN6465_c0_g1_i1.p1	UN000772	7213.XP_004519100.1	It is involved in the biological process described with lipid metabolic process	-	-	-	Adult male	42.4107
TRINITY_DN6494_c0_g1_i1.p1	UN000773	7213.XP_004535867.1	Cysteine-rich venom protein	-	-	TIL	Adult male	15.2807
TRINITY_DN65081_c0_g1_i3.p1	UN000774	7213.XP_004517869.1	protein localization to ciliary transition zone	ko:K19352	-	CC2D2AN-C2	Adult male	1.43467
TRINITY_DN65661_c0_g1_i1.p1	UN000775	7213.XP_004529139.1	It is involved in the biological process described with	-	-	An_peroxidase	Adult male	43.5078
TRINITY_DN66136_c0_g2_i2.p1	UN000776	7213.XP_004520548.1	Protein of unknown function (DUF753)	-	-	DUF753	Adult male	28.4094
TRINITY_DN66898_c0_g1_i1.p1	UN000777	7370.XP_005189848.1	Mitoguardin	-	-	Miga	Adult male	13.1441
TRINITY_DN67491_c0_g3_i4.p1	UN000778	7213.XP_004522250.1	phosphoprotein phosphatase activity. It is involved in the biological process described with detection of stimulus involved in sensory perception	ko:K13807	ko04745,map04745	EF-hand_7,Metallophos	Adult male	3.6515
TRINITY_DN675_c16_g1_i2.p1	UN000779	7213.XP_004537128.1	nucleic acid binding	-	-	-	Adult male	71.6454
TRINITY_DN6781_c4_g1_i3.p1	UN000780	7213.XP_004519674.1	Uncharacterized protein family UPF0016	-	-	UPF0016	Adult male	17.1732
TRINITY_DN67984_c1_g1_i1.p1	UN000781	7213.XP_004537778.1	It is involved in the biological process described with signal transduction	ko:K13808	-	Arrestin_C	Adult male	82.0771
TRINITY_DN6821_c2_g1_i3.p1	UN000782	7234.FBpp0181092	Transmembrane transporter activity. It is involved in the biological process described with mitochondrial transport	ko:K15117	-	Mito_carr	Adult male	1.67091
TRINITY_DN6844_c0_g1_i7.p1	UN000783	7213.XP_004519919.1	Protein phosphatase 1 regulatory subunit	ko:K06270	ko04022,ko04024,ko04270,ko04510,ko04611,ko04810,ko04921,ko05205,map04022,map04024,map04270,map04510,map04611,map04810,map04921,map05205	Ank_4	Adult male	7.28684
TRINITY_DN68670_c0_g1_i1.p1	UN000784	7213.XP_004521060.1	heme binding. It is involved in the biological process described with oxidation-reduction process	ko:K15001	-	p450	Adult male	9.93161
TRINITY_DN6867_c0_g1_i10.p1	UN000785	7213.XP_004523761.1	It is involved in the biological process described with tricarboxylic acid cycle	-	-	-	Adult male	714.142
TRINITY_DN6867_c0_g1_i21.p1	UN000786	7213.XP_004523761.1	It is involved in the biological process described with tricarboxylic acid cycle	-	-	-	Adult male	773.373
TRINITY_DN6876_c0_g1_i1.p1	UN000787	7213.XP_004536097.1	Belongs to the Ca(2 ) cation antiporter (CaCA) (TC 2.A.19) family	ko:K05849	ko04020,ko04022,ko04371,ko04740,ko04974,map04020,map04022,map04371,map04740,map04974	Calx-beta,Na_Ca_ex,Na_Ca_ex_C	Adult male	15.1632
TRINITY_DN6887_c0_g1_i1.p1	UN000788	7244.FBpp0227390	Component of the cytosolic iron-sulfur (Fe-S) protein assembly (CIA) machinery. Required for the maturation of extramitochondrial Fe-S proteins. Part of an electron transfer chain functioning in an early step of cytosolic Fe-S biogenesis. Transfers electrons from NADPH to the Fe-S cluster of the anamorsin DRE2 homolog	-	-	FAD_binding_1,Flavodoxin_1,NAD_binding_1	Adult male	2.63854
TRINITY_DN6896_c0_g2_i1.p1	UN000789	7213.XP_004519388.1	Metal ion binding	-	-	BTB	Adult male	3.41215
TRINITY_DN68_c1_g4_i1.p1	UN000790	7213.XP_004537618.1	Transmembrane transporter activity. It is involved in the biological process described with transmembrane transport	-	-	Sugar_tr	Adult male	18.2449
TRINITY_DN6949_c0_g1_i11.p1	UN000791	7213.XP_004525663.1	Domain first found in C1r, C1s, uEGF, and bone morphogenetic protein.	-	-	Ldl_recept_a	Adult male	178.137
TRINITY_DN6949_c0_g1_i3.p1	UN000792	7213.XP_004525663.1	Domain first found in C1r, C1s, uEGF, and bone morphogenetic protein.	-	-	Ldl_recept_a	Adult male	6.35236
TRINITY_DN707_c0_g1_i14.p1	UN000793	7213.XP_004529361.1	Transmembrane transporter activity. It is involved in the biological process described with transmembrane transport	-	-	-	Adult male	17.138
TRINITY_DN7088_c0_g1_i10.p1	UN000794	7213.XP_004519558.1	Inward rectifier potassium channel activity. It is involved in the biological process described with potassium ion transport	ko:K05330	-	IRK	Adult male	16.8216
TRINITY_DN713_c1_g1_i1.p1	UN000795	7213.XP_004527193.1	Belongs to the TRAFAC class myosin-kinesin ATPase superfamily. Myosin family	ko:K08834	ko04745,map04745	IQ,Myosin_head,Pkinase_Tyr	Adult male	408.477
TRINITY_DN713_c1_g1_i5.p1	UN000796	7213.XP_004527193.1	Belongs to the TRAFAC class myosin-kinesin ATPase superfamily. Myosin family	ko:K08834	ko04745,map04745	Myosin_head,Pkinase_Tyr	Adult male	497.679
TRINITY_DN713_c1_g1_i9.p1	UN000797	7213.XP_004527193.1	Belongs to the TRAFAC class myosin-kinesin ATPase superfamily. Myosin family	ko:K08834	ko04745,map04745	-	Adult male	58.8336
TRINITY_DN716_c2_g1_i13.p1	UN000798	7213.XP_004519954.1	Voltage-sensitive calcium channels (VSCC) mediate the entry of calcium ions into excitable cells and are also involved in a variety of calcium-dependent processes, including muscle contraction, hormone or neurotransmitter release, gene expression, cell motility, cell division and cell death. The isoform alpha-1C gives rise to L-type calcium currents. Long-lasting (L-type) calcium channels belong …	ko:K04851	ko04010,ko04020,ko04022,ko04024,ko04218,ko04260,ko04261,ko04270,ko04530,ko04713,ko04723,ko04724,ko04725,ko04726,ko04727,ko04728,ko04911,ko04912,ko04921,ko04924,ko04925,ko04927,ko04930,ko04934,ko04973,ko05010,ko05031,ko05410,ko05412,ko05414,map04010,map04020,map04022,map04024,map04218,map04260,map04261,map04270,map04530,map04713,map04723,map04724,map04725,map04726,map04727,map04728,map04911,map049…	Ion_trans	Adult male	28.3354
TRINITY_DN72418_c0_g1_i10.p1	UN000799	7213.XP_004518901.1	Actin	ko:K05692	ko04015,ko04145,ko04210,ko04390,ko04391,ko04510,ko04520,ko04530,ko04611,ko04670,ko04714,ko04745,ko04810,ko04919,ko04921,ko05100,ko05110,ko05130,ko05131,ko05132,ko05164,ko05205,ko05225,ko05410,ko05412,ko05414,ko05416,ko05418,map04015,map04145,map04210,map04390,map04391,map04510,map04520,map04530,map04611,map04670,map04714,map04745,map04810,map04919,map04921,map05100,map05110,map05130,map05131,map0…	Actin	Adult male	22.3336
TRINITY_DN72418_c0_g1_i5.p1	UN000800	7213.XP_004518901.1	Actin	ko:K05692	ko04015,ko04145,ko04210,ko04390,ko04391,ko04510,ko04520,ko04530,ko04611,ko04670,ko04714,ko04745,ko04810,ko04919,ko04921,ko05100,ko05110,ko05130,ko05131,ko05132,ko05164,ko05205,ko05225,ko05410,ko05412,ko05414,ko05416,ko05418,map04015,map04145,map04210,map04390,map04391,map04510,map04520,map04530,map04611,map04670,map04714,map04745,map04810,map04919,map04921,map05100,map05110,map05130,map05131,map0…	Actin	Adult male	381.681
TRINITY_DN72418_c0_g1_i8.p1	UN000801	7213.XP_004518901.1	Actin	ko:K05692	ko04015,ko04145,ko04210,ko04390,ko04391,ko04510,ko04520,ko04530,ko04611,ko04670,ko04714,ko04745,ko04810,ko04919,ko04921,ko05100,ko05110,ko05130,ko05131,ko05132,ko05164,ko05205,ko05225,ko05410,ko05412,ko05414,ko05416,ko05418,map04015,map04145,map04210,map04390,map04391,map04510,map04520,map04530,map04611,map04670,map04714,map04745,map04810,map04919,map04921,map05100,map05110,map05130,map05131,map0…	Actin	Adult male	12.1827
TRINITY_DN7241_c0_g1_i7.p1	UN000802	7213.XP_004531448.1	It is involved in the biological process described with cell adhesion	-	-	CD36	Adult male	143.718
TRINITY_DN7253_c0_g1_i1.p1	UN000803	7213.XP_004537308.1	takeout-like	-	-	-	Adult male	191.942
TRINITY_DN726_c1_g1_i2.p1	UN000804	7222.FBpp0153821	It is involved in the biological process described with isoprenoid biosynthetic process	ko:K00787	ko00900,ko01100,ko01110,ko01130,ko05164,ko05166,map00900,map01100,map01110,map01130,map05164,map05166	polyprenyl_synt	Adult male	253.307
TRINITY_DN727_c0_g1_i10.p1	UN000805	7213.XP_004534504.1	Haemolymph juvenile hormone binding protein (JHBP)	-	-	JHBP	Adult male	38.4922
TRINITY_DN73149_c0_g1_i16.p1	UN000806	7213.XP_004535584.1	G-protein coupled receptor activity. It is involved in the biological process described with	ko:K13802	ko04745,map04745	7tm_1	Adult male	3.82706
TRINITY_DN7326_c0_g1_i1.p1	UN000807	7213.XP_004530155.1	sensory perception of pain	-	-	LRR_8	Adult male	124.273
TRINITY_DN7327_c1_g1_i1.p1	UN000808	7213.XP_004523687.1	Belongs to the Ca(2 ) cation antiporter (CaCA) (TC 2.A.19) family	-	-	Na_Ca_ex	Adult male	11.2589
TRINITY_DN7327_c1_g1_i3.p1	UN000809	7213.XP_004523687.1	Belongs to the Ca(2 ) cation antiporter (CaCA) (TC 2.A.19) family	-	-	Na_Ca_ex	Adult male	4.90201
TRINITY_DN73591_c0_g1_i14.p1	UN000810	7230.FBpp0168092	Calcium ion binding	-	-	-	Adult male	9.95875
TRINITY_DN746_c0_g1_i1.p2	UN000811	7213.XP_004524175.1	Oxidoreductase-like protein, N-terminal	-	-	Oxidored-like	Adult male	8.04618
TRINITY_DN746_c0_g1_i5.p1	UN000812	7159.AAEL013871-PC	Oxidoreductase-like protein, N-terminal	-	-	Oxidored-like	Adult male	2.90262
TRINITY_DN746_c0_g1_i7.p1	UN000813	7159.AAEL013871-PC	Oxidoreductase-like protein, N-terminal	-	-	Oxidored-like	Adult male	1.92186
TRINITY_DN75967_c2_g1_i1.p1	UN000814	7213.XP_004518901.1	Actin	ko:K05692	ko04015,ko04145,ko04210,ko04390,ko04391,ko04510,ko04520,ko04530,ko04611,ko04670,ko04714,ko04745,ko04810,ko04919,ko04921,ko05100,ko05110,ko05130,ko05131,ko05132,ko05164,ko05205,ko05225,ko05410,ko05412,ko05414,ko05416,ko05418,map04015,map04145,map04210,map04390,map04391,map04510,map04520,map04530,map04611,map04670,map04714,map04745,map04810,map04919,map04921,map05100,map05110,map05130,map05131,map0…	Actin	Adult male	2.15707
TRINITY_DN7648_c0_g1_i1.p1	UN000815	7213.XP_004537836.1	Leucine rich repeat C-terminal domain	ko:K07523	ko04360,ko04514,map04360,map04514	I-set,LRR_8	Adult male	1.82487
TRINITY_DN766_c0_g1_i12.p1	UN000816	7213.XP_004523332.1	Belongs to the type-B carboxylesterase lipase family	ko:K01049	ko00564,ko04725,map00564,map04725	COesterase	Adult male	13.3784
TRINITY_DN767_c7_g1_i6.p1	UN000817	7213.XP_004521294.1	binding. It is involved in the biological process described with pointed-end actin filament capping	ko:K10370	-	Tropomodulin	Adult male	21.6967
TRINITY_DN7682_c1_g1_i6.p1	UN000818	7213.XP_004533648.1	ATP-dependent microtubule severing protein. Stimulates microtubule minus-end depolymerization and poleward microtubule flux in the mitotic spindle. Regulates microtubule stability in the neuromuscular junction synapse. Involved in lipid metabolism by regulating the size and distribution of lipid droplets. Involved in axon regeneration by regulating microtubule severing	ko:K13254	-	AAA,Vps4_C	Adult male	6.45199
TRINITY_DN776_c0_g2_i1.p1	UN000819	7213.XP_004530276.1	Lysine methyltransferase	ko:K18826	ko00310,map00310	Methyltransf_16	Adult male	23.7204
TRINITY_DN7770_c0_g1_i3.p1	UN000820	7213.XP_004533620.1	Transferase activity, transferring acyl groups	ko:K05940	ko04146,map04146	Carn_acyltransf	Adult male	64.575
TRINITY_DN77800_c0_g1_i1.p1	UN000821	7213.XP_004522782.1	Calcium ion binding	-	-	-	Adult male	20.1921
TRINITY_DN77800_c0_g1_i10.p1	UN000822	7213.XP_004522782.1	Calcium ion binding	-	-	-	Adult male	8.83052
TRINITY_DN77800_c0_g1_i3.p1	UN000823	7213.XP_004522782.1	Calcium ion binding	-	-	-	Adult male	1.86169
TRINITY_DN77800_c0_g1_i6.p1	UN000824	7213.XP_004522782.1	Calcium ion binding	-	-	-	Adult male	2.50871
TRINITY_DN77800_c0_g1_i7.p1	UN000825	7213.XP_004522782.1	Calcium ion binding	-	-	-	Adult male	47.1207
TRINITY_DN78592_c3_g1_i1.p1	UN000826	7213.XP_004535584.1	G-protein coupled receptor activity. It is involved in the biological process described with	ko:K13802	ko04745,map04745	7tm_1	Adult male	1.11415
TRINITY_DN78596_c0_g1_i1.p1	UN000827	7213.XP_004535584.1	G-protein coupled receptor activity. It is involved in the biological process described with	ko:K13802	ko04745,map04745	7tm_1	Adult male	1.63308
TRINITY_DN7899_c0_g1_i1.p1	UN000828	7230.FBpp0169520	Possible membrane-associated motif in LPS-induced tumor necrosis factor alpha factor (LITAF), also known as PIG7, and other animal proteins.	ko:K19363	ko04142,map04142	zf-LITAF-like	Adult male	1.55036
TRINITY_DN79140_c2_g1_i1.p1	UN000829	7213.XP_004522708.1	transferase activity, transferring acyl groups other than amino-acyl groups	-	-	-	Adult male	16.7866
TRINITY_DN795_c56_g1_i1.p1	UN000830	7213.XP_004521183.1	Odorant-binding protein	-	-	PBP_GOBP	Adult male	2.59606
TRINITY_DN7_c0_g1_i19.p1	UN000831	7213.XP_004525035.1	odorant binding	-	-	PBP_GOBP	Adult male	56.5634
TRINITY_DN80108_c0_g1_i1.p1	UN000832	7213.XP_004530054.1	-	-	-	-	Adult male	0.436296
TRINITY_DN8084_c0_g1_i1.p1	UN000833	7213.XP_004530936.1	Metal ion binding	-	-	-	Adult male	16.5712
TRINITY_DN815_c0_g1_i1.p1	UN000834	7213.XP_004534151.1	Belongs to the major facilitator superfamily. Sugar transporter (TC 2.A.1.1) family	ko:K08145	-	Sugar_tr	Adult male	2.62155
TRINITY_DN815_c0_g1_i22.p1	UN000835	7213.XP_004534151.1	Belongs to the major facilitator superfamily. Sugar transporter (TC 2.A.1.1) family	ko:K08145	-	Sugar_tr	Adult male	4.31373
TRINITY_DN8220_c0_g1_i1.p1	UN000836	7213.XP_004521972.1	Epidermal growth factor-like domain.	-	-	-	Adult male	20.5736
TRINITY_DN823_c0_g1_i15.p1	UN000837	7213.XP_004535188.1	It is involved in the biological process described with transmembrane transport	-	-	-	Adult male	111.506
TRINITY_DN8261_c0_g1_i8.p1	UN000838	7213.XP_004517860.1	Protein msta, isoform	-	-	-	Adult male	100.014
TRINITY_DN8266_c0_g1_i1.p1	UN000839	7213.XP_004531386.1	hydrolase activity, acting on ester bonds. It is involved in the biological process described with	-	-	-	Adult male	38.4913
TRINITY_DN8390_c0_g1_i13.p1	UN000840	7213.XP_004525181.1	Immunoglobulin	ko:K12567	ko05410,ko05414,map05410,map05414	I-set,fn3	Adult male	212.61
TRINITY_DN8458_c0_g1_i1.p1	UN000841	7213.XP_004520148.1	B9 domain-containing protein	ko:K16744	-	B9-C2	Adult male	1.31874
TRINITY_DN8500_c0_g1_i2.p1	UN000842	7213.XP_004523091.1	Domain first found in C1r, C1s, uEGF, and bone morphogenetic protein.	-	-	CUB,Ldl_recept_a	Adult male	22.2976
TRINITY_DN86540_c0_g1_i2.p1	UN000843	7213.XP_004525035.1	odorant binding	-	-	PBP_GOBP	Adult male	32.8602
TRINITY_DN8660_c0_g1_i4.p1	UN000844	7213.XP_004537072.1	Arb2 domain	-	-	-	Adult male	48.368
TRINITY_DN86794_c0_g1_i1.p1	UN000845	7244.FBpp0238741	Amino acid transmembrane transporter activity. It is involved in the biological process described with amino acid transmembrane transport	ko:K03450	-	AA_permease_2	Adult male	0.683877
TRINITY_DN872_c2_g1_i7.p1	UN000846	7230.FBpp0165255	CLIP1 zinc knuckle	ko:K10421	ko04150,map04150	CAP_GLY	Adult male	16.4069
TRINITY_DN874_c0_g1_i6.p1	UN000847	7213.XP_004519450.1	Inorganic anion exchanger activity. It is involved in the biological process described with anion transport	-	-	Band_3_cyto	Adult male	7.62117
TRINITY_DN8767_c1_g1_i3.p1	UN000848	7213.XP_004518340.1	Ammonium transmembrane transporter activity. It is involved in the biological process described with ammonium transmembrane transport	ko:K03320	-	Ammonium_transp	Adult male	2.99577
TRINITY_DN88420_c0_g1_i1.p1	UN000849	7213.XP_004526393.1	heme binding. It is involved in the biological process described with oxidation-reduction process	-	-	-	Adult male	8.45853
TRINITY_DN885_c0_g1_i13.p1	UN000850	7213.XP_004519757.1	cysteine-type endopeptidase inhibitor activity. It is involved in the biological process described with proteolysis	ko:K01373	ko04142,ko04210,map04142,map04210	Cystatin,Inhibitor_I29,Peptidase_C1	Adult male	449.437
TRINITY_DN887_c3_g1_i6.p1	UN000851	7213.XP_004536056.1	It is involved in the biological process described with	-	-	An_peroxidase	Adult male	107.464
TRINITY_DN88_c0_g1_i1.p1	UN000852	7213.XP_004531252.1	-	-	-	-	Adult male	49.1987
TRINITY_DN8925_c0_g1_i5.p1	UN000853	7213.XP_004524167.1	It is involved in the biological process described with signal transduction	-	-	-	Adult male	1.93726
TRINITY_DN90462_c0_g1_i1.p1	UN000854	7217.FBpp0116391	transferase activity, transferring acyl groups other than amino-acyl groups	ko:K14457	ko00561,ko04975,map00561,map04975	DAGAT	Adult male	54.4629
TRINITY_DN912_c13_g2_i1.p1	UN000855	7213.XP_004521694.1	-	-	-	-	Adult male	4.00629
TRINITY_DN912_c25_g1_i2.p1	UN000856	7213.XP_004537219.1	protein kinase C activity. It is involved in the biological process described with	ko:K18050	ko04022,ko04071,ko04270,ko04371,ko04530,ko04666,ko04750,ko04925,ko04930,ko04931,ko04933,ko05206,map04022,map04071,map04270,map04371,map04530,map04666,map04750,map04925,map04930,map04931,map04933,map05206	C1_1,C2,Pkinase,Pkinase_C	Adult male	18.6249
TRINITY_DN916_c0_g1_i4.p1	UN000857	7213.XP_004521133.1	Male germ-cell putative homeodomain transcription factor	-	-	Phtf-FEM1B_bdg	Adult male	41.0121
TRINITY_DN9343_c0_g1_i11.p1	UN000858	7213.XP_004526247.1	Leucine rich repeat C-terminal domain	-	-	LRR_8	Adult male	4.40981
TRINITY_DN935_c0_g1_i7.p1	UN000859	7213.XP_004523438.1	cytoplasmic mRNA processing body assembly	-	-	-	Adult male	40.7727
TRINITY_DN9362_c2_g1_i7.p1	UN000860	7213.XP_004534175.1	Protein of unknown function (DUF1676)	-	-	DUF1676	Adult male	1.15404
TRINITY_DN9378_c0_g1_i19.p1	UN000861	7213.XP_004526065.1	Belongs to the amiloride-sensitive sodium channel (TC 1.A.6) family	-	-	ASC	Adult male	5.62207
TRINITY_DN937_c0_g1_i22.p1	UN000862	7234.FBpp0189800	Fibrinogen-related domains (FReDs)	-	-	-	Adult male	61.1735
TRINITY_DN937_c0_g1_i8.p1	UN000863	7234.FBpp0189800	Fibrinogen-related domains (FReDs)	-	-	-	Adult male	65.8118
TRINITY_DN937_c2_g4_i1.p1	UN000864	7213.XP_004531164.1	-	-	-	-	Adult male	6.37624
TRINITY_DN940_c0_g1_i11.p1	UN000865	7213.XP_004536645.1	Belongs to the short-chain dehydrogenases reductases (SDR) family	-	-	adh_short	Adult male	9.34308
TRINITY_DN940_c0_g1_i25.p1	UN000866	7213.XP_004536645.1	Belongs to the short-chain dehydrogenases reductases (SDR) family	-	-	adh_short	Adult male	4.76184
TRINITY_DN943_c1_g1_i2.p1	UN000867	7213.XP_004524914.1	Belongs to the Nudix hydrolase family	-	-	NUDIX	Adult male	19.2794
TRINITY_DN943_c1_g1_i6.p1	UN000868	7213.XP_004524914.1	Belongs to the Nudix hydrolase family	-	-	NUDIX	Adult male	21.0952
TRINITY_DN955_c0_g2_i17.p1	UN000869	7213.XP_004522754.1	Forkhead protein forkhead protein domain	ko:K09405	-	Forkhead	Adult male	33.1754
TRINITY_DN956_c0_g1_i4.p1	UN000870	7213.XP_004520297.1	Protein kinase c	ko:K02677	ko01521,ko04010,ko04011,ko04012,ko04014,ko04015,ko04020,ko04066,ko04070,ko04071,ko04072,ko04139,ko04150,ko04151,ko04261,ko04270,ko04310,ko04360,ko04370,ko04510,ko04540,ko04650,ko04664,ko04666,ko04670,ko04713,ko04720,ko04723,ko04724,ko04725,ko04726,ko04727,ko04728,ko04730,ko04745,ko04750,ko04911,ko04912,ko04916,ko04918,ko04919,ko04921,ko04925,ko04926,ko04933,ko04960,ko04961,ko04970,ko04971,ko04972…	C1_1,C2,Pkinase,Pkinase_C	Adult male	11.2057
TRINITY_DN956_c1_g1_i3.p1	UN000871	7213.XP_004520298.1	zinc ion binding. It is involved in the biological process described with intracellular signal transduction	ko:K02677	ko01521,ko04010,ko04011,ko04012,ko04014,ko04015,ko04020,ko04066,ko04070,ko04071,ko04072,ko04139,ko04150,ko04151,ko04261,ko04270,ko04310,ko04360,ko04370,ko04510,ko04540,ko04650,ko04664,ko04666,ko04670,ko04713,ko04720,ko04723,ko04724,ko04725,ko04726,ko04727,ko04728,ko04730,ko04745,ko04750,ko04911,ko04912,ko04916,ko04918,ko04919,ko04921,ko04925,ko04926,ko04933,ko04960,ko04961,ko04970,ko04971,ko04972…	C1_1,C2,Pkinase	Adult male	85.5046
TRINITY_DN95841_c0_g1_i1.p1	UN000872	7213.XP_004535918.1	PDZ domain (Also known as DHR or GLGF)	-	-	PDZ	Adult male	4.04649
TRINITY_DN959_c7_g1_i1.p1	UN000873	7213.XP_004533301.1	UDP-GlcNAc betaGal beta-1,3-N-acetylglucosaminyltransferase-like protein 1-like	-	-	Glycos_transf_2	Adult male	2.74524
TRINITY_DN961_c4_g1_i1.p1	UN000874	7213.XP_004534292.1	Acts as a Ras effector and participates in MAPK pathway activation. Probably acts as a regulatory subunit of protein phosphatase that specifically dephosphorylates Raf kinase and stimulate Raf activity at specialized signaling complexes upon Ras activation (By similarity)	ko:K19613	ko04014,map04014	LRR_1,LRR_5,LRR_8	Adult male	21.7331
TRINITY_DN96296_c0_g1_i11.p1	UN000875	7370.XP_005180456.1	heme binding. It is involved in the biological process described with oxidation-reduction process	ko:K15005	-	p450	Adult male	1.86955
TRINITY_DN9694_c0_g1_i9.p1	UN000876	7213.XP_004526499.1	cell wall macromolecule catabolic process	ko:K01185	-	Lys	Adult male	30.4308
TRINITY_DN971_c0_g1_i14.p1	UN000877	7213.XP_004534518.1	Component of the post-replicative DNA mismatch repair system (MMR)	ko:K08735	ko01524,ko03430,ko05200,ko05210,map01524,map03430,map05200,map05210	-	Adult male	18.0672
TRINITY_DN97709_c0_g2_i2.p1	UN000878	7213.XP_004524200.1	Belongs to the sodium solute symporter (SSF) (TC 2.A.21) family	ko:K14387	ko04725,ko05231,map04725,map05231	SSF	Adult male	0.777486
TRINITY_DN10007_c0_g1_i1.p1	UN000879	7213.XP_004518200.1	It is involved in the biological process described with signal transduction	ko:K09855	-	RA	Egg	106.247
TRINITY_DN1000_c0_g1_i1.p1	UN000880	7213.XP_004525856.1	It is involved in the biological process described with TOR signaling	ko:K08267	ko04150,map04150	RICTOR_M,RICTOR_N,RICTOR_V,RasGEF_N_2	Egg	137.533
TRINITY_DN10018_c9_g1_i1.p1	UN000881	7213.XP_004518446.1	Vacuolar protein	ko:K18466	ko04144,map04144	Vps26	Egg	89.312
TRINITY_DN1001_c1_g2_i1.p1	UN000882	7213.XP_004522869.1	Dip2/Utp12 Family	ko:K14558	ko03008,map03008	Utp12,WD40	Egg	87.0282
TRINITY_DN1005_c0_g1_i1.p1	UN000883	7213.XP_004529603.1	Domain with 2 conserved Trp (W) residues	-	-	WW	Egg	109.22
TRINITY_DN1005_c0_g1_i3.p1	UN000884	7213.XP_004529603.1	Domain with 2 conserved Trp (W) residues	-	-	WW	Egg	42.7939
TRINITY_DN1005_c0_g1_i8.p1	UN000885	7213.XP_004529603.1	Domain with 2 conserved Trp (W) residues	-	-	WW	Egg	206.907
TRINITY_DN1005_c0_g1_i9.p1	UN000886	7213.XP_004529603.1	Domain with 2 conserved Trp (W) residues	-	-	WW	Egg	11.7108
TRINITY_DN10086_c0_g1_i3.p1	UN000887	7213.XP_004518871.1	It is involved in the biological process described with microtubule nucleation	ko:K16570	-	Spc97_Spc98	Egg	153.975
TRINITY_DN10092_c0_g1_i1.p1	UN000888	7213.XP_004522256.1	lysine-specific histone demethylase	ko:K11450	ko04714,map04714	Amino_oxidase,SWIRM	Egg	87.688
TRINITY_DN1009_c2_g1_i1.p1	UN000889	7213.XP_004535528.1	Protein of unknown function TPD sequence-motif	-	-	TPD	Egg	14.5063
TRINITY_DN1010_c4_g1_i1.p1	UN000890	7213.XP_004521224.1	4 iron, 4 sulfur cluster binding. It is involved in the biological process described with RNA modification	-	-	Radical_SAM,TRAM,UPF0004	Egg	56.1735
TRINITY_DN10135_c2_g1_i2.p1	UN000891	7213.XP_004519425.1	binding. It is involved in the biological process described with	ko:K05741,ko:K16688	ko04391,ko04810,map04391,map04810	Drf_DAD,FH2	Egg	62.4894
TRINITY_DN10135_c2_g1_i3.p1	UN000892	7213.XP_004519425.1	binding. It is involved in the biological process described with	ko:K05741,ko:K16688	ko04391,ko04810,map04391,map04810	Drf_DAD,Drf_FH3,Drf_GBD,FH2	Egg	142.618
TRINITY_DN101365_c4_g1_i1.p1	UN000893	7213.XP_004521991.1	-	-	-	-	Egg	15.897
TRINITY_DN1014_c1_g1_i3.p1	UN000894	7213.XP_004535269.1	It is involved in the biological process described with transport	ko:K14309	ko03013,map03013	Nic96	Egg	159.893
TRINITY_DN10166_c2_g2_i1.p1	UN000895	7213.XP_004522786.1	transcription by RNA polymerase I	ko:K03004	ko00230,ko00240,ko01100,ko03020,map00230,map00240,map01100,map03020	-	Egg	50.0689
TRINITY_DN10203_c0_g1_i2.p1	UN000896	7213.XP_004535842.1	Zinc finger Ran-binding domain-containing protein 2	-	-	zf-RanBP	Egg	71.7072
TRINITY_DN102135_c2_g1_i1.p1	UN000897	7213.XP_004518056.1	Protein downstream neighbor of Son	ko:K22422	-	-	Egg	0.243773
TRINITY_DN10226_c7_g1_i1.p1	UN000898	7213.XP_004519109.1	Zinc ion binding	ko:K10643	ko03018,map03018	-	Egg	98.4903
TRINITY_DN10231_c2_g1_i1.p1	UN000899	7213.XP_004523930.1	It is involved in the biological process described with transmembrane transport	ko:K12301	ko04142,map04142	MFS_1	Egg	24.4527
TRINITY_DN1026_c37_g1_i1.p1	UN000900	7213.XP_004521991.1	-	-	-	-	Egg	490.803
TRINITY_DN1029_c0_g1_i13.p1	UN000901	7213.XP_004535324.1	Belongs to the TRAFAC class myosin-kinesin ATPase superfamily. Kinesin family	ko:K10395	-	-	Egg	239.178
TRINITY_DN1029_c0_g1_i8.p1	UN000902	7213.XP_004535324.1	Belongs to the TRAFAC class myosin-kinesin ATPase superfamily. Kinesin family	ko:K10395	-	-	Egg	133.47
TRINITY_DN10309_c0_g1_i3.p1	UN000903	7213.XP_004536523.1	TBP-class protein binding. It is involved in the biological process described with	ko:K15196	-	BRF1,TFIIB,TF_Zn_Ribbon	Egg	35.6989
TRINITY_DN1030_c0_g2_i1.p1	UN000904	7213.XP_004521168.1	phosphatase activity. It is involved in the biological process described with protein dephosphorylation	ko:K04460	ko04010,map04010	Metallophos,PPP5	Egg	167.577
TRINITY_DN10322_c0_g1_i3.p1	UN000905	7213.XP_004519129.1	WD40 repeats	ko:K19676	-	-	Egg	6.60141
TRINITY_DN103394_c3_g2_i1.p1	UN000906	7213.XP_004517697.1	It is involved in the biological process described with cell-cell signaling	ko:K16804	-	GKAP	Egg	419.648
TRINITY_DN103496_c0_g3_i1.p1	UN000907	7213.XP_004522458.1	Coiled-coil domain-containing protein 66	-	-	-	Egg	0.330417
TRINITY_DN103634_c0_g1_i1.p1	UN000908	7213.XP_004526981.1	Anaphase-promoting complex, cyclosome, subunit 3	ko:K03350	ko04110,ko04111,ko04113,ko04114,ko04120,ko04914,ko05166,map04110,map04111,map04113,map04114,map04120,map04914,map05166	ANAPC3,TPR_1	Egg	140.084
TRINITY_DN1036_c0_g1_i12.p1	UN000909	7213.XP_004536799.1	serine-type endopeptidase activity. It is involved in the biological process described with proteolysis	ko:K01280	-	Peptidase_S8,TPPII,TPPII_N	Egg	1619.67
TRINITY_DN10385_c0_g1_i2.p1	UN000910	7213.XP_004531062.1	-	-	-	-	Egg	16.637
TRINITY_DN103996_c0_g1_i1.p1	UN000911	7213.XP_004525010.1	Oxidoreductase activity, acting on paired donors, with incorporation or reduction of molecular oxygen, 2-oxoglutarate as one donor, and incorporation of one atom each of oxygen into both donors. It is involved in the biological process described with oxidation-reduction process	ko:K10765	-	2OG-FeII_Oxy_2	Egg	47.1218
TRINITY_DN1039_c1_g1_i1.p1	UN000912	7213.XP_004525118.1	Zinc ion binding	-	-	-	Egg	42.715
TRINITY_DN103_c0_g1_i2.p1	UN000913	7222.FBpp0158820	Zinc ion binding	ko:K20030	-	DHHC	Egg	28.057
TRINITY_DN103_c11_g1_i2.p1	UN000914	7213.XP_004535485.1	ATP binding. It is involved in the biological process described with protein phosphorylation	ko:K08838	-	Pkinase	Egg	54.8254
TRINITY_DN103_c6_g1_i1.p1	UN000915	7213.XP_004534771.1	nucleic acid binding	ko:K10624	-	DWNN,zf-CCHC_2	Egg	295.808
TRINITY_DN10485_c0_g1_i1.p1	UN000916	7213.XP_004537783.1	PITH domain	-	-	PITH	Egg	118.892
TRINITY_DN1048_c0_g1_i1.p1	UN000917	7213.XP_004526235.1	zinc finger CCHC	-	-	-	Egg	226.238
TRINITY_DN10490_c2_g1_i1.p1	UN000918	7213.XP_004537050.1	Leo1-like protein	ko:K15177	-	Leo1	Egg	187.613
TRINITY_DN104_c0_g1_i28.p1	UN000919	7213.XP_004529533.1	Enoyl-(Acyl carrier protein) reductase	-	-	adh_short_C2	Egg	286.616
TRINITY_DN104_c0_g1_i33.p1	UN000920	7213.XP_004529533.1	Enoyl-(Acyl carrier protein) reductase	-	-	adh_short_C2	Egg	1.11763
TRINITY_DN104_c0_g1_i37.p1	UN000921	7213.XP_004529533.1	Enoyl-(Acyl carrier protein) reductase	-	-	adh_short_C2	Egg	12.2114
TRINITY_DN104_c0_g1_i57.p1	UN000922	7213.XP_004529533.1	Enoyl-(Acyl carrier protein) reductase	-	-	adh_short_C2	Egg	0.763374
TRINITY_DN10513_c1_g1_i1.p1	UN000923	7213.XP_004526413.1	ubiquitin-specific protease activity. It is involved in the biological process described with ubiquitin-dependent protein catabolic process	ko:K11848	-	DUSP,UCH,zf-UBP	Egg	104.301
TRINITY_DN1051_c0_g1_i14.p1	UN000924	7213.XP_004535045.1	beta-N-acetylhexosaminidase activity. It is involved in the biological process described with carbohydrate metabolic process	ko:K12373	ko00511,ko00513,ko00520,ko00531,ko00603,ko00604,ko01100,ko04142,map00511,map00513,map00520,map00531,map00603,map00604,map01100,map04142	Glyco_hydro_20,Glycohydro_20b2	Egg	1221.2
TRINITY_DN1051_c1_g1_i1.p1	UN000925	7213.XP_004518056.1	Protein downstream neighbor of Son	ko:K22422	-	-	Egg	93.6199
TRINITY_DN1052_c12_g1_i2.p1	UN000926	7213.XP_004520529.1	Tetratricopeptide repeat	ko:K12600	ko03018,map03018	TPR_16,TPR_2,TPR_8	Egg	84.735
TRINITY_DN1053_c0_g2_i1.p1	UN000927	7213.XP_004533796.1	NCK-associated protein 5	-	-	-	Egg	51.4889
TRINITY_DN105449_c0_g1_i10.p1	UN000928	7213.XP_004530246.1	activity. It is involved in the biological process described with carbohydrate metabolic process	ko:K01187	ko00052,ko00500,ko01100,map00052,map00500,map01100	-	Egg	8.76305
TRINITY_DN105449_c0_g1_i11.p1	UN000929	7213.XP_004530246.1	activity. It is involved in the biological process described with carbohydrate metabolic process	ko:K01187	ko00052,ko00500,ko01100,map00052,map00500,map01100	-	Egg	3.53963
TRINITY_DN105449_c0_g1_i8.p1	UN000930	7213.XP_004530246.1	activity. It is involved in the biological process described with carbohydrate metabolic process	ko:K01187	ko00052,ko00500,ko01100,map00052,map00500,map01100	-	Egg	2.56201
TRINITY_DN105449_c0_g2_i6.p1	UN000931	7213.XP_004530246.1	activity. It is involved in the biological process described with carbohydrate metabolic process	ko:K01187	ko00052,ko00500,ko01100,map00052,map00500,map01100	Alpha-amylase	Egg	9.44433
TRINITY_DN105449_c0_g3_i2.p1	UN000932	7213.XP_004530246.1	activity. It is involved in the biological process described with carbohydrate metabolic process	ko:K01187	ko00052,ko00500,ko01100,map00052,map00500,map01100	Alpha-amylase	Egg	4.79538
TRINITY_DN105449_c0_g3_i3.p1	UN000933	7213.XP_004530246.1	activity. It is involved in the biological process described with carbohydrate metabolic process	ko:K01187	ko00052,ko00500,ko01100,map00052,map00500,map01100	Alpha-amylase	Egg	6.45791
TRINITY_DN105449_c7_g1_i1.p1	UN000934	7213.XP_004530246.1	activity. It is involved in the biological process described with carbohydrate metabolic process	ko:K01187	ko00052,ko00500,ko01100,map00052,map00500,map01100	Alpha-amylase	Egg	2.27483
TRINITY_DN105484_c0_g2_i4.p1	UN000935	7213.XP_004530246.1	activity. It is involved in the biological process described with carbohydrate metabolic process	ko:K01187	ko00052,ko00500,ko01100,map00052,map00500,map01100	Alpha-amylase	Egg	5.40733
TRINITY_DN105540_c1_g1_i2.p1	UN000936	7227.FBpp0086114	protein tyrosine phosphatase activity. It is involved in the biological process described with	ko:K18086	ko00562,ko01100,ko04070,ko04140,map00562,map01100,map04070,map04140	-	Egg	1.41071
TRINITY_DN105577_c0_g1_i1.p1	UN000937	7213.XP_004521679.1	nucleic acid binding	ko:K02177	ko04320,map04320	RRM_1	Egg	0.849116
TRINITY_DN105639_c0_g1_i1.p1	UN000938	7370.XP_005185664.1	activity. It is involved in the biological process described with carbohydrate metabolic process	-	-	-	Egg	1.33098
TRINITY_DN105737_c0_g1_i2.p1	UN000939	7213.XP_004534213.1	metalloexopeptidase activity. It is involved in the biological process described with proteolysis	ko:K01255	ko00480,ko01100,map00480,map01100	-	Egg	2.22026
TRINITY_DN105737_c0_g5_i1.p1	UN000940	7213.XP_004534213.1	metalloexopeptidase activity. It is involved in the biological process described with proteolysis	ko:K01255	ko00480,ko01100,map00480,map01100	Peptidase_M17	Egg	149.207
TRINITY_DN105737_c0_g5_i2.p1	UN000941	7213.XP_004534213.1	metalloexopeptidase activity. It is involved in the biological process described with proteolysis	ko:K01255	ko00480,ko01100,map00480,map01100	Peptidase_M17	Egg	22.6426
TRINITY_DN105737_c0_g5_i3.p2	UN000942	7213.XP_004534213.1	metalloexopeptidase activity. It is involved in the biological process described with proteolysis	ko:K01255	ko00480,ko01100,map00480,map01100	Peptidase_M17	Egg	268.93
TRINITY_DN105737_c0_g7_i1.p1	UN000943	7213.XP_004534213.1	metalloexopeptidase activity. It is involved in the biological process described with proteolysis	ko:K01255	ko00480,ko01100,map00480,map01100	-	Egg	397.533
TRINITY_DN1058_c0_g1_i5.p1	UN000944	7213.XP_004531300.1	It is involved in the biological process described with tRNA aminoacylation for protein translation	ko:K01876	ko00970,map00970	tRNA-synt_2,tRNA_anti-codon	Egg	81.308
TRINITY_DN1059_c20_g1_i1.p1	UN000945	7213.XP_004523688.1	Sel1-like repeats.	ko:K18180	ko04714,map04714	Sel1	Egg	108.164
TRINITY_DN1061_c0_g1_i3.p1	UN000946	7213.XP_004518883.1	female meiotic nuclear division	-	-	-	Egg	41.9864
TRINITY_DN1061_c1_g1_i2.p1	UN000947	7213.XP_004526513.1	Belongs to the protein-tyrosine phosphatase family. Non-receptor class myotubularin subfamily	ko:K18083	ko00562,ko01100,ko04070,ko04138,map00562,map01100,map04070,map04138	FYVE,Myotub-related	Egg	140.142
TRINITY_DN106311_c0_g1_i1.p1	UN000948	7213.XP_004535339.1	It is involved in the biological process described with mRNA splicing, via spliceosome	ko:K06063	ko03040,ko04330,ko05169,ko05203,map03040,map04330,map05169,map05203	-	Egg	55.5322
TRINITY_DN106345_c1_g2_i1.p1	UN000949	7176.CPIJ013040-PA	Glycogen debranching enzyme	ko:K01196	ko00500,ko01100,ko01110,map00500,map01100,map01110	hDGE_amylase	Egg	0.295113
TRINITY_DN10641_c0_g1_i1.p1	UN000950	7227.FBpp0271831	Protein kinase C conserved region 2 (CalB)	-	-	C2	Egg	136.155
TRINITY_DN106471_c1_g1_i1.p1	UN000951	7230.FBpp0173933	activity. It is involved in the biological process described with carbohydrate metabolic process	ko:K01187	ko00052,ko00500,ko01100,map00052,map00500,map01100	Alpha-amylase	Egg	1.46554
TRINITY_DN1064_c2_g1_i1.p1	UN000952	7213.XP_004517525.1	SH2 domain	ko:K04364	ko01521,ko01522,ko04010,ko04012,ko04013,ko04014,ko04062,ko04068,ko04072,ko04150,ko04151,ko04320,ko04380,ko04510,ko04540,ko04550,ko04630,ko04650,ko04660,ko04662,ko04664,ko04714,ko04722,ko04910,ko04912,ko04915,ko04917,ko04926,ko05034,ko05160,ko05161,ko05165,ko05200,ko05203,ko05205,ko05206,ko05210,ko05211,ko05213,ko05214,ko05215,ko05220,ko05221,ko05223,ko05224,ko05225,ko05226,ko05231,map01521,map015…	SH2,SH3_1	Egg	29.9779
TRINITY_DN1064_c2_g1_i2.p1	UN000953	7213.XP_004517525.1	SH2 domain	ko:K04364	ko01521,ko01522,ko04010,ko04012,ko04013,ko04014,ko04062,ko04068,ko04072,ko04150,ko04151,ko04320,ko04380,ko04510,ko04540,ko04550,ko04630,ko04650,ko04660,ko04662,ko04664,ko04714,ko04722,ko04910,ko04912,ko04915,ko04917,ko04926,ko05034,ko05160,ko05161,ko05165,ko05200,ko05203,ko05205,ko05206,ko05210,ko05211,ko05213,ko05214,ko05215,ko05220,ko05221,ko05223,ko05224,ko05225,ko05226,ko05231,map01521,map015…	SH2,SH3_1	Egg	75.9759
TRINITY_DN1065_c1_g1_i1.p1	UN000954	7213.XP_004522894.1	Dyggve-Melchior-Clausen syndrome protein	-	-	Hid1	Egg	79.5322
TRINITY_DN1065_c2_g1_i5.p1	UN000955	7213.XP_004531220.1	Hydrolase activity	-	-	-	Egg	17.4528
TRINITY_DN1065_c3_g1_i1.p1	UN000956	7213.XP_004537703.1	It is involved in the biological process described with transcription elongation from RNA polymerase II promoter	ko:K15183	-	Occludin_ELL	Egg	79.8033
TRINITY_DN1065_c6_g1_i2.p1	UN000957	7213.XP_004520744.1	Multiple C2 domain and transmembrane region protein	-	-	C2,PRT_C	Egg	2.69578
TRINITY_DN10676_c0_g1_i1.p1	UN000958	7213.XP_004537132.1	Rab GTPase activator activity. It is involved in the biological process described with regulation of Rab GTPase activity	ko:K20176	-	RUN,RabGAP-TBC,SH3_1	Egg	89.5307
TRINITY_DN10682_c0_g1_i1.p1	UN000959	7213.XP_004523144.1	ubiquitinyl hydrolase activity. It is involved in the biological process described with ubiquitin-dependent protein catabolic process	ko:K11853	-	UCH	Egg	152.969
TRINITY_DN1069_c12_g1_i1.p1	UN000960	7213.XP_004534561.1	Fibroblast growth factor	-	-	FGF	Egg	8.67608
TRINITY_DN106_c0_g2_i2.p1	UN000961	7213.XP_004521400.1	Pleckstrin homology domain.	-	-	PH	Egg	2.83609
TRINITY_DN106_c70_g1_i5.p1	UN000962	7213.XP_004534660.1	Hydrolase activity	-	-	Metallophos	Egg	57.9024
TRINITY_DN106_c90_g1_i1.p1	UN000963	7217.FBpp0114489	Sequence-specific DNA binding. It is involved in the biological process described with regulation of transcription, DNA-templated	ko:K09320	-	Homeobox	Egg	40.7914
TRINITY_DN1071_c0_g1_i3.p1	UN000964	7213.XP_004522405.1	ATP binding. It is involved in the biological process described with protein phosphorylation	ko:K08814	-	Pkinase	Egg	188.335
TRINITY_DN1071_c4_g1_i4.p1	UN000965	7213.XP_004526683.1	Oxidoreductase activity, acting on paired donors, with incorporation or reduction of molecular oxygen, 2-oxoglutarate as one donor, and incorporation of one atom each of oxygen into both donors. It is involved in the biological process described with oxidation-reduction process	ko:K10768	-	2OG-FeII_Oxy_2	Egg	37.9604
TRINITY_DN1076_c4_g1_i1.p1	UN000966	7213.XP_004529739.1	Nucleotidyltransferase activity	ko:K03514	ko03018,map03018	NTP_transf_2,PAP_assoc	Egg	101.984
TRINITY_DN10795_c1_g1_i1.p1	UN000967	7213.XP_004531520.1	Belongs to the DHHC palmitoyltransferase family	ko:K20032	-	Ank_2,Ank_4,DHHC	Egg	22.6418
TRINITY_DN1079_c0_g1_i5.p1	UN000968	7213.XP_004537485.1	oxidoreductase activity, acting on paired donors, with incorporation or reduction of molecular oxygen, 2-oxoglutarate as one donor, and incorporation of one atom each of oxygen into both donors. It is involved in the biological process described with oxidation-reduction process	ko:K10770	-	2OG-FeII_Oxy_2,Methyltransf_11	Egg	24.9955
TRINITY_DN1079_c1_g1_i13.p1	UN000969	7213.XP_004534908.1	Acts in the nervous system to mediate the control of copulatory organs during courtship	-	-	DUF3697	Egg	124.997
TRINITY_DN1080_c10_g1_i1.p1	UN000970	7213.XP_004521196.1	Sulfate transmembrane transporter activity. It is involved in the biological process described with sulfate transport	ko:K14708	-	Sulfate_transp	Egg	114.923
TRINITY_DN1081_c13_g1_i1.p1	UN000971	7220.FBpp0139345	Macoilin family	-	-	Macoilin	Egg	448.391
TRINITY_DN1081_c13_g1_i3.p1	UN000972	7220.FBpp0139345	Macoilin family	-	-	Macoilin	Egg	126.908
TRINITY_DN108238_c1_g1_i1.p1	UN000973	7213.XP_004529380.1	-	-	-	-	Egg	64.7415
TRINITY_DN1082_c3_g1_i1.p1	UN000974	7213.XP_004520427.1	Phosphoprotein phosphatase activity. It is involved in the biological process described with mRNA processing	ko:K15544	ko03015,map03015	Ssu72	Egg	16.2967
TRINITY_DN1083_c0_g1_i1.p1	UN000975	7213.XP_004522120.1	nucleic acid binding	ko:K12581	ko03018,map03018	CAF1	Egg	9.69411
TRINITY_DN1083_c0_g1_i3.p1	UN000976	7213.XP_004522120.1	nucleic acid binding	ko:K12581	ko03018,map03018	CAF1	Egg	8.73191
TRINITY_DN1083_c0_g1_i7.p1	UN000977	7213.XP_004522120.1	nucleic acid binding	ko:K12581	ko03018,map03018	CAF1	Egg	171.871
TRINITY_DN1083_c2_g2_i1.p1	UN000978	7213.XP_004529914.1	Protein heterodimerization activity	ko:K21752	-	CBFD_NFYB_HMF	Egg	569.002
TRINITY_DN1084_c0_g1_i10.p1	UN000979	7213.XP_004522204.1	Belongs to the protein kinase superfamily. RIO-type Ser Thr kinase family	ko:K07178	ko03008,map03008	RIO1	Egg	126.649
TRINITY_DN1084_c0_g1_i9.p1	UN000980	7213.XP_004522204.1	Belongs to the protein kinase superfamily. RIO-type Ser Thr kinase family	ko:K07178	ko03008,map03008	RIO1	Egg	23.0592
TRINITY_DN1085_c23_g1_i2.p1	UN000981	7213.XP_004525646.1	It is involved in the biological process described with protein phosphorylation	ko:K04688	ko01521,ko01522,ko04012,ko04066,ko04140,ko04150,ko04151,ko04152,ko04211,ko04212,ko04213,ko04350,ko04371,ko04666,ko04714,ko04910,ko04931,ko05165,ko05200,ko05205,ko05210,ko05212,ko05221,ko05224,ko05225,ko05226,ko05231,map01521,map01522,map04012,map04066,map04140,map04150,map04151,map04152,map04211,map04212,map04213,map04350,map04371,map04666,map04714,map04910,map04931,map05165,map05200,map05205,map…	Pkinase,Pkinase_C	Egg	205.417
TRINITY_DN10874_c0_g1_i16.p1	UN000982	7213.XP_004530593.1	It is involved in the biological process described with outer dynein arm assembly	-	-	-	Egg	9.82659
TRINITY_DN1087_c4_g1_i1.p1	UN000983	7213.XP_004523692.1	RNA binding	ko:K17391	ko05206,map05206	KH_1	Egg	163.66
TRINITY_DN10894_c2_g1_i1.p1	UN000984	7213.XP_004533612.1	It is involved in the biological process described with intracellular signal transduction	-	-	Tub	Egg	1.7721
TRINITY_DN1090_c0_g1_i1.p1	UN000985	7213.XP_004522934.1	DNA binding	-	-	-	Egg	213.43
TRINITY_DN1090_c1_g2_i1.p1	UN000986	7213.XP_004522035.1	Phosphorylated CTD interacting factor 1 WW domain	ko:K17584	-	PCIF1_WW,WW	Egg	196.747
TRINITY_DN1090_c1_g3_i1.p1	UN000987	7213.XP_004529399.1	DNA binding	ko:K04650	ko01522,ko04919,ko05202,map01522,map04919,map05202	GPS2_interact	Egg	168.684
TRINITY_DN1091_c2_g1_i1.p1	UN000988	7213.XP_004518164.1	Belongs to the amiloride-sensitive sodium channel (TC 1.A.6) family	ko:K03440	-	ASC	Egg	233.546
TRINITY_DN1094_c0_g1_i13.p1	UN000989	7213.XP_004536640.1	transcription regulatory region DNA binding. It is involved in the biological process described with	ko:K10149	ko04214,ko04391,ko05206,map04214,map04391,map05206	P53	Egg	62.2361
TRINITY_DN10957_c0_g1_i1.p1	UN000990	7213.XP_004521987.1	-	-	-	-	Egg	182.815
TRINITY_DN109609_c0_g1_i1.p1	UN000991	7213.XP_004526837.1	Scd6-like Sm domain	ko:K12615	ko03018,map03018	-	Egg	44.4452
TRINITY_DN109845_c0_g1_i10.p1	UN000992	7213.XP_004519440.1	2, light intermediate chain 1	ko:K10417	ko04962,map04962	DLIC	Egg	3.13205
TRINITY_DN109845_c0_g1_i2.p1	UN000993	7213.XP_004519440.1	2, light intermediate chain 1	ko:K10417	ko04962,map04962	DLIC	Egg	0.302101
TRINITY_DN109_c5_g1_i10.p1	UN000994	7213.XP_004521924.1	Belongs to the monovalent cation proton antiporter 1 (CPA1) transporter (TC 2.A.36) family	ko:K12040	ko04964,ko04974,ko04976,ko04978,map04964,map04974,map04976,map04978	Na_H_Exchanger	Egg	8.93907
TRINITY_DN1100_c1_g1_i1.p1	UN000995	7213.XP_004526772.1	Zinc ion binding	ko:K22403	-	zf-MIZ	Egg	130.778
TRINITY_DN1101_c0_g1_i2.p1	UN000996	7213.XP_004519562.1	Inward rectifier potassium channel activity. It is involved in the biological process described with potassium ion transport	ko:K05330	-	IRK	Egg	79.493
TRINITY_DN1102_c1_g1_i1.p1	UN000997	7213.XP_004529860.1	Metal ion binding	-	-	-	Egg	48.4323
TRINITY_DN1102_c1_g1_i4.p1	UN000998	7213.XP_004529860.1	Metal ion binding	-	-	-	Egg	38.3828
TRINITY_DN11035_c0_g1_i12.p1	UN000999	7213.XP_004530036.1	Domain of unknown function, currently peculiar to Drosophila.	-	-	-	Egg	24.9361
TRINITY_DN11035_c0_g1_i3.p1	UN001000	7213.XP_004530036.1	Domain of unknown function, currently peculiar to Drosophila.	-	-	-	Egg	1.50568
TRINITY_DN110619_c0_g1_i1.p1	UN001001	7213.XP_004522051.1	Domain of Kin17 curved DNA-binding protein	ko:K13102	-	Kin17_mid	Egg	20.0212
TRINITY_DN1106_c2_g1_i3.p1	UN001002	7213.XP_004530082.1	F-box-like	ko:K10295	-	-	Egg	15.9188
TRINITY_DN1106_c2_g1_i4.p1	UN001003	7213.XP_004530082.1	F-box-like	ko:K10295	-	F-box-like	Egg	87.9961
TRINITY_DN1107_c2_g1_i1.p1	UN001004	7213.XP_004521425.1	ATP-dependent helicase activity	ko:K12813	ko03040,map03040	DEAD,HA2,Helicase_C,OB_NTP_bind	Egg	55.0568
TRINITY_DN11095_c0_g1_i3.p1	UN001005	7213.XP_004527038.1	Macro domain	-	-	Macro	Egg	25.242
TRINITY_DN11100_c0_g1_i5.p1	UN001006	7213.XP_004523150.1	Catalytic activity. It is involved in the biological process described with aromatic amino acid family metabolic process	-	-	-	Egg	55.1662
TRINITY_DN11121_c0_g1_i1.p1	UN001007	7213.XP_004530458.1	binding. It is involved in the biological process described with protein phosphorylation	ko:K05743	ko04360,ko04666,ko04810,map04360,map04666,map04810	LIM,Pkinase_Tyr	Egg	16.5288
TRINITY_DN111595_c1_g1_i1.p1	UN001008	7213.XP_004519562.1	Inward rectifier potassium channel activity. It is involved in the biological process described with potassium ion transport	ko:K05330	-	IRK	Egg	0.121753
TRINITY_DN1115_c0_g1_i2.p1	UN001009	7213.XP_004537922.1	centrosome cycle	-	-	-	Egg	111.625
TRINITY_DN1116_c1_g1_i20.p1	UN001010	7213.XP_004535114.1	AMP deaminase activity. It is involved in the biological process described with IMP salvage	ko:K01490	ko00230,ko01100,ko01110,ko01130,map00230,map01100,map01110,map01130	A_deaminase	Egg	132.908
TRINITY_DN1117_c2_g1_i3.p1	UN001011	7213.XP_004526470.1	ubiquitinyl hydrolase activity. It is involved in the biological process described with ubiquitin-dependent protein catabolic process	ko:K11852	-	UCH	Egg	114.067
TRINITY_DN111847_c0_g1_i1.p1	UN001012	7213.XP_004521526.1	Helicase	ko:K17820	ko04621,map04621	HA2,Helicase_C,OB_NTP_bind	Egg	163.535
TRINITY_DN11189_c0_g1_i1.p1	UN001013	7213.XP_004536684.1	Nrf1 activator activation site binding domain	ko:K11831	ko04371,ko05016,map04371,map05016	Nrf1_DNA-bind,Nrf1_activ_bdg	Egg	30.6469
TRINITY_DN11189_c0_g1_i15.p1	UN001014	7213.XP_004536684.1	Nrf1 activator activation site binding domain	ko:K11831	ko04371,ko05016,map04371,map05016	Nrf1_DNA-bind,Nrf1_activ_bdg	Egg	7.82185
TRINITY_DN11189_c0_g1_i16.p1	UN001015	7213.XP_004536684.1	Nrf1 activator activation site binding domain	ko:K11831	ko04371,ko05016,map04371,map05016	Nrf1_DNA-bind,Nrf1_activ_bdg	Egg	36.0889
TRINITY_DN1118_c0_g1_i3.p1	UN001016	7213.XP_004524001.1	transferase activity, transferring hexosyl groups. It is involved in the biological process described with metabolic process	-	-	UDPGT	Egg	299.409
TRINITY_DN1118_c0_g1_i4.p1	UN001017	7213.XP_004524001.1	transferase activity, transferring hexosyl groups. It is involved in the biological process described with metabolic process	-	-	UDPGT	Egg	63.2122
TRINITY_DN1118_c0_g1_i7.p1	UN001018	7213.XP_004524001.1	transferase activity, transferring hexosyl groups. It is involved in the biological process described with metabolic process	-	-	UDPGT	Egg	44.0612
TRINITY_DN1118_c1_g1_i10.p1	UN001019	7213.XP_004530984.1	It is involved in the biological process described with protein dephosphorylation	ko:K04461	ko04010,ko04013,map04010,map04013	PP2C,PP2C_C	Egg	21.2045
TRINITY_DN1118_c1_g1_i11.p1	UN001020	7213.XP_004530984.1	It is involved in the biological process described with protein dephosphorylation	ko:K04461	ko04010,ko04013,map04010,map04013	PP2C,PP2C_C	Egg	109.814
TRINITY_DN11206_c0_g2_i2.p1	UN001021	7213.XP_004518384.1	Required for the formation of a threonylcarbamoyl group on adenosine at position 37 (t(6)A37) in mitochondrial tRNAs that read codons beginning with adenine. Probably involved in the transfer of the threonylcarbamoyl moiety of threonylcarbamoyl-AMP (TC-AMP) to the N6 group of A37. Involved in mitochondrial genome maintenance	ko:K01409	-	Peptidase_M22	Egg	31.6327
TRINITY_DN11237_c0_g1_i1.p1	UN001022	7213.XP_004530688.1	Metal ion binding	-	-	zf-C2H2	Egg	161.457
TRINITY_DN11237_c0_g1_i6.p1	UN001023	7213.XP_004530688.1	Metal ion binding	-	-	zf-C2H2	Egg	45.3825
TRINITY_DN11259_c0_g1_i1.p1	UN001024	7213.XP_004520118.1	Proposed core component of the chromatin remodeling Ino80 complex which is involved in transcriptional regulation, DNA replication and probably DNA repair	ko:K04499	ko04310,map04310	TIP49	Egg	39.5995
TRINITY_DN112689_c0_g1_i1.p1	UN001025	7213.XP_004529770.1	nucleic acid binding	-	-	-	Egg	50.3499
TRINITY_DN11282_c0_g1_i1.p1	UN001026	7213.XP_004522344.1	Component of the post-replicative DNA mismatch repair system (MMR)	ko:K08737	ko01524,ko03430,ko05200,ko05210,map01524,map03430,map05200,map05210	MutS_I,MutS_II,MutS_III,MutS_IV,MutS_V	Egg	132.581
TRINITY_DN11295_c2_g1_i1.p1	UN001027	7213.XP_004522631.1	Oxidoreductase activity. It is involved in the biological process described with	ko:K10808	ko00230,ko00240,ko00480,ko00983,ko01100,ko04115,map00230,map00240,map00480,map00983,map01100,map04115	Ribonuc_red_sm	Egg	967.363
TRINITY_DN113043_c1_g1_i4.p1	UN001028	7213.XP_004526055.1	Transmembrane protein 177-like	-	-	-	Egg	65.5462
TRINITY_DN1132_c0_g1_i1.p1	UN001029	7213.XP_004524964.1	It is involved in the biological process described with ubiquitin-dependent protein catabolic process	-	-	-	Egg	175.548
TRINITY_DN1133_c33_g1_i1.p1	UN001030	7213.XP_004520977.1	hydrolase activity, acting on acid anhydrides, in phosphorus-containing anhydrides	ko:K12598	ko03018,map03018	DSHCT,Helicase_C,rRNA_proc-arch	Egg	79.0347
TRINITY_DN1133_c76_g1_i1.p1	UN001031	7213.XP_004526210.1	Participates in DNA repair and in chromosomal DNA replication	ko:K02325	ko00230,ko00240,ko01100,ko03030,ko03410,ko03420,ko05166,map00230,map00240,map01100,map03030,map03410,map03420,map05166	DNA_pol_E_B,Dpoe2NT	Egg	75.6099
TRINITY_DN1133_c7_g1_i1.p1	UN001032	7213.XP_004517595.1	ATPase activity. It is involved in the biological process described with telomere maintenance	ko:K10866	ko03440,ko03450,ko04218,map03440,map03450,map04218	AAA_23,Rad50_zn_hook	Egg	65.6524
TRINITY_DN11346_c6_g2_i1.p1	UN001033	7213.XP_004523488.1	Telomere length regulation protein	-	-	ENTH	Egg	176.198
TRINITY_DN11350_c0_g1_i1.p1	UN001034	7213.XP_004530212.1	nucleic acid binding	ko:K02602	ko04114,ko04320,ko04914,map04114,map04320,map04914	-	Egg	2.26587
TRINITY_DN11360_c0_g1_i1.p1	UN001035	7245.FBpp0256070	nucleotide binding. It is involved in the biological process described with DNA replication initiation	-	-	-	Egg	0.103157
TRINITY_DN113983_c0_g1_i1.p1	UN001036	7213.XP_004535341.1	-	-	-	-	Egg	8.21704
TRINITY_DN113996_c0_g1_i3.p1	UN001037	7260.FBpp0241534	DNA binding. It is involved in the biological process described with	-	-	-	Egg	0.965416
TRINITY_DN1139_c18_g1_i4.p1	UN001038	7213.XP_004537686.1	DNA binding. It is involved in the biological process described with regulation of transcription, DNA-templated	ko:K09276	-	CSD	Egg	176.1
TRINITY_DN1139_c2_g1_i1.p1	UN001039	7213.XP_004518138.1	Regulator of actin filament formation, though it does not directly assemble with actin filaments. Required for oocyte specification and oocyte positioning in the female germline. Also required for normal eye development and bristle morphology	-	-	-	Egg	46.6615
TRINITY_DN11417_c0_g1_i1.p1	UN001040	7213.XP_004527354.1	ATP-dependent helicase activity	ko:K12815	ko03040,map03040	DEAD,HA2,Helicase_C,OB_NTP_bind	Egg	79.4159
TRINITY_DN11438_c0_g1_i4.p1	UN001041	7213.XP_004525538.1	peptidyl-lysine monomethylation	-	-	-	Egg	49.3029
TRINITY_DN11459_c6_g1_i1.p1	UN001042	7213.XP_004531175.1	flavin adenine dinucleotide binding. It is involved in the biological process described with oxidation-reduction process	-	-	-	Egg	110.424
TRINITY_DN1145_c0_g1_i2.p1	UN001043	7213.XP_004533901.1	Transcription factor Iwr1	-	-	Iwr1	Egg	124.949
TRINITY_DN1148_c176_g1_i1.p1	UN001044	7260.FBpp0252447	protein tyrosine phosphatase activity. It is involved in the biological process described with	ko:K18086	ko00562,ko01100,ko04070,ko04140,map00562,map01100,map04070,map04140	-	Egg	89.6738
TRINITY_DN1148_c28_g1_i1.p1	UN001045	7213.XP_004521585.1	Ankyrin repeat	ko:K21439	-	Ank_2	Egg	21.1002
TRINITY_DN1148_c40_g1_i1.p1	UN001046	7213.XP_004526167.1	Folliculin-interacting protein C-terminus	ko:K20401	ko04150,map04150	FNIP_C,FNIP_M,FNIP_N	Egg	75.0049
TRINITY_DN1148_c53_g3_i1.p1	UN001047	7213.XP_004525976.1	protein tyrosine phosphatase activity. It is involved in the biological process described with	ko:K18086	ko00562,ko01100,ko04070,ko04140,map00562,map01100,map04070,map04140	Myotub-related	Egg	4852.67
TRINITY_DN1148_c6_g1_i1.p1	UN001048	7213.XP_004518889.1	Belongs to the cation transport ATPase (P-type) (TC 3.A.3) family. Type IV subfamily	ko:K01530,ko:K14802	-	Cation_ATPase,PhoLip_ATPase_C,PhoLip_ATPase_N	Egg	39.9072
TRINITY_DN1148_c6_g1_i13.p1	UN001049	7213.XP_004518889.1	Belongs to the cation transport ATPase (P-type) (TC 3.A.3) family. Type IV subfamily	ko:K01530,ko:K14802	-	Cation_ATPase,PhoLip_ATPase_C,PhoLip_ATPase_N	Egg	59.8211
TRINITY_DN1149_c0_g1_i12.p1	UN001050	7213.XP_004517542.1	Protein heterodimerization activity	-	-	-	Egg	33.6482
TRINITY_DN1149_c13_g1_i14.p1	UN001051	7213.XP_004534646.1	Sequence-specific DNA binding. It is involved in the biological process described with	ko:K09414	ko04212,ko05134,map04212,map05134	HSF_DNA-bind	Egg	18.1899
TRINITY_DN1149_c13_g1_i19.p1	UN001052	7213.XP_004534646.1	Sequence-specific DNA binding. It is involved in the biological process described with	ko:K09414	ko04212,ko05134,map04212,map05134	HSF_DNA-bind	Egg	95.8089
TRINITY_DN1149_c13_g1_i3.p1	UN001053	7213.XP_004534644.1	DNA binding	-	-	BESS,MADF_DNA_bdg	Egg	74.2426
TRINITY_DN1150_c1_g1_i1.p1	UN001054	7213.XP_004533386.1	CLASP N terminal	-	-	CLASP_N	Egg	112.177
TRINITY_DN1150_c1_g1_i2.p1	UN001055	7213.XP_004533386.1	CLASP N terminal	-	-	CLASP_N	Egg	82.8025
TRINITY_DN11521_c0_g1_i7.p1	UN001056	7237.FBpp0282217	-	ko:K20478	-	-	Egg	9.81887
TRINITY_DN11531_c0_g1_i1.p1	UN001057	7213.XP_004533568.1	Zinc ion binding	ko:K11862	-	OTU	Egg	145.538
TRINITY_DN11531_c0_g4_i1.p1	UN001058	7213.XP_004529456.1	nucleic acid binding	ko:K12823	ko03040,ko05202,ko05205,map03040,map05202,map05205	DEAD,Helicase_C	Egg	315.685
TRINITY_DN1155_c1_g1_i16.p1	UN001059	7213.XP_004531327.1	metal ion binding. It is involved in the biological process described with transcription, DNA-templated	ko:K17552	-	zf-CCCH	Egg	255.804
TRINITY_DN115_c0_g1_i3.p1	UN001060	7213.XP_004521996.1	Neogenin C-terminus	-	-	Ig_3,Neogenin_C,fn3	Egg	10.6715
TRINITY_DN116117_c0_g1_i1.p1	UN001061	7213.XP_004524315.1	DNA helicase activity. It is involved in the biological process described with DNA replication initiation	ko:K02209	ko03030,ko04110,ko04111,ko04113,map03030,map04110,map04111,map04113	MCM,MCM_N,MCM_OB	Egg	330.478
TRINITY_DN11678_c0_g1_i10.p1	UN001062	7213.XP_004518232.1	Zinc ion binding	ko:K12169	-	zf-C3HC4_3	Egg	9.6321
TRINITY_DN11678_c0_g1_i4.p1	UN001063	7213.XP_004518232.1	Zinc ion binding	ko:K12169	-	SPRY,zf-C3HC4_3	Egg	45.1841
TRINITY_DN1168_c0_g1_i14.p1	UN001064	7213.XP_004521262.1	-	-	-	-	Egg	4.0196
TRINITY_DN1168_c4_g1_i1.p1	UN001065	7213.XP_004521506.1	SIKE family	-	-	SIKE	Egg	89.2676
TRINITY_DN116_c10_g2_i1.p1	UN001066	7213.XP_004533718.1	flavin adenine dinucleotide binding. It is involved in the biological process described with oxidation-reduction process	-	-	Acyl-CoA_dh_1,Acyl-CoA_dh_M,Acyl-CoA_dh_N	Egg	70.9298
TRINITY_DN11731_c0_g1_i3.p1	UN001067	7213.XP_004520063.1	Belongs to the protein-tyrosine phosphatase family. Non-receptor class myotubularin subfamily	ko:K18082	ko00562,ko01100,ko04070,ko04140,map00562,map01100,map04070,map04140	FYVE,Myotub-related	Egg	268.399
TRINITY_DN1175_c2_g1_i2.p1	UN001068	7213.XP_004519729.1	Nucleolar protein c7b	-	-	LysM,TLD	Egg	589.242
TRINITY_DN1175_c2_g1_i3.p1	UN001069	7213.XP_004519729.1	Nucleolar protein c7b	-	-	LysM,TLD	Egg	119.279
TRINITY_DN11774_c1_g1_i2.p1	UN001070	7213.XP_004522023.1	Belongs to the short-chain dehydrogenases reductases (SDR) family	-	-	-	Egg	10.9923
TRINITY_DN11774_c1_g1_i3.p1	UN001071	7213.XP_004522023.1	Belongs to the short-chain dehydrogenases reductases (SDR) family	-	-	-	Egg	58.6999
TRINITY_DN11774_c1_g1_i6.p1	UN001072	7213.XP_004522023.1	Belongs to the short-chain dehydrogenases reductases (SDR) family	-	-	-	Egg	193.754
TRINITY_DN11774_c1_g2_i1.p1	UN001073	7213.XP_004522023.1	Belongs to the short-chain dehydrogenases reductases (SDR) family	-	-	-	Egg	408.774
TRINITY_DN11774_c1_g2_i5.p1	UN001074	7213.XP_004522023.1	Belongs to the short-chain dehydrogenases reductases (SDR) family	-	-	-	Egg	202.977
TRINITY_DN1177_c0_g1_i15.p1	UN001075	7213.XP_004535729.1	It is involved in the biological process described with Golgi vesicle transport	ko:K08498	ko04130,map04130	SNARE,Syntaxin-6_N	Egg	54.3053
TRINITY_DN1177_c3_g1_i2.p1	UN001076	7213.XP_004533974.1	Involved in mitotic DNA repair and meiotic recombination. Functions in the recombinational DNA repair pathway. Essential for interhomolog gene conversion (GC), but may have a less important role in intersister GC than spn-A Rad51. In the presence of DNA, spn-A Rad51 enhances the ATPase activity of okr Rad54	ko:K10875	ko03440,map03440	Helicase_C,SNF2_N	Egg	74.1733
TRINITY_DN1178_c1_g1_i1.p1	UN001077	7213.XP_004530193.1	skin development	-	-	-	Egg	375.618
TRINITY_DN1178_c1_g1_i2.p1	UN001078	7213.XP_004530193.1	skin development	-	-	-	Egg	129.416
TRINITY_DN117996_c0_g1_i1.p1	UN001079	7213.XP_004517414.1	DNA binding. It is involved in the biological process described with DNA replication	ko:K10755	ko03030,ko03420,ko03430,map03030,map03420,map03430	AAA,Rep_fac_C	Egg	75.5245
TRINITY_DN11804_c1_g1_i1.p1	UN001080	7213.XP_004533568.1	Zinc ion binding	ko:K11862	-	zf-RanBP	Egg	58.0679
TRINITY_DN1185_c4_g1_i1.p1	UN001081	7213.XP_004529770.1	nucleic acid binding	-	-	-	Egg	68.7433
TRINITY_DN1186_c0_g1_i1.p1	UN001082	7213.XP_004520558.1	Damaged DNA binding. It is involved in the biological process described with nucleotide-excision repair	ko:K10838	ko03420,map03420	BHD_1,BHD_2,BHD_3,Rad4	Egg	526.513
TRINITY_DN118_c0_g1_i1.p1	UN001083	7213.XP_004520030.1	Microtubule motor activity. It is involved in the biological process described with microtubule-based movement	ko:K10416	ko04145,ko04962,ko05132,map04145,map04962,map05132	DLIC	Egg	124.729
TRINITY_DN11918_c0_g1_i7.p1	UN001084	7213.XP_004529180.1	calcium ion binding. It is involved in the biological process described with homophilic cell adhesion via plasma membrane adhesion molecules	-	-	Cadherin	Egg	1.19622
TRINITY_DN1191_c0_g1_i2.p1	UN001085	7213.XP_004526829.1	RS domain binding	-	-	-	Egg	133.377
TRINITY_DN1191_c0_g1_i4.p1	UN001086	7213.XP_004526829.1	RS domain binding	-	-	-	Egg	29.8928
TRINITY_DN11961_c6_g1_i1.p1	UN001087	7213.XP_004537530.1	Ubiquitin protein ligase binding. It is involved in the biological process described with ubiquitin-dependent protein catabolic process	ko:K10609	ko03420,ko04120,map03420,map04120	Cullin,Cullin_Nedd8	Egg	98.5821
TRINITY_DN12002_c1_g1_i3.p1	UN001088	7213.XP_004522655.1	nucleic acid binding	-	-	-	Egg	39.4591
TRINITY_DN1203_c1_g1_i10.p1	UN001089	7213.XP_004523843.1	Polycomb group protein Pc-like	ko:K11455	-	CBX7_C,Chromo	Egg	76.2994
TRINITY_DN1203_c1_g1_i15.p1	UN001090	7213.XP_004523843.1	Polycomb group protein Pc-like	ko:K11455	-	CBX7_C,Chromo	Egg	13.3087
TRINITY_DN12069_c0_g1_i1.p1	UN001091	7213.XP_004537261.1	Methyltransferase activity. It is involved in the biological process described with metabolic process	-	-	-	Egg	4.7662
TRINITY_DN12069_c0_g2_i1.p1	UN001092	7213.XP_004537261.1	Methyltransferase activity. It is involved in the biological process described with metabolic process	-	-	Methyltransf_11	Egg	2.11881
TRINITY_DN1208_c0_g1_i2.p1	UN001093	7213.XP_004524477.1	Rho guanyl-nucleotide exchange factor activity. It is involved in the biological process described with regulation of Rho protein signal transduction	ko:K08810	-	RhoGEF	Egg	47.1762
TRINITY_DN12104_c0_g5_i1.p1	UN001094	7213.XP_004526414.1	It is involved in the biological process described with protein phosphorylation	ko:K08802	-	Pkinase	Egg	122.41
TRINITY_DN1211_c0_g2_i1.p1	UN001095	7213.XP_004529737.1	Catalytic activity. It is involved in the biological process described with nucleoside metabolic process	-	-	-	Egg	74.665
TRINITY_DN121273_c0_g1_i1.p1	UN001096	7260.FBpp0253537	transmembrane receptor protein tyrosine kinase activity. It is involved in the biological process described with protein phosphorylation	-	-	-	Egg	54.5738
TRINITY_DN121612_c0_g1_i1.p1	UN001097	7213.XP_004534213.1	metalloexopeptidase activity. It is involved in the biological process described with proteolysis	ko:K01255	ko00480,ko01100,map00480,map01100	Peptidase_M17	Egg	1.52837
TRINITY_DN12177_c0_g1_i1.p1	UN001098	7213.XP_004530668.1	Belongs to the MAGUK family	ko:K06103	-	Guanylate_kin,L27,PDZ,Pkinase,SH3_2	Egg	59.5792
TRINITY_DN12206_c0_g1_i10.p1	UN001099	7213.XP_004521709.1	DNA binding. It is involved in the biological process described with DNA replication	ko:K10756	ko03030,ko03420,ko03430,map03030,map03420,map03430	AAA,Rep_fac_C	Egg	77.8897
TRINITY_DN12216_c0_g1_i1.p1	UN001100	7213.XP_004525173.1	Transferase activity, transferring glycosyl groups	ko:K05286	ko00563,ko01100,map00563,map01100	Glyco_transf_22	Egg	136.28
TRINITY_DN1223_c0_g1_i10.p1	UN001101	7213.XP_004533472.1	Zinc finger CCHC domain-containing protein 8	ko:K13128	-	PSP,zf-CCHC	Egg	81.9981
TRINITY_DN122614_c0_g1_i1.p1	UN001102	7213.XP_004527359.1	Growth factor activity. It is involved in the biological process described with growth	ko:K16621	ko04060,ko04350,ko04360,ko04390,map04060,map04350,map04360,map04390	TGFb_propeptide	Egg	9.82511
TRINITY_DN122701_c0_g1_i5.p1	UN001103	7213.XP_004523903.1	-	-	-	-	Egg	0.354279
TRINITY_DN12270_c0_g1_i14.p1	UN001104	7213.XP_004537565.1	It is involved in the biological process described with regulation of transcription, DNA-templated	ko:K11644	ko04139,ko04919,ko05016,ko05202,map04139,map04919,map05016,map05202	PAH,Sin3_corepress,Sin3a_C	Egg	345.793
TRINITY_DN12270_c0_g1_i21.p1	UN001105	7213.XP_004537565.1	It is involved in the biological process described with regulation of transcription, DNA-templated	ko:K11644	ko04139,ko04919,ko05016,ko05202,map04139,map04919,map05016,map05202	PAH,Sin3_corepress,Sin3a_C	Egg	36.3925
TRINITY_DN12285_c0_g1_i4.p1	UN001106	7213.XP_004537102.1	DNA binding	ko:K10779	-	Helicase_C,SNF2_N	Egg	268.137
TRINITY_DN1228_c0_g1_i1.p1	UN001107	7213.XP_004535310.1	ubiquitinyl hydrolase activity. It is involved in the biological process described with ubiquitin-dependent protein catabolic process	ko:K11838	ko04068,ko05168,ko05169,ko05203,map04068,map05168,map05169,map05203	MATH,UCH,USP7_C2,USP7_ICP0_bdg	Egg	180.839
TRINITY_DN12303_c0_g1_i1.p1	UN001108	7213.XP_004518920.1	poly(A) RNA polymerase gld-2	ko:K14079	-	PAP_assoc	Egg	1971.75
TRINITY_DN1232_c48_g1_i1.p1	UN001109	7213.XP_004537208.1	Catalytic subunit of a complex which severs microtubules in an ATP-dependent manner. Microtubule severing may promote rapid reorganization of cellular microtubule arrays and the release of microtubules from the centrosome following nucleation	ko:K07767	-	AAA,Vps4_C	Egg	521.42
TRINITY_DN1233_c0_g1_i1.p1	UN001110	7213.XP_004529481.1	HEAT repeat-containing protein	ko:K19759	-	-	Egg	27.5095
TRINITY_DN123495_c0_g1_i1.p1	UN001111	7213.XP_004529615.1	Uncharacterized conserved protein (DUF2054)	-	-	DUF2054	Egg	26.2615
TRINITY_DN1234_c2_g1_i1.p1	UN001112	7213.XP_004518052.1	Exocyst component 84 C-terminal	ko:K19986	-	Exo84_C,Vps51	Egg	67.2976
TRINITY_DN123_c0_g1_i4.p1	UN001113	7213.XP_004524708.1	thyroid hormone receptor binding	ko:K14971	-	-	Egg	167.102
TRINITY_DN123_c0_g2_i1.p1	UN001114	7213.XP_004519294.1	Replication protein A interacting C-terminal	-	-	RPA_interact_C	Egg	67.2282
TRINITY_DN123_c19_g1_i1.p1	UN001115	7213.XP_004535014.1	DNA binding. It is involved in the biological process described with DNA replication	ko:K10756	ko03030,ko03420,ko03430,map03030,map03420,map03430	DNA_pol3_delta2,Rep_fac_C	Egg	90.0335
TRINITY_DN1243_c0_g1_i1.p1	UN001116	7213.XP_004522099.1	Tetraspanin family	ko:K17352	-	Tetraspannin	Egg	221.818
TRINITY_DN1243_c0_g1_i7.p1	UN001117	7213.XP_004522099.1	Tetraspanin family	ko:K17352	-	Tetraspannin	Egg	18.5778
TRINITY_DN12441_c0_g1_i15.p1	UN001118	7213.XP_004518999.1	Myb/SANT-like DNA-binding domain	-	-	-	Egg	0.287246
TRINITY_DN12448_c0_g1_i1.p1	UN001119	7370.XP_005192017.1	N-term cysteine-rich ER, FAM69	-	-	PIP49_C,PIP49_N	Egg	68.147
TRINITY_DN1244_c0_g1_i5.p1	UN001120	7213.XP_004525427.1	The JNK-interacting protein (JIP) group of scaffold proteins selectively mediates JNK-signaling by aggregating specific components of the MAPK cascade to form a functional JNK signaling module. May function as a regulator of vesicle transport, through interactions with the JNK-signaling components and motor proteins. Syd is required for efficient kinesin-I mediated axonal transport	ko:K20317	-	JIP_LZII,Jnk-SapK_ap_N	Egg	26.5587
TRINITY_DN12458_c4_g1_i1.p1	UN001121	7213.XP_004523376.1	bromo domain	ko:K11321	-	Bromodomain	Egg	109.944
TRINITY_DN1247_c19_g1_i1.p1	UN001122	7213.XP_004533269.1	Metal ion binding	-	-	-	Egg	305.266
TRINITY_DN12498_c0_g1_i5.p1	UN001123	7213.XP_004521955.1	It is involved in the biological process described with protein phosphorylation	ko:K18669	ko04111,map04111	Pkinase	Egg	65.159
TRINITY_DN125696_c0_g1_i1.p1	UN001124	7230.FBpp0164293	NUC173 domain	ko:K14794	-	NUC173	Egg	4.67476
TRINITY_DN1258_c0_g1_i1.p1	UN001125	7213.XP_004535028.1	Phospholipase B that deacylates intracellular phosphatidylcholine (PtdCho), generating glycerophosphocholine (GroPtdCho). This deacylation occurs at both sn-2 and sn-1 positions of PtdCho. Its specific chemical modification by certain organophosphorus (OP) compounds leads to distal axonopathy. Plays a role in the signaling mechanism between neurons and glia that regulates glia wrapping during dev…	ko:K14676	ko00564,map00564	Patatin,cNMP_binding	Egg	262.781
TRINITY_DN125_c19_g1_i1.p1	UN001126	7213.XP_004523794.1	Winged helix Storkhead-box1 domain	-	-	Stork_head	Egg	68.0097
TRINITY_DN12602_c0_g1_i1.p1	UN001127	7213.XP_004533644.1	nucleic acid binding	ko:K13201	-	RRM_1	Egg	94.8438
TRINITY_DN1260_c11_g1_i2.p1	UN001128	7213.XP_004521819.1	RPR	-	-	CREPT,CTD_bind	Egg	121.091
TRINITY_DN126246_c1_g1_i1.p1	UN001129	7213.XP_004519681.1	transmembrane receptor protein tyrosine kinase activity. It is involved in the biological process described with protein phosphorylation	-	-	Recep_L_domain	Egg	1.05814
TRINITY_DN1263_c10_g1_i1.p1	UN001130	7213.XP_004529233.1	-	-	-	-	Egg	101.336
TRINITY_DN1264_c1_g1_i10.p1	UN001131	7213.XP_004525515.1	Valacyclovir hydrolase	-	-	Abhydrolase_1	Egg	79.641
TRINITY_DN12675_c2_g1_i12.p1	UN001132	7213.XP_004534586.1	nucleic acid binding	ko:K14805	-	DEAD,Helicase_C	Egg	66.0043
TRINITY_DN1268_c3_g1_i1.p1	UN001133	7230.FBpp0169889	DNA- binding	-	-	-	Egg	26.0015
TRINITY_DN1268_c3_g1_i6.p1	UN001134	7213.XP_004531267.1	DNA- binding	-	-	-	Egg	33.3484
TRINITY_DN12694_c0_g1_i1.p1	UN001135	7213.XP_004524666.1	ENT	-	-	ENT	Egg	120.892
TRINITY_DN126_c0_g1_i2.p1	UN001136	7213.XP_004526664.1	Fibronectin type 3 domain	-	-	fn3	Egg	93.8901
TRINITY_DN12733_c1_g1_i1.p1	UN001137	7213.XP_004521905.1	XPG domain containing	-	-	XPG_I_2	Egg	59.6116
TRINITY_DN12759_c0_g1_i2.p1	UN001138	7213.XP_004523587.1	Metal ion binding	-	-	-	Egg	38.357
TRINITY_DN1276_c0_g1_i3.p1	UN001139	7213.XP_004537161.1	nucleotide binding. It is involved in the biological process described with DNA replication initiation	ko:K02320	ko00230,ko00240,ko01100,ko03030,map00230,map00240,map01100,map03030	DNA_pol_B,DNA_pol_B_exo1,DNA_pol_alpha_N,zf-DNA_Pol	Egg	102.663
TRINITY_DN1276_c0_g1_i5.p1	UN001140	7213.XP_004537161.1	nucleotide binding. It is involved in the biological process described with DNA replication initiation	ko:K02320	ko00230,ko00240,ko01100,ko03030,map00230,map00240,map01100,map03030	DNA_pol_B,DNA_pol_B_exo1,DNA_pol_alpha_N,zf-DNA_Pol	Egg	163.425
TRINITY_DN1276_c2_g1_i1.p1	UN001141	7213.XP_004520270.1	Zinc ion binding	-	-	zf-C2H2	Egg	138.825
TRINITY_DN1277_c0_g1_i1.p1	UN001142	7213.XP_004535600.1	-	-	-	-	Egg	76.6174
TRINITY_DN127_c1_g1_i2.p1	UN001143	7213.XP_004535324.1	Belongs to the TRAFAC class myosin-kinesin ATPase superfamily. Kinesin family	ko:K10395	-	Kinesin	Egg	44.3844
TRINITY_DN127_c1_g1_i9.p1	UN001144	7213.XP_004535324.1	Belongs to the TRAFAC class myosin-kinesin ATPase superfamily. Kinesin family	ko:K10395	-	Kinesin	Egg	69.0441
TRINITY_DN127_c2_g1_i1.p1	UN001145	7213.XP_004537904.1	Provides the precursors necessary for DNA synthesis. Catalyzes the biosynthesis of deoxyribonucleotides from the corresponding ribonucleotides	ko:K10807	ko00230,ko00240,ko00480,ko00983,ko01100,map00230,map00240,map00480,map00983,map01100	ATP-cone,Ribonuc_red_lgC,Ribonuc_red_lgN	Egg	11.3845
TRINITY_DN127_c2_g1_i10.p1	UN001146	7213.XP_004537904.1	Provides the precursors necessary for DNA synthesis. Catalyzes the biosynthesis of deoxyribonucleotides from the corresponding ribonucleotides	ko:K10807	ko00230,ko00240,ko00480,ko00983,ko01100,map00230,map00240,map00480,map00983,map01100	ATP-cone,Ribonuc_red_lgC,Ribonuc_red_lgN	Egg	820.45
TRINITY_DN127_c2_g1_i12.p1	UN001147	7213.XP_004537904.1	Provides the precursors necessary for DNA synthesis. Catalyzes the biosynthesis of deoxyribonucleotides from the corresponding ribonucleotides	ko:K10807	ko00230,ko00240,ko00480,ko00983,ko01100,map00230,map00240,map00480,map00983,map01100	Ribonuc_red_lgC	Egg	132.627
TRINITY_DN127_c2_g1_i15.p1	UN001148	7213.XP_004537904.1	Provides the precursors necessary for DNA synthesis. Catalyzes the biosynthesis of deoxyribonucleotides from the corresponding ribonucleotides	ko:K10807	ko00230,ko00240,ko00480,ko00983,ko01100,map00230,map00240,map00480,map00983,map01100	ATP-cone,Ribonuc_red_lgC,Ribonuc_red_lgN	Egg	31.7575
TRINITY_DN127_c2_g1_i5.p1	UN001149	7213.XP_004537904.1	Provides the precursors necessary for DNA synthesis. Catalyzes the biosynthesis of deoxyribonucleotides from the corresponding ribonucleotides	ko:K10807	ko00230,ko00240,ko00480,ko00983,ko01100,map00230,map00240,map00480,map00983,map01100	ATP-cone,Ribonuc_red_lgC,Ribonuc_red_lgN	Egg	53.0013
TRINITY_DN128219_c0_g1_i1.p1	UN001150	7213.XP_004535580.1	It is involved in the biological process described with signal transduction	ko:K20638	ko04530,map04530	-	Egg	0.251955
TRINITY_DN1282_c0_g1_i18.p1	UN001151	7217.FBpp0127466	Rab GTPase activator activity. It is involved in the biological process described with regulation of Rab GTPase activity	ko:K21841	-	RabGAP-TBC,TLD	Egg	67.0085
TRINITY_DN12838_c0_g1_i1.p1	UN001152	7213.XP_004521029.1	Zinc finger-containing protein	-	-	zf-C4H2	Egg	36.7892
TRINITY_DN1284_c8_g1_i1.p1	UN001153	7213.XP_004526854.1	It is involved in the biological process described with lipid metabolic process	ko:K16343	ko00564,ko00565,ko00590,ko00591,ko00592,ko01100,ko01110,ko04014,ko04270,ko04750,map00564,map00565,map00590,map00591,map00592,map01100,map01110,map04014,map04270,map04750	Ank_2,Patatin	Egg	132.128
TRINITY_DN1285_c0_g1_i2.p1	UN001154	7217.FBpp0121368	NAD kinase activity. It is involved in the biological process described with	ko:K00901	ko00561,ko00564,ko01100,ko01110,ko04070,ko04072,ko05231,map00561,map00564,map01100,map01110,map04070,map04072,map05231	DAGK_acc,SAM_1	Egg	21.6625
TRINITY_DN128624_c0_g1_i1.p1	UN001155	7213.XP_004520138.1	-	-	-	-	Egg	0.703277
TRINITY_DN12892_c0_g1_i1.p1	UN001156	7213.XP_004537345.1	Family of unknown function (DUF572)	-	-	DUF572	Egg	59.3833
TRINITY_DN1291_c2_g1_i1.p1	UN001157	7213.XP_004521541.1	MAP kinase activity. It is involved in the biological process described with protein phosphorylation	ko:K04371	ko01521,ko01522,ko01524,ko04010,ko04011,ko04012,ko04013,ko04014,ko04015,ko04022,ko04024,ko04062,ko04066,ko04068,ko04071,ko04072,ko04114,ko04140,ko04150,ko04151,ko04210,ko04214,ko04218,ko04261,ko04270,ko04320,ko04350,ko04360,ko04370,ko04371,ko04380,ko04510,ko04520,ko04540,ko04550,ko04611,ko04620,ko04621,ko04650,ko04657,ko04658,ko04659,ko04660,ko04662,ko04664,ko04666,ko04668,ko04713,ko04720,ko04722…	Pkinase	Egg	65.7809
TRINITY_DN1292_c0_g1_i1.p1	UN001158	7213.XP_004536233.1	Tetratricopeptide repeat	ko:K17768	-	TPR_2	Egg	139.271
TRINITY_DN12934_c0_g1_i1.p1	UN001159	7213.XP_004535103.1	Activating signal cointegrator 1 complex subunit 2	ko:K18667	-	-	Egg	85.5249
TRINITY_DN129497_c0_g1_i1.p1	UN001160	7234.FBpp0185253	nucleic acid binding. It is involved in the biological process described with regulation of gene expression	ko:K17573	-	-	Egg	0.494103
TRINITY_DN1294_c0_g1_i12.p1	UN001161	7213.XP_004537844.1	Component of IIS longevity pathway SMK-1	ko:K17491	ko04212,ko04922,map04212,map04922	SMK-1	Egg	215.031
TRINITY_DN12967_c0_g1_i1.p1	UN001162	7213.XP_004518647.1	GTPase activator activity. It is involved in the biological process described with	ko:K07207	ko04072,ko04115,ko04140,ko04150,ko04151,ko04152,ko04211,ko04218,ko04714,ko04910,ko04919,ko05165,ko05231,map04072,map04115,map04140,map04150,map04151,map04152,map04211,map04218,map04714,map04910,map04919,map05165,map05231	Rap_GAP	Egg	53.2628
TRINITY_DN12967_c0_g2_i2.p1	UN001163	7245.FBpp0267765	GTPase activator activity. It is involved in the biological process described with	-	-	-	Egg	0.165198
TRINITY_DN1296_c0_g1_i1.p1	UN001164	7213.XP_004536581.1	Nop14-like family	ko:K14766	-	Nop14	Egg	59.9948
TRINITY_DN1296_c0_g1_i7.p1	UN001165	7213.XP_004536581.1	Nop14-like family	ko:K14766	-	Nop14	Egg	58.1286
TRINITY_DN1297_c1_g1_i1.p1	UN001166	7213.XP_004531026.1	binding. It is involved in the biological process described with regulation of transcription, DNA-templated	ko:K11660	-	BAH,ELM2,GATA,MTA_R1,Myb_DNA-binding	Egg	75.2753
TRINITY_DN130300_c1_g1_i1.p1	UN001167	7213.XP_004534213.1	metalloexopeptidase activity. It is involved in the biological process described with proteolysis	ko:K01255	ko00480,ko01100,map00480,map01100	Peptidase_M17	Egg	9.46951
TRINITY_DN13031_c0_g1_i5.p1	UN001168	7213.XP_004519381.1	Arginine and glutamate-rich 1	ko:K13173	-	ARGLU	Egg	57.386
TRINITY_DN13034_c4_g1_i10.p1	UN001169	7213.XP_004534276.1	WD domain, G-beta repeat	ko:K11800	-	WD40	Egg	175.649
TRINITY_DN1304_c0_g1_i1.p1	UN001170	7370.XP_005191354.1	RNA binding	ko:K16518	-	KH_1,TUDOR	Egg	35.4545
TRINITY_DN1304_c0_g1_i11.p1	UN001171	7213.XP_004520186.1	RNA binding	ko:K16518	-	KH_1,TUDOR	Egg	153.793
TRINITY_DN1304_c0_g1_i5.p1	UN001172	7213.XP_004520186.1	RNA binding	ko:K16518	-	KH_1,TUDOR	Egg	62.8472
TRINITY_DN13055_c0_g1_i2.p1	UN001173	7213.XP_004521981.1	Belongs to the class-I aminoacyl-tRNA synthetase family	ko:K01874	ko00450,ko00970,map00450,map00970	GST_C_3,WHEP-TRS,tRNA-synt_1g	Egg	111.47
TRINITY_DN1308_c0_g1_i1.p1	UN001174	7213.XP_004529840.1	Belongs to the argonaute family	ko:K11593	-	ArgoL1,ArgoL2,ArgoMid,ArgoN,PAZ,Piwi	Egg	408.5
TRINITY_DN1309_c0_g1_i1.p1	UN001175	7213.XP_004523369.1	Removes the N-terminal methionine from nascent proteins. The N-terminal methionine is often cleaved when the second residue in the primary sequence is small and uncharged (Met-Ala-, Cys, Gly, Pro, Ser, Thr, or Val)	ko:K01265	-	Peptidase_M24,zf-C6H2	Egg	188.035
TRINITY_DN130_c0_g1_i13.p1	UN001176	7213.XP_004534443.1	Zinc ion binding	-	-	-	Egg	57.0967
TRINITY_DN130_c0_g1_i9.p1	UN001177	7213.XP_004534443.1	Zinc ion binding	-	-	-	Egg	1.20893
TRINITY_DN130_c2_g1_i1.p1	UN001178	7213.XP_004526456.1	U5 snRNA binding. It is involved in the biological process described with mRNA splicing, via spliceosome	ko:K12856	ko03040,map03040	JAB,PRO8NT,PROCN,PROCT,PRP8_domainIV,RRM_4,U5_2-snRNA_bdg,U6-snRNA_bdg	Egg	90.4626
TRINITY_DN131089_c1_g1_i1.p1	UN001179	7213.XP_004533547.1	elongator complex protein	ko:K11374	-	WD40	Egg	850.046
TRINITY_DN13141_c0_g1_i1.p1	UN001180	7213.XP_004520637.1	Zinc ion binding	ko:K11468	-	YAF2_RYBP	Egg	88.755
TRINITY_DN131680_c0_g1_i1.p1	UN001181	7213.XP_004533514.1	Glutathione S-transferase, C-terminal domain	ko:K00799	ko00480,ko00980,ko00982,ko00983,ko01524,ko05200,ko05204,ko05225,ko05418,map00480,map00980,map00982,map00983,map01524,map05200,map05204,map05225,map05418	GST_N_3	Egg	3.96556
TRINITY_DN1316_c0_g1_i11.p1	UN001182	7213.XP_004522066.1	DNA binding	-	-	BESS	Egg	13.2695
TRINITY_DN1316_c0_g1_i16.p1	UN001183	7213.XP_004522066.1	DNA binding	-	-	BESS,MADF_DNA_bdg	Egg	157.042
TRINITY_DN13195_c1_g1_i1.p1	UN001184	7213.XP_004537230.1	RNA binding	-	-	-	Egg	182.625
TRINITY_DN13272_c0_g1_i5.p1	UN001185	7213.XP_004520385.1	metal ion binding. It is involved in the biological process described with protein ubiquitination	ko:K10595	ko04120,map04120	Cul7,Cyt-b5,HECT,MIB_HERC2,RCC1	Egg	73.4239
TRINITY_DN13289_c0_g1_i1.p1	UN001186	7213.XP_004527070.1	Zinc ion binding	-	-	zf-RING_5	Egg	0.63208
TRINITY_DN1328_c0_g1_i1.p1	UN001187	7213.XP_004517370.1	Metal ion binding	-	-	-	Egg	286.826
TRINITY_DN132_c46_g1_i1.p1	UN001188	7213.XP_004518429.1	RNA binding	ko:K18747	-	RRM_1	Egg	264.918
TRINITY_DN132_c5_g1_i1.p1	UN001189	7213.XP_004519316.1	It is involved in the biological process described with cell adhesion	-	-	CD36	Egg	203.342
TRINITY_DN13360_c4_g1_i4.p1	UN001190	7213.XP_004526913.1	-	-	-	-	Egg	108.291
TRINITY_DN133774_c0_g1_i1.p1	UN001191	7213.XP_004529158.1	It is involved in the biological process described with termination of G-protein coupled receptor signaling pathway	ko:K02157	ko04310,ko04390,ko04550,ko04934,ko05165,ko05200,ko05210,ko05213,ko05217,ko05224,ko05225,ko05226,map04310,map04390,map04550,map04934,map05165,map05200,map05210,map05213,map05217,map05224,map05225,map05226	Axin_b-cat_bind,RGS	Egg	93.0509
TRINITY_DN1338_c4_g1_i1.p1	UN001192	7370.XP_005184987.1	-	-	-	-	Egg	10.0195
TRINITY_DN1338_c4_g1_i6.p1	UN001193	7370.XP_005184987.1	-	-	-	-	Egg	75.1901
TRINITY_DN13411_c0_g1_i10.p1	UN001194	7213.XP_004530420.1	It is involved in the biological process described with microtubule-based movement	-	-	-	Egg	70.8275
TRINITY_DN13423_c0_g1_i11.p1	UN001195	7213.XP_004518180.1	MADF	-	-	MADF_DNA_bdg	Egg	21.431
TRINITY_DN13423_c0_g1_i13.p1	UN001196	7213.XP_004518180.1	MADF	-	-	MADF_DNA_bdg	Egg	32.3015
TRINITY_DN13440_c1_g1_i1.p1	UN001197	7213.XP_004523682.1	-	-	-	-	Egg	14.6187
TRINITY_DN1344_c0_g1_i2.p1	UN001198	7213.XP_004531363.1	Zinc ion binding	-	-	zf-AN1	Egg	128.862
TRINITY_DN13462_c1_g1_i2.p1	UN001199	7213.XP_004534245.1	Protein kinase binding. It is involved in the biological process described with regulation of G2 M transition of mitotic cell cycle	ko:K21771	ko04068,ko04110,ko04218,ko04914,map04068,map04110,map04218,map04914	Cyclin_C,Cyclin_N	Egg	433.56
TRINITY_DN13500_c1_g1_i1.p1	UN001200	7213.XP_004521393.1	Nucleocytoplasmic shuttling protein for mRNA cap-binding EIF4E	ko:K18728	-	EIF4E-T	Egg	209.72
TRINITY_DN135773_c0_g3_i1.p1	UN001201	7165.AGAP011939-PA	Alpha-amylase domain	-	-	Alpha-amylase	Egg	3.87541
TRINITY_DN1358_c0_g1_i8.p1	UN001202	7213.XP_004533585.1	COMPASS (Complex proteins associated with Set1p) component shg1	-	-	COMPASS-Shg1	Egg	58.1264
TRINITY_DN135_c4_g1_i2.p1	UN001203	7213.XP_004517626.1	It is involved in the biological process described with protein phosphorylation	ko:K08836	ko04114,map04114	PKK,Pkinase	Egg	74.4319
TRINITY_DN1360_c0_g1_i1.p1	UN001204	7213.XP_004536590.1	binding. It is involved in the biological process described with regulation of transcription, DNA-templated	ko:K03125	ko03022,map03022	Bromodomain,DUF3591,TBP-binding,zf-CCHC_6	Egg	83.1442
TRINITY_DN13618_c0_g1_i5.p1	UN001205	7213.XP_004534940.1	WD40 repeats	-	-	WD40	Egg	57.0882
TRINITY_DN13633_c0_g1_i9.p1	UN001206	7213.XP_004525786.1	transferase activity, transferring phosphorus-containing groups	-	-	EcKinase	Egg	7.86195
TRINITY_DN136518_c0_g1_i3.p1	UN001207	7213.XP_004523464.1	Spaetzle	ko:K20694	ko04624,map04624	Spaetzle	Egg	0.171993
TRINITY_DN136518_c0_g1_i5.p1	UN001208	7213.XP_004523464.1	Spaetzle	ko:K20694	ko04624,map04624	Spaetzle	Egg	0.537201
TRINITY_DN13715_c0_g1_i2.p1	UN001209	7213.XP_004530055.1	It is involved in the biological process described with protein phosphorylation	ko:K16309	-	-	Egg	5.2916
TRINITY_DN1372_c3_g1_i1.p1	UN001210	7213.XP_004517551.1	protein dimerization activity	ko:K09069	ko05205,map05205	HLH	Egg	137.936
TRINITY_DN1372_c3_g1_i2.p1	UN001211	7213.XP_004517551.1	protein dimerization activity	ko:K09069	ko05205,map05205	HLH	Egg	1.8695
TRINITY_DN137483_c0_g1_i1.p1	UN001212	7213.XP_004524001.1	transferase activity, transferring hexosyl groups. It is involved in the biological process described with metabolic process	-	-	UDPGT	Egg	0.318849
TRINITY_DN1376_c0_g1_i1.p1	UN001213	7213.XP_004523425.1	Metal ion binding	ko:K19495	-	-	Egg	105.964
TRINITY_DN1379_c0_g1_i12.p1	UN001214	7213.XP_004535696.1	regulation of sodium ion transport	-	-	-	Egg	5.11137
TRINITY_DN137_c0_g1_i1.p1	UN001215	7213.XP_004523589.1	Zinc-finger of C2H2 type	-	-	zf-C2H2	Egg	98.7848
TRINITY_DN1386_c2_g1_i1.p1	UN001216	7213.XP_004519544.1	Domain in cystathionine beta-synthase and other proteins.	ko:K07200	ko04068,ko04152,ko04211,ko04213,ko04371,ko04530,ko04710,ko04714,ko04910,ko04920,ko04921,ko04922,ko04931,ko04932,ko05410,map04068,map04152,map04211,map04213,map04371,map04530,map04710,map04714,map04910,map04920,map04921,map04922,map04931,map04932,map05410	CBS	Egg	275.445
TRINITY_DN13886_c2_g1_i1.p1	UN001217	7213.XP_004525700.1	Structural component of the gap junctions	ko:K22037	-	Innexin	Egg	277.861
TRINITY_DN1388_c3_g1_i1.p1	UN001218	7213.XP_004534590.1	Contains two conserved F residues	ko:K12821	ko03040,map03040	FF,WW	Egg	132.152
TRINITY_DN13921_c3_g1_i2.p1	UN001219	7213.XP_004522933.1	RNA recognition motif. (a.k.a. RRM, RBD, or RNP domain)	ko:K12897	ko03040,map03040	RRM_1	Egg	56.1161
TRINITY_DN1394_c0_g1_i5.p1	UN001220	7213.XP_004520968.1	Belongs to the TRAFAC class myosin-kinesin ATPase superfamily. Kinesin family	-	-	Kinesin	Egg	2.92381
TRINITY_DN1397_c0_g1_i2.p1	UN001221	7213.XP_004523664.1	It is involved in the biological process described with COPII vesicle coating	ko:K20353	-	-	Egg	106.798
TRINITY_DN139828_c0_g1_i1.p1	UN001222	7244.FBpp0225529	heme binding. It is involved in the biological process described with response to oxidative stress	-	-	An_peroxidase	Egg	0.375776
TRINITY_DN13998_c0_g1_i1.p1	UN001223	7213.XP_004525636.1	WD domain, G-beta repeat	ko:K11804	-	WD40	Egg	78.9619
TRINITY_DN13998_c1_g1_i1.p1	UN001224	7213.XP_004519300.1	Ran GTPase activator activity. It is involved in the biological process described with signal transduction	ko:K14319	ko03013,map03013	LRR_6	Egg	121.118
TRINITY_DN1399_c1_g1_i9.p1	UN001225	7213.XP_004526528.1	-	-	-	-	Egg	5.92119
TRINITY_DN139_c4_g1_i2.p1	UN001226	7213.XP_004535613.1	It is involved in the biological process described with signal transduction	ko:K20649	-	MyTH4,RhoGAP	Egg	65.0415
TRINITY_DN1401_c0_g1_i11.p1	UN001227	7213.XP_004529209.1	c-clamp	-	-	-	Egg	57.1459
TRINITY_DN14028_c0_g1_i19.p1	UN001228	7213.XP_004534249.1	GTP binding	-	-	GTP_EFTU	Egg	137.023
TRINITY_DN1406_c5_g2_i2.p1	UN001229	7213.XP_004531663.1	ATP binding. It is involved in the biological process described with protein phosphorylation	ko:K08287	-	Pkinase_Tyr	Egg	124.705
TRINITY_DN14071_c1_g1_i1.p1	UN001230	7213.XP_004527381.1	It is involved in the biological process described with mRNA splicing, via spliceosome	ko:K12863	ko03040,map03040	Cwf_Cwc_15	Egg	75.3732
TRINITY_DN14072_c0_g1_i2.p1	UN001231	7213.XP_004536760.1	-	-	-	-	Egg	1.03488
TRINITY_DN14095_c0_g1_i2.p1	UN001232	7213.XP_004535485.1	ATP binding. It is involved in the biological process described with protein phosphorylation	ko:K08838	-	-	Egg	59.104
TRINITY_DN14095_c0_g1_i3.p1	UN001233	7213.XP_004535485.1	ATP binding. It is involved in the biological process described with protein phosphorylation	ko:K08838	-	-	Egg	18.3361
TRINITY_DN140_c0_g1_i4.p1	UN001234	7213.XP_004521191.1	Catalyzes the reversible phosphorylytic cleavage of uridine and deoxyuridine to uracil and ribose- or deoxyribose-1- phosphate. The produced molecules are then utilized as carbon and energy sources or in the rescue of pyrimidine bases for nucleotide synthesis	ko:K00757	ko00240,ko00983,ko01100,map00240,map00983,map01100	-	Egg	14.8977
TRINITY_DN140_c0_g1_i5.p1	UN001235	7213.XP_004521191.1	Catalyzes the reversible phosphorylytic cleavage of uridine and deoxyuridine to uracil and ribose- or deoxyribose-1- phosphate. The produced molecules are then utilized as carbon and energy sources or in the rescue of pyrimidine bases for nucleotide synthesis	ko:K00757	ko00240,ko00983,ko01100,map00240,map00983,map01100	PNP_UDP_1	Egg	136.257
TRINITY_DN140_c0_g1_i8.p1	UN001236	7213.XP_004521191.1	Catalyzes the reversible phosphorylytic cleavage of uridine and deoxyuridine to uracil and ribose- or deoxyribose-1- phosphate. The produced molecules are then utilized as carbon and energy sources or in the rescue of pyrimidine bases for nucleotide synthesis	ko:K00757	ko00240,ko00983,ko01100,map00240,map00983,map01100	PNP_UDP_1	Egg	10.732
TRINITY_DN1411_c4_g2_i2.p1	UN001237	7213.XP_004531003.1	Zinc-finger of RNA-polymerase I-specific TFIIB, Rrn7	ko:K15213	-	zf-RRN7	Egg	67.7677
TRINITY_DN14134_c0_g1_i2.p1	UN001238	7213.XP_004520431.1	S-phase genomic integrity recombination mediator, C-terminal	-	-	MMS22L_C,MMS22L_N	Egg	103.241
TRINITY_DN1414_c1_g1_i12.p1	UN001239	7213.XP_004518651.1	Rho guanyl-nucleotide exchange factor activity. It is involved in the biological process described with regulation of Rho protein signal transduction	ko:K19464	ko05200,map05200	RhoGEF	Egg	56.1523
TRINITY_DN1414_c1_g1_i19.p1	UN001240	7213.XP_004518651.1	Rho guanyl-nucleotide exchange factor activity. It is involved in the biological process described with regulation of Rho protein signal transduction	ko:K19464	ko05200,map05200	-	Egg	6.24021
TRINITY_DN1414_c21_g2_i2.p1	UN001241	7213.XP_004535219.1	Protein kinase binding. It is involved in the biological process described with regulation of cyclin-dependent protein serine threonine kinase activity	ko:K10151	ko04068,ko04110,ko04115,ko04151,ko04218,ko04310,ko04340,ko04390,ko04510,ko04630,ko04917,ko04934,ko05162,ko05165,ko05166,ko05200,ko05202,ko05203,ko05206,map04068,map04110,map04115,map04151,map04218,map04310,map04340,map04390,map04510,map04630,map04917,map04934,map05162,map05165,map05166,map05200,map05202,map05203,map05206	Cyclin_C,Cyclin_N	Egg	98.8763
TRINITY_DN1417_c0_g1_i4.p1	UN001242	7213.XP_004521860.1	RNA binding	-	-	KH_1	Egg	74.4135
TRINITY_DN1417_c0_g1_i6.p1	UN001243	7213.XP_004521860.1	RNA binding	-	-	-	Egg	36.1782
TRINITY_DN1420_c1_g1_i1.p1	UN001244	7213.XP_004537238.1	Transfers the glycosyl residue from UDP-Glc to the non- reducing end of alpha-1,4-glucan	ko:K00693	ko00500,ko01100,ko04151,ko04152,ko04910,ko04922,ko04931,map00500,map01100,map04151,map04152,map04910,map04922,map04931	Glycogen_syn	Egg	385.701
TRINITY_DN142161_c3_g1_i1.p1	UN001245	7213.XP_004526488.1	Ensures the proper localization of the mRNA of the bicoid gene to the anterior regions of the oocyte thus playing a fundamental role in the establishment of the polarity of the oocyte. May bind the bcd mRNA	ko:K18745	-	-	Egg	4.15278
TRINITY_DN14222_c0_g1_i16.p1	UN001246	7213.XP_004537231.1	PMP-22/EMP/MP20/Claudin family	-	-	PMP22_Claudin	Egg	19.0445
TRINITY_DN142412_c0_g1_i1.p1	UN001247	7213.XP_004535363.1	molybdenum ion binding	-	-	-	Egg	0.902419
TRINITY_DN142459_c1_g1_i12.p1	UN001248	7213.XP_004527444.1	cysteine-type endopeptidase activity. It is involved in the biological process described with proteolysis	ko:K01372	-	Peptidase_C1_2	Egg	54.3606
TRINITY_DN14265_c0_g1_i14.p1	UN001249	7213.XP_004537026.1	RED-like protein N-terminal region	ko:K13109	-	RED_C,RED_N	Egg	85.5533
TRINITY_DN14267_c0_g1_i3.p1	UN001250	7213.XP_004519981.1	Histone methyltransferase activity (H4-K20 specific). It is involved in the biological process described with histone H4-K20 trimethylation	ko:K11429	ko00310,map00310	-	Egg	18.2323
TRINITY_DN14315_c1_g1_i1.p1	UN001251	7213.XP_004530807.1	Hydrolase activity	ko:K08657	-	Asparaginase_2	Egg	25.1755
TRINITY_DN1431_c0_g1_i1.p1	UN001252	7234.FBpp0176643	-	-	-	-	Egg	58.4907
TRINITY_DN14322_c0_g1_i21.p1	UN001253	7213.XP_004517606.1	-	-	-	zf-C3H1	Egg	10.6284
TRINITY_DN143390_c0_g2_i1.p1	UN001254	7370.XP_005184056.1	heme binding. It is involved in the biological process described with response to oxidative stress	-	-	An_peroxidase	Egg	4.08988
TRINITY_DN143390_c3_g1_i1.p1	UN001255	7213.XP_004529225.1	heme binding. It is involved in the biological process described with response to oxidative stress	-	-	An_peroxidase	Egg	1.06086
TRINITY_DN14350_c0_g1_i1.p1	UN001256	7213.XP_004525418.1	Belongs to the peptidase C19 family	ko:K11841	ko04139,map04139	-	Egg	162.701
TRINITY_DN1435_c1_g1_i1.p1	UN001257	7213.XP_004527388.1	nucleic acid binding. It is involved in the biological process described with transcription from RNA polymerase II promoter	ko:K09216	-	zf-C2H2	Egg	312.14
TRINITY_DN1435_c1_g1_i2.p1	UN001258	7213.XP_004527388.1	nucleic acid binding. It is involved in the biological process described with transcription from RNA polymerase II promoter	ko:K09216	-	-	Egg	272.162
TRINITY_DN1435_c1_g1_i3.p1	UN001259	7213.XP_004527388.1	nucleic acid binding. It is involved in the biological process described with transcription from RNA polymerase II promoter	ko:K09216	-	zf-C2H2	Egg	321.571
TRINITY_DN1437_c0_g1_i2.p1	UN001260	7213.XP_004530998.1	Protein phosphatase type 2A regulator activity. It is involved in the biological process described with signal transduction	ko:K04354	ko03015,ko04071,ko04111,ko04151,ko04152,ko04261,ko04390,ko04391,ko04530,ko04728,ko05142,ko05160,ko05165,map03015,map04071,map04111,map04151,map04152,map04261,map04390,map04391,map04530,map04728,map05142,map05160,map05165	-	Egg	309.711
TRINITY_DN14384_c0_g1_i2.p1	UN001261	7213.XP_004530563.1	May be a transcription factor for genes having (A T) stretches in their promoter and or enhancer regions. Binds to AT rich DNA	-	-	zf-C2H2	Egg	17.0614
TRINITY_DN14391_c6_g1_i1.p1	UN001262	7213.XP_004522765.1	NLS-binding and DNA-binding and dimerisation domains of Nrf1	-	-	Nrf1_DNA-bind	Egg	103.144
TRINITY_DN144007_c1_g1_i1.p1	UN001263	7213.XP_004536370.1	Dual specificity phosphatase, catalytic domain	-	-	DSPc	Egg	9.98033
TRINITY_DN1440_c3_g1_i2.p1	UN001264	7213.XP_004524691.1	Rho guanyl-nucleotide exchange factor activity. It is involved in the biological process described with regulation of Rho protein signal transduction	ko:K21066	ko04530,map04530	RhoGEF	Egg	141.564
TRINITY_DN1440_c4_g1_i1.p1	UN001265	7213.XP_004531596.1	protein serine threonine kinase activity. It is involved in the biological process described with intracellular signal transduction	ko:K16308	-	C1_1,CNH,Pkinase	Egg	410.515
TRINITY_DN144178_c1_g1_i1.p1	UN001266	7213.XP_004534213.1	metalloexopeptidase activity. It is involved in the biological process described with proteolysis	ko:K01255	ko00480,ko01100,map00480,map01100	Peptidase_M17	Egg	10.667
TRINITY_DN144178_c1_g3_i1.p1	UN001267	7213.XP_004534213.1	metalloexopeptidase activity. It is involved in the biological process described with proteolysis	ko:K01255	ko00480,ko01100,map00480,map01100	Peptidase_M17	Egg	45.345
TRINITY_DN1441_c0_g1_i2.p1	UN001268	7213.XP_004520117.1	protein serine threonine kinase activity. It is involved in the biological process described with protein phosphorylation	-	-	Pkinase	Egg	69.8294
TRINITY_DN1441_c14_g1_i3.p1	UN001269	7213.XP_004529459.1	DNA- binding	ko:K10802	ko03410,ko04140,ko04217,map03410,map04140,map04217	-	Egg	5.63473
TRINITY_DN1441_c14_g1_i6.p1	UN001270	7213.XP_004529459.1	DNA- binding	ko:K10802	ko03410,ko04140,ko04217,map03410,map04140,map04217	-	Egg	27.3271
TRINITY_DN14423_c1_g1_i3.p1	UN001271	7213.XP_004517704.1	Tesmin/TSO1-like CXC domain, cysteine-rich domain	ko:K21776	ko04218,map04218	TCR	Egg	98.5944
TRINITY_DN1443_c0_g1_i1.p1	UN001272	7213.XP_004518127.1	Dimerisation domain of Ca+-activated chloride-channel, anoctamin	ko:K19496	-	Anoct_dimer,Anoctamin	Egg	68.5571
TRINITY_DN1446_c0_g1_i4.p1	UN001273	7213.XP_004534352.1	activity. It is involved in the biological process described with	ko:K08268	ko04066,ko04137,ko04140,ko04212,ko04659,ko04919,ko05167,ko05200,ko05205,ko05211,ko05230,ko05231,map04066,map04137,map04140,map04212,map04659,map04919,map05167,map05200,map05205,map05211,map05230,map05231	-	Egg	237.431
TRINITY_DN1447_c0_g1_i21.p1	UN001274	7213.XP_004526755.1	Domain always found upstream of DENN domain, found in a variety of signalling proteins	ko:K20164	-	DENN,PLAT,RUN,dDENN,uDENN	Egg	76.1576
TRINITY_DN145263_c0_g1_i1.p1	UN001275	7260.FBpp0244307	activity. It is involved in the biological process described with carbohydrate metabolic process	ko:K01187	ko00052,ko00500,ko01100,map00052,map00500,map01100	Alpha-amylase	Egg	2.02379
TRINITY_DN145263_c1_g1_i1.p1	UN001276	7230.FBpp0173922	activity. It is involved in the biological process described with carbohydrate metabolic process	ko:K01187	ko00052,ko00500,ko01100,map00052,map00500,map01100	Alpha-amylase	Egg	1.61708
TRINITY_DN145263_c2_g1_i1.p1	UN001277	7213.XP_004530246.1	activity. It is involved in the biological process described with carbohydrate metabolic process	ko:K01187	ko00052,ko00500,ko01100,map00052,map00500,map01100	Alpha-amylase	Egg	1.95201
TRINITY_DN145263_c4_g1_i1.p1	UN001278	7213.XP_004530246.1	activity. It is involved in the biological process described with carbohydrate metabolic process	ko:K01187	ko00052,ko00500,ko01100,map00052,map00500,map01100	Alpha-amylase	Egg	1.9594
TRINITY_DN1453_c0_g1_i1.p1	UN001279	7213.XP_004517833.1	Zinc ion binding	-	-	zf-AD	Egg	60.5811
TRINITY_DN1455_c0_g1_i1.p1	UN001280	7213.XP_004530330.1	RNA binding	ko:K18406	-	KH_1,TUDOR	Egg	96.9012
TRINITY_DN14610_c0_g1_i1.p1	UN001281	7213.XP_004523000.1	-	-	-	-	Egg	185.129
TRINITY_DN146175_c0_g1_i2.p1	UN001282	7213.XP_004534213.1	metalloexopeptidase activity. It is involved in the biological process described with proteolysis	ko:K01255	ko00480,ko01100,map00480,map01100	Peptidase_M17	Egg	122.326
TRINITY_DN146175_c0_g2_i1.p1	UN001283	7213.XP_004534213.1	metalloexopeptidase activity. It is involved in the biological process described with proteolysis	ko:K01255	ko00480,ko01100,map00480,map01100	-	Egg	119.679
TRINITY_DN146175_c0_g2_i3.p1	UN001284	7213.XP_004534213.1	metalloexopeptidase activity. It is involved in the biological process described with proteolysis	ko:K01255	ko00480,ko01100,map00480,map01100	Peptidase_M17	Egg	654.95
TRINITY_DN146175_c0_g2_i4.p1	UN001285	7213.XP_004534213.1	metalloexopeptidase activity. It is involved in the biological process described with proteolysis	ko:K01255	ko00480,ko01100,map00480,map01100	Peptidase_M17	Egg	33.412
TRINITY_DN146175_c0_g2_i5.p1	UN001286	7213.XP_004534213.1	metalloexopeptidase activity. It is involved in the biological process described with proteolysis	ko:K01255	ko00480,ko01100,map00480,map01100	Peptidase_M17	Egg	55.0481
TRINITY_DN1461_c0_g2_i1.p1	UN001287	7213.XP_004523536.1	MADF	-	-	MADF_DNA_bdg	Egg	100.558
TRINITY_DN14644_c3_g1_i1.p1	UN001288	7213.XP_004531102.1	Belongs to the protein-tyrosine phosphatase family. Non-receptor class myotubularin subfamily	ko:K18085	-	3-PAP,Myotub-related	Egg	82.6638
TRINITY_DN1465_c3_g1_i1.p1	UN001289	7213.XP_004523676.1	Zinc ion binding	ko:K14816	-	zf-C2H2_2,zf-C2H2_jaz	Egg	218.484
TRINITY_DN14699_c0_g1_i1.p1	UN001290	7213.XP_004518059.1	Ubiquitin-binding domain	-	-	UBD,ubiquitin	Egg	34.9133
TRINITY_DN14699_c5_g1_i2.p1	UN001291	7370.XP_005178143.1	Growth factor activity. It is involved in the biological process described with growth	ko:K04662	ko04013,ko04341,ko04350,ko04390,ko04550,ko04919,ko05200,ko05217,ko05418,map04013,map04341,map04350,map04390,map04550,map04919,map05200,map05217,map05418	TGF_beta,TGFb_propeptide	Egg	65.7818
TRINITY_DN146_c1_g1_i1.p1	UN001292	7213.XP_004517941.1	Domain of unknown function (DUF4775)	-	-	DUF4775	Egg	335.068
TRINITY_DN1470_c0_g1_i2.p1	UN001293	7213.XP_004525885.1	-	-	-	-	Egg	16.526
TRINITY_DN14756_c0_g1_i1.p1	UN001294	7244.FBpp0225968	Domain of unknown function (DUF4211)	-	-	-	Egg	44.5298
TRINITY_DN14757_c0_g1_i12.p1	UN001295	7213.XP_004520707.1	LYAR-type C2HC zinc finger	ko:K15263	-	-	Egg	9.09521
TRINITY_DN1475_c0_g1_i1.p1	UN001296	7213.XP_004530101.1	Regulator of chromosome condensation (RCC1) repeat	-	-	RCC1	Egg	121.662
TRINITY_DN1475_c0_g1_i3.p1	UN001297	7213.XP_004530101.1	Regulator of chromosome condensation (RCC1) repeat	-	-	RCC1	Egg	186.223
TRINITY_DN147961_c0_g1_i1.p1	UN001298	7213.XP_004524982.1	U11-48K-like CHHC zinc finger	-	-	zf-U11-48K	Egg	252.628
TRINITY_DN14856_c0_g1_i1.p1	UN001299	7213.XP_004531412.1	Calcium ion binding	-	-	Sarcoglycan_2	Egg	28.0035
TRINITY_DN1488_c1_g2_i1.p1	UN001300	7213.XP_004523585.1	Metal ion binding	-	-	zf-C2H2,zf-C2H2_6	Egg	94.493
TRINITY_DN148_c0_g3_i1.p1	UN001301	7213.XP_004533975.1	Serine aminopeptidase, S33	ko:K06889	-	Hydrolase_4	Egg	46.5774
TRINITY_DN14912_c1_g1_i4.p1	UN001302	7213.XP_004520983.1	Belongs to the DEAD box helicase family	ko:K13982	-	DEAD,Helicase_C	Egg	245.894
TRINITY_DN14926_c0_g1_i14.p1	UN001303	7213.XP_004517584.1	Zinc ion binding	-	-	EF-hand_2,EF-hand_3,ZZ	Egg	81.7715
TRINITY_DN14926_c0_g1_i4.p1	UN001304	7213.XP_004517584.1	Zinc ion binding	-	-	EF-hand_2,EF-hand_3,ZZ	Egg	34.8759
TRINITY_DN14968_c0_g1_i1.p2	UN001305	7213.XP_004522150.1	DNA-directed RNA polymerase activity. It is involved in the biological process described with transcription from RNA polymerase III promoter	ko:K03026	ko00230,ko00240,ko01100,ko03020,ko04623,ko05169,map00230,map00240,map01100,map03020,map04623,map05169	-	Egg	0.533515
TRINITY_DN14_c1_g2_i1.p1	UN001306	7213.XP_004524320.1	BTB And C-terminal Kelch	ko:K10456	ko04120,ko05200,ko05225,ko05418,map04120,map05200,map05225,map05418	BACK,BTB,Kelch_1	Egg	89.335
TRINITY_DN150203_c0_g1_i1.p1	UN001307	7213.XP_004525241.1	Involved in the initiation of DNA replication. Also participates in checkpoint controls that ensure DNA replication is completed before mitosis is initiated	ko:K02213	ko04110,ko04111,ko04113,map04110,map04111,map04113	-	Egg	0.314405
TRINITY_DN1504_c0_g1_i3.p1	UN001308	7213.XP_004519225.1	domain in glucosyltransferases, myotubularins and other putative membrane-associated proteins	-	-	GRAM	Egg	27.5496
TRINITY_DN1504_c0_g1_i5.p1	UN001309	7213.XP_004519225.1	domain in glucosyltransferases, myotubularins and other putative membrane-associated proteins	-	-	GRAM	Egg	484.34
TRINITY_DN1504_c0_g1_i7.p1	UN001310	7213.XP_004519225.1	domain in glucosyltransferases, myotubularins and other putative membrane-associated proteins	-	-	GRAM	Egg	12.1521
TRINITY_DN150620_c0_g1_i1.p1	UN001311	7213.XP_004534213.1	metalloexopeptidase activity. It is involved in the biological process described with proteolysis	ko:K01255	ko00480,ko01100,map00480,map01100	Peptidase_M17	Egg	0.595833
TRINITY_DN15073_c0_g1_i5.p1	UN001312	7213.XP_004536984.1	ATP binding. It is involved in the biological process described with protein phosphorylation	ko:K05728	ko05120,map05120	-	Egg	73.7817
TRINITY_DN15073_c0_g1_i8.p1	UN001313	7213.XP_004536984.1	ATP binding. It is involved in the biological process described with protein phosphorylation	ko:K05728	ko05120,map05120	-	Egg	17.0095
TRINITY_DN150_c0_g1_i26.p1	UN001314	7213.XP_004520317.1	It is involved in the biological process described with transport	-	-	IP_trans	Egg	24.3976
TRINITY_DN150_c1_g2_i1.p1	UN001315	7213.XP_004520674.1	nucleic acid binding	ko:K09506	-	DnaJ,zf-C2H2_jaz	Egg	41.5001
TRINITY_DN150_c4_g1_i1.p1	UN001316	7260.FBpp0245477	Zinc ion binding	ko:K22371	-	zf-HC5HC2H	Egg	46.7979
TRINITY_DN150_c4_g1_i5.p1	UN001317	7260.FBpp0245477	Zinc ion binding	ko:K22371	-	zf-HC5HC2H	Egg	23.7128
TRINITY_DN150_c6_g1_i1.p1	UN001318	7213.XP_004526328.1	DNA binding. It is involved in the biological process described with DNA replication	ko:K10755	ko03030,ko03420,ko03430,map03030,map03420,map03430	AAA,Rep_fac_C	Egg	125.549
TRINITY_DN1511_c14_g1_i2.p1	UN001319	7213.XP_004536613.1	RNA binding	ko:K15516	ko03013,map03013	FXMRP1_C_core,KH_1	Egg	131.566
TRINITY_DN1512_c0_g1_i10.p1	UN001320	7213.XP_004534595.1	Catalyzes the exchange of an acyl for a long-chain alkyl group and the formation of the ether bond in the biosynthesis of ether phospholipids	ko:K00803	ko00565,ko01100,ko04146,map00565,map01100,map04146	FAD-oxidase_C,FAD_binding_4	Egg	188.236
TRINITY_DN151393_c0_g1_i1.p1	UN001321	7222.FBpp0150590	Myb/SANT-like DNA-binding domain	-	-	Myb_DNA-bind_4	Egg	37.7372
TRINITY_DN15144_c0_g1_i1.p1	UN001322	7213.XP_004525144.1	Ciliary basal body-associated, B9 protein	ko:K19332	-	B9-C2	Egg	2.56219
TRINITY_DN1515_c3_g1_i1.p1	UN001323	7213.XP_004537598.1	-	-	-	-	Egg	89.6029
TRINITY_DN151697_c0_g1_i1.p1	UN001324	7213.XP_004535713.1	It is involved in the biological process described with transmembrane transport	ko:K15108	-	Mito_carr	Egg	0.227971
TRINITY_DN15173_c0_g1_i2.p1	UN001325	7213.XP_004534316.1	Belongs to the mitochondrial carrier (TC 2.A.29) family	ko:K15105	-	EF-hand_8,Mito_carr	Egg	302.611
TRINITY_DN1519_c0_g1_i2.p1	UN001326	7213.XP_004522927.1	Hedgehog receptor activity	ko:K06225	ko04024,ko04340,ko04341,ko04360,ko05200,ko05205,ko05217,map04024,map04340,map04341,map04360,map05200,map05205,map05217	Patched	Egg	52.6113
TRINITY_DN1519_c11_g1_i1.p1	UN001327	7245.FBpp0265046	twin BRCT domain	ko:K14972	-	-	Egg	38.7949
TRINITY_DN1519_c16_g1_i1.p1	UN001328	7213.XP_004530204.1	It is involved in the biological process described with transmembrane transport	-	-	MFS_1	Egg	100.319
TRINITY_DN1519_c16_g1_i3.p1	UN001329	7213.XP_004530204.1	It is involved in the biological process described with transmembrane transport	-	-	MFS_1	Egg	65.2569
TRINITY_DN1519_c16_g1_i4.p1	UN001330	7213.XP_004530204.1	It is involved in the biological process described with transmembrane transport	-	-	MFS_1	Egg	5.56854
TRINITY_DN1520_c0_g1_i4.p1	UN001331	7213.XP_004537365.1	electron carrier activity. It is involved in the biological process described with oxidation-reduction process	-	-	-	Egg	4.60268
TRINITY_DN15215_c2_g1_i1.p1	UN001332	7213.XP_004521991.1	-	-	-	-	Egg	514.266
TRINITY_DN1528_c0_g1_i11.p1	UN001333	7213.XP_004518088.1	negative regulation of cilium assembly	-	-	-	Egg	18.6998
TRINITY_DN1532_c4_g1_i1.p1	UN001334	7244.FBpp0226044	DnaJ molecular chaperone homology domain	ko:K09525	ko04141,map04141	DnaJ	Egg	7.25721
TRINITY_DN15343_c0_g1_i2.p1	UN001335	7213.XP_004536303.1	Src homology 2 domains	ko:K19862	ko04012,ko04360,ko04660,ko05130,map04012,map04360,map04660,map05130	SH2,SH3_1	Egg	151.295
TRINITY_DN15365_c0_g1_i1.p1	UN001336	7213.XP_004534901.1	-	-	-	-	Egg	65.475
TRINITY_DN15373_c0_g1_i2.p1	UN001337	7213.XP_004523798.1	It is involved in the biological process described with mitotic spindle assembly checkpoint	ko:K02537	ko04110,ko04111,ko04113,ko04114,ko04914,ko05166,map04110,map04111,map04113,map04114,map04914,map05166	HORMA	Egg	83.9222
TRINITY_DN1537_c0_g2_i1.p1	UN001338	7213.XP_004523654.1	It is involved in the biological process described with double-strand break repair via homologous recombination	-	-	SMC_N	Egg	153.9
TRINITY_DN15391_c0_g1_i16.p1	UN001339	7213.XP_004535329.1	3',5'-cyclic-nucleotide phosphodiesterase activity. It is involved in the biological process described with signal transduction	ko:K13293	ko00230,ko04024,ko05032,map00230,map04024,map05032	-	Egg	20.5844
TRINITY_DN15397_c0_g1_i3.p2	UN001340	7370.XP_005191312.1	Retinoic acid induced 16-like protein	-	-	-	Egg	3.86914
TRINITY_DN153_c0_g4_i1.p1	UN001341	7213.XP_004533287.1	WD40 repeats	ko:K03363	ko04110,ko04111,ko04113,ko04114,ko04120,ko05166,ko05203,map04110,map04111,map04113,map04114,map04120,map05166,map05203	WD40	Egg	224.096
TRINITY_DN153_c26_g1_i1.p1	UN001342	7213.XP_004534796.1	DNA binding. It is involved in the biological process described with histone modification	ko:K15178	-	Plus-3	Egg	120.52
TRINITY_DN1540_c0_g1_i7.p1	UN001343	7213.XP_004530439.1	MYND finger	ko:K11426	-	zf-MYND	Egg	16.9104
TRINITY_DN1543_c5_g1_i10.p1	UN001344	7245.FBpp0269723	Zinc ion binding	ko:K19947	-	CH	Egg	95.4447
TRINITY_DN15440_c0_g1_i1.p1	UN001345	7213.XP_004537450.1	Protein kinase binding. It is involved in the biological process described with regulation of cyclin-dependent protein serine threonine kinase activity	ko:K21770	ko04068,ko04110,ko04114,ko04115,ko04218,ko04914,ko05166,map04068,map04110,map04114,map04115,map04218,map04914,map05166	Cyclin_C,Cyclin_N	Egg	1449.88
TRINITY_DN154571_c0_g1_i2.p1	UN001346	7213.XP_004519354.1	Required for maturation of ribosomal RNAs and formation of the large ribosomal subunit	ko:K14843	-	BRCT_2,Pescadillo_N	Egg	432.272
TRINITY_DN1549_c0_g1_i1.p1	UN001347	7213.XP_004534099.1	Zinc-finger of mitochondrial splicing suppressor 51	ko:K17656	-	zf-Mss51	Egg	5.52851
TRINITY_DN1549_c0_g1_i2.p1	UN001348	7213.XP_004534098.1	-	-	-	-	Egg	2.5798
TRINITY_DN1549_c0_g1_i4.p1	UN001349	7213.XP_004534099.1	Zinc-finger of mitochondrial splicing suppressor 51	ko:K17656	-	zf-Mss51	Egg	69.4549
TRINITY_DN154_c0_g1_i11.p1	UN001350	7213.XP_004529579.1	It is involved in the biological process described with protein phosphorylation	ko:K08804	-	-	Egg	1.41865
TRINITY_DN154_c0_g1_i17.p1	UN001351	7213.XP_004529579.1	It is involved in the biological process described with protein phosphorylation	ko:K08804	-	-	Egg	4.32246
TRINITY_DN15551_c0_g1_i6.p1	UN001352	7213.XP_004520953.1	Plays an important role in the degradation of dermatan and keratan sulfates	ko:K01195	ko00040,ko00531,ko00860,ko00944,ko00983,ko01100,ko01110,ko04142,map00040,map00531,map00860,map00944,map00983,map01100,map01110,map04142	Glyco_hydro_2,Glyco_hydro_2_C,Glyco_hydro_2_N	Egg	75.6604
TRINITY_DN15579_c0_g1_i1.p1	UN001353	7213.XP_004529402.1	GTP binding. It is involved in the biological process described with small GTPase mediated signal transduction	-	-	Ras,RhoGAP,RhoGAP-FF1	Egg	276.876
TRINITY_DN1558_c2_g1_i5.p1	UN001354	7213.XP_004525286.1	-	-	-	-	Egg	32.7823
TRINITY_DN1559_c0_g1_i6.p1	UN001355	7213.XP_004530093.1	RNA helicase	ko:K14806	-	DEAD,DUF4217,Helicase_C	Egg	31.4295
TRINITY_DN15609_c0_g1_i15.p1	UN001356	7213.XP_004530005.1	Histone-lysine N-methyltransferase	ko:K11428	ko00310,map00310	SET	Egg	97.5901
TRINITY_DN15626_c0_g1_i1.p1	UN001357	7213.XP_004523622.1	FEZ-like protein	-	-	FEZ	Egg	29.501
TRINITY_DN1564_c0_g1_i8.p1	UN001358	7213.XP_004535363.1	molybdenum ion binding	-	-	-	Egg	536.169
TRINITY_DN15651_c3_g1_i1.p1	UN001359	7213.XP_004536328.1	It is involved in the biological process described with oxidation-reduction process	ko:K05542	-	Dus	Egg	46.434
TRINITY_DN1565_c3_g1_i1.p1	UN001360	7213.XP_004524891.1	binding. It is involved in the biological process described with actin cytoskeleton organization	ko:K04512	ko04310,map04310	Drf_FH3,Drf_GBD,FH2	Egg	317.429
TRINITY_DN1567_c0_g1_i1.p1	UN001361	7213.XP_004529202.1	Zinc ion binding	-	-	-	Egg	40.5642
TRINITY_DN1567_c2_g1_i5.p1	UN001362	7213.XP_004529226.1	It is involved in the biological process described with signal transduction	ko:K05702	ko04014,ko04015,ko04024,ko04520,ko04530,ko04670,map04014,map04015,map04024,map04520,map04530,map04670	DIL,FHA,PDZ,RA	Egg	165.315
TRINITY_DN1567_c2_g1_i6.p1	UN001363	7213.XP_004529226.1	It is involved in the biological process described with signal transduction	ko:K05702	ko04014,ko04015,ko04024,ko04520,ko04530,ko04670,map04014,map04015,map04024,map04520,map04530,map04670	PDZ	Egg	25.8758
TRINITY_DN15695_c1_g1_i1.p1	UN001364	7213.XP_004517452.1	Required in the presynaptic motoneuron to down-regulate the levels of wnd and restrain synaptic terminal growth at the neuromuscular junction (NMJ)	ko:K10319	-	F-box,SPRY	Egg	26.6435
TRINITY_DN1569_c0_g1_i3.p1	UN001365	7213.XP_004524874.1	RNA polymerase II transcription cofactor activity. It is involved in the biological process described with regulation of transcription from RNA polymerase II promoter	ko:K13528	-	Med20	Egg	43.8625
TRINITY_DN1573_c0_g2_i1.p1	UN001366	7213.XP_004526390.1	Zinc ion binding. It is involved in the biological process described with protein transport	ko:K17595	ko04217,map04217	-	Egg	86
TRINITY_DN1573_c1_g1_i1.p1	UN001367	7213.XP_004530030.1	cytoskeletal protein binding	-	-	FA,FERM_C,FERM_M,FERM_N	Egg	29.252
TRINITY_DN157_c8_g1_i1.p1	UN001368	7213.XP_004524509.1	SIT4 phosphatase-associated protein	ko:K15501	-	-	Egg	62.4377
TRINITY_DN1583_c2_g1_i2.p1	UN001369	7217.FBpp0122269	Domain present in PSD-95, Dlg, and ZO-1/2.	ko:K12076	ko04390,ko04391,ko04530,ko04660,ko05165,ko05166,ko05203,map04390,map04391,map04530,map04660,map05165,map05166,map05203	PDZ,SH3_1	Egg	2.64646
TRINITY_DN15873_c0_g1_i16.p1	UN001370	7213.XP_004518623.1	It is involved in the biological process described with protein phosphorylation	ko:K08269	ko04136,ko04138,ko04139,ko04140,ko04150,ko04212,map04136,map04138,map04139,map04140,map04150,map04212	DUF3543,Pkinase	Egg	40.6568
TRINITY_DN1591_c2_g1_i1.p1	UN001371	7213.XP_004520762.1	PHD-like zinc-binding domain	-	-	zf-HC5HC2H	Egg	116.521
TRINITY_DN1591_c4_g1_i1.p1	UN001372	7213.XP_004530403.1	Rho guanyl-nucleotide exchange factor activity. It is involved in the biological process described with regulation of Rho protein signal transduction	ko:K13710	ko04810,map04810	RhoGEF,SH3_9	Egg	26.381
TRINITY_DN1591_c4_g1_i11.p1	UN001373	7213.XP_004530403.1	Rho guanyl-nucleotide exchange factor activity. It is involved in the biological process described with regulation of Rho protein signal transduction	ko:K13710	ko04810,map04810	RhoGEF,SH3_9	Egg	35.6487
TRINITY_DN1591_c4_g1_i5.p1	UN001374	7244.FBpp0234458	Rho guanyl-nucleotide exchange factor activity. It is involved in the biological process described with regulation of Rho protein signal transduction	ko:K13710	ko04810,map04810	RhoGEF,SH3_9	Egg	18.8219
TRINITY_DN1591_c6_g1_i1.p1	UN001375	7213.XP_004523714.1	1-acylglycerol-3-phosphate O-acyltransferase activity. It is involved in the biological process described with phospholipid biosynthetic process	ko:K13509	ko00561,ko00564,ko01100,ko01110,ko04072,ko04975,map00561,map00564,map01100,map01110,map04072,map04975	Acyltransferase	Egg	14.3877
TRINITY_DN1592_c1_g1_i10.p1	UN001376	7213.XP_004536087.1	Erg28 like protein	-	-	Erg28	Egg	48.6468
TRINITY_DN159518_c0_g1_i1.p1	UN001377	7213.XP_004530246.1	activity. It is involved in the biological process described with carbohydrate metabolic process	ko:K01187	ko00052,ko00500,ko01100,map00052,map00500,map01100	-	Egg	3.65973
TRINITY_DN159518_c1_g1_i1.p1	UN001378	7213.XP_004530246.1	activity. It is involved in the biological process described with carbohydrate metabolic process	ko:K01187	ko00052,ko00500,ko01100,map00052,map00500,map01100	Alpha-amylase	Egg	2.95775
TRINITY_DN15978_c0_g1_i7.p1	UN001379	7244.FBpp0229928	prohibitin homologues	ko:K17286	-	Band_7	Egg	0.278194
TRINITY_DN1598_c0_g1_i3.p1	UN001380	7213.XP_004535180.1	Histone deacetylase complex subunit SAP30 homolog	ko:K19202	-	SAP30_Sin3_bdg,zf-SAP30	Egg	97.9734
TRINITY_DN1599_c0_g1_i13.p1	UN001381	7213.XP_004517855.1	It is involved in the biological process described with protein phosphorylation	ko:K05725	ko01522,ko04012,ko04062,ko04151,ko04360,ko04370,ko04510,ko04670,ko04810,ko05100,ko05146,ko05165,ko05200,ko05202,ko05205,ko05222,ko05418,map01522,map04012,map04062,map04151,map04360,map04370,map04510,map04670,map04810,map05100,map05146,map05165,map05200,map05202,map05205,map05222,map05418	Focal_AT,Pkinase_Tyr	Egg	36.8244
TRINITY_DN160635_c0_g1_i1.p1	UN001382	7370.XP_005188809.1	activity. It is involved in the biological process described with carbohydrate metabolic process	ko:K01187	ko00052,ko00500,ko01100,map00052,map00500,map01100	-	Egg	3.71176
TRINITY_DN160635_c4_g1_i1.p1	UN001383	7370.XP_005188809.1	activity. It is involved in the biological process described with carbohydrate metabolic process	ko:K01187	ko00052,ko00500,ko01100,map00052,map00500,map01100	Alpha-amylase	Egg	1.22977
TRINITY_DN160723_c0_g1_i1.p1	UN001384	7213.XP_004527367.1	Mannosyl-oligosaccharide glucosidase activity. It is involved in the biological process described with oligosaccharide metabolic process	ko:K01228	ko00510,ko01100,ko04141,map00510,map01100,map04141	Glyco_hydro_63,Glyco_hydro_63N	Egg	709.402
TRINITY_DN1608_c0_g1_i2.p1	UN001385	7213.XP_004525062.1	PWWP domain	-	-	PWWP	Egg	65.93
TRINITY_DN160959_c0_g1_i2.p1	UN001386	7213.XP_004522369.1	Serine-type peptidase activity. It is involved in the biological process described with proteolysis	ko:K01278	ko04974,map04974	DPPIV_N	Egg	0.341515
TRINITY_DN160959_c0_g1_i3.p1	UN001387	7213.XP_004522369.1	Serine-type peptidase activity. It is involved in the biological process described with proteolysis	ko:K01278	ko04974,map04974	DPPIV_N	Egg	17.5575
TRINITY_DN1609_c1_g1_i2.p1	UN001388	7213.XP_004523726.1	Zona pellucida (ZP) domain	-	-	Zona_pellucida	Egg	50.604
TRINITY_DN1610_c0_g1_i2.p1	UN001389	7213.XP_004521057.1	Belongs to the adaptor complexes medium subunit family	ko:K12398	ko04142,map04142	Adap_comp_sub	Egg	39.3498
TRINITY_DN1611_c0_g1_i10.p1	UN001390	7213.XP_004530475.1	-	-	-	-	Egg	835.647
TRINITY_DN16141_c0_g1_i1.p1	UN001391	7213.XP_004529743.1	dystrobrevin binding protein 1	ko:K20189	-	-	Egg	8.01999
TRINITY_DN16141_c0_g1_i2.p1	UN001392	7213.XP_004529743.1	dystrobrevin binding protein 1	ko:K20189	-	-	Egg	25.1601
TRINITY_DN1615_c3_g1_i1.p1	UN001393	7213.XP_004531190.1	It is involved in the biological process described with proton-transporting ATP synthase complex assembly	ko:K07556	-	ATP12	Egg	25.4834
TRINITY_DN16169_c1_g2_i1.p1	UN001394	7213.XP_004525425.1	F-box only protein	ko:K10306	-	-	Egg	128.21
TRINITY_DN1616_c1_g1_i5.p1	UN001395	7213.XP_004537149.1	RNA binding	ko:K17943	-	-	Egg	38.1978
TRINITY_DN16171_c1_g1_i1.p1	UN001396	7213.XP_004525025.1	Sds3-like	ko:K19196	-	Sds3	Egg	238.183
TRINITY_DN16194_c0_g1_i4.p1	UN001397	7213.XP_004535642.1	It is involved in the biological process described with double-strand break repair via homologous recombination	-	-	SMC_N	Egg	125.865
TRINITY_DN1619_c1_g1_i1.p1	UN001398	7213.XP_004519253.1	Glycosyltransferase family 92	-	-	Glyco_transf_92	Egg	27.731
TRINITY_DN161_c3_g1_i1.p1	UN001399	7213.XP_004535736.1	-	-	-	-	Egg	66.1848
TRINITY_DN161_c3_g1_i5.p1	UN001400	7213.XP_004535736.1	-	-	-	-	Egg	165.939
TRINITY_DN162064_c0_g1_i1.p1	UN001401	7213.XP_004533982.1	Protein rolling stone-like	-	-	-	Egg	0.295431
TRINITY_DN162363_c0_g1_i1.p1	UN001402	7213.XP_004517446.1	Endonuclease that specifically degrades the RNA of RNA- DNA hybrids	ko:K10743	ko03030,map03030	RNase_HII	Egg	40.9634
TRINITY_DN16243_c0_g1_i1.p1	UN001403	7213.XP_004537803.1	pyridoxal phosphate binding. It is involved in the biological process described with biosynthetic process	ko:K00654	ko00600,ko01100,ko04071,ko04138,map00600,map01100,map04071,map04138	Aminotran_1_2	Egg	215.636
TRINITY_DN1625_c6_g1_i1.p1	UN001404	7213.XP_004534893.1	Metal ion binding	-	-	zf-C2H2	Egg	67.234
TRINITY_DN1626_c0_g1_i1.p1	UN001405	7213.XP_004527232.1	-	-	-	-	Egg	161.509
TRINITY_DN16288_c0_g1_i1.p1	UN001406	7213.XP_004524939.1	Zinc ion binding	-	-	PHD,PHF12_MRG_bd	Egg	91.6222
TRINITY_DN162_c0_g1_i1.p1	UN001407	7213.XP_004518041.1	bromo domain	ko:K11798	-	-	Egg	77.5831
TRINITY_DN163026_c5_g1_i1.p1	UN001408	7213.XP_004534213.1	metalloexopeptidase activity. It is involved in the biological process described with proteolysis	ko:K01255	ko00480,ko01100,map00480,map01100	Peptidase_M17	Egg	1.26533
TRINITY_DN163060_c0_g1_i1.p1	UN001409	7213.XP_004518146.1	Transferase activity, transferring glycosyl groups. It is involved in the biological process described with carbohydrate metabolic process	-	-	Glyco_transf_7C,Glyco_transf_7N	Egg	50.9635
TRINITY_DN16321_c0_g1_i1.p1	UN001410	7213.XP_004530204.1	It is involved in the biological process described with transmembrane transport	-	-	MFS_1	Egg	0.313958
TRINITY_DN16345_c0_g1_i1.p1	UN001411	7213.XP_004523398.1	Belongs to the DEAD box helicase family	ko:K17043	-	DEAD,Helicase_C,KH_1	Egg	213.894
TRINITY_DN1635_c0_g1_i1.p1	UN001412	7213.XP_004525314.1	It is involved in the biological process described with ribosome biogenesis	ko:K14569	ko03008,map03008	AARP2CN,RIBIOP_C	Egg	109.839
TRINITY_DN1636_c0_g1_i1.p1	UN001413	7213.XP_004524887.1	-	ko:K20228	ko04013,map04013	-	Egg	425.924
TRINITY_DN1636_c0_g1_i3.p1	UN001414	7213.XP_004524887.1	-	ko:K20228	ko04013,map04013	-	Egg	167.345
TRINITY_DN1637_c0_g1_i5.p1	UN001415	7213.XP_004537326.1	Transforming acidic coiled-coil-containing protein (TACC)	ko:K14283	ko03013,map03013	TACC	Egg	384.431
TRINITY_DN163_c55_g1_i6.p1	UN001416	7213.XP_004525790.1	ATP-dependent chromatin remodeling	-	-	-	Egg	4.02939
TRINITY_DN16407_c0_g1_i1.p1	UN001417	7213.XP_004527548.1	Polycomb group (PcG) protein. Catalytic component of the PR-DUB complex, a complex that specifically mediates deubiquitination of histone H2A monoubiquitinated at 'Lys-118' (H2AK118ub1). Does not deubiquitinate monoubiquitinated histone H2B. Required to maintain the transcriptionally repressive state of homeotic genes throughout development. The PR-DUB complex has weak or no activity toward 'Lys-…	ko:K08588	-	Peptidase_C12	Egg	104.576
TRINITY_DN164258_c0_g1_i4.p1	UN001418	7213.XP_004519809.1	protein dimerization activity	ko:K09073	-	HLH	Egg	0.859699
TRINITY_DN1643_c1_g1_i1.p1	UN001419	7213.XP_004531072.1	Transferase activity, transferring glycosyl groups. It is involved in the biological process described with carbohydrate metabolic process	ko:K00733	ko00532,ko00534,ko01100,map00532,map00534,map01100	Glyco_transf_7C,Glyco_transf_7N	Egg	46.7262
TRINITY_DN1645_c6_g1_i1.p1	UN001420	7213.XP_004533764.1	Zinc ion binding	ko:K11348	-	Bromodomain,EPL1,PHD_2,PWWP,zf-HC5HC2H_2	Egg	105.106
TRINITY_DN16529_c2_g1_i1.p1	UN001421	7213.XP_004523725.1	Metal ion binding	-	-	zf-C2H2	Egg	15.9628
TRINITY_DN16540_c0_g1_i2.p1	UN001422	7213.XP_004530968.1	HAUS augmin-like complex subunit 6 N-terminus	ko:K16589	-	HAUS6_N	Egg	148.213
TRINITY_DN1655_c0_g1_i3.p1	UN001423	7213.XP_004517971.1	protein serine threonine kinase activity. It is involved in the biological process described with protein phosphorylation	ko:K04409	ko04010,ko04011,ko04012,ko04014,ko04024,ko04062,ko04360,ko04392,ko04510,ko04650,ko04660,ko04666,ko04810,ko05120,ko05205,ko05211,map04010,map04011,map04012,map04014,map04024,map04062,map04360,map04392,map04510,map04650,map04660,map04666,map04810,map05120,map05205,map05211	PBD,Pkinase	Egg	43.4131
TRINITY_DN1655_c1_g1_i14.p1	UN001424	7213.XP_004535765.1	Broad-Complex, Tramtrack and Bric a brac	-	-	BTB	Egg	16.7965
TRINITY_DN1655_c1_g1_i18.p1	UN001425	7213.XP_004535765.1	Broad-Complex, Tramtrack and Bric a brac	-	-	BTB	Egg	91.2862
TRINITY_DN1655_c1_g1_i19.p1	UN001426	7213.XP_004535765.1	Broad-Complex, Tramtrack and Bric a brac	-	-	BTB	Egg	114.139
TRINITY_DN1655_c1_g1_i24.p1	UN001427	7213.XP_004535765.1	Broad-Complex, Tramtrack and Bric a brac	-	-	BTB	Egg	59.6217
TRINITY_DN1657_c0_g1_i1.p1	UN001428	7213.XP_004522169.1	SPRY domain	ko:K10345	-	SPRY	Egg	75.8344
TRINITY_DN1657_c1_g1_i14.p1	UN001429	7213.XP_004533928.1	Kinesin associated protein	ko:K15369	-	HAP1_N,Milton	Egg	178.933
TRINITY_DN1657_c1_g1_i5.p1	UN001430	7213.XP_004533928.1	Kinesin associated protein	ko:K15369	-	HAP1_N,Milton	Egg	124.512
TRINITY_DN1657_c2_g1_i1.p1	UN001431	7213.XP_004519109.1	Zinc ion binding	ko:K10643	ko03018,map03018	zf-RING_4	Egg	147.147
TRINITY_DN16591_c0_g1_i1.p1	UN001432	7213.XP_004530503.1	Oxygenase that can act as both a histone lysine demethylase and a ribosomal histidine hydroxylase. Specifically demethylates 'Lys-4' (H3K4me) and 'Lys-36' (H3K36me) of histone H3, thereby playing a central role in histone code (By similarity)	ko:K16914	-	Cupin_4	Egg	12.6737
TRINITY_DN16600_c0_g1_i1.p1	UN001433	7213.XP_004522026.1	zinc ion binding. It is involved in the biological process described with glutathione biosynthetic process	ko:K01069	ko00620,map00620	HAGH_C,Lactamase_B	Egg	73.1869
TRINITY_DN1661_c17_g1_i1.p1	UN001434	7213.XP_004529300.1	Zinc ion binding	ko:K10635	-	zf-RING_2	Egg	347.26
TRINITY_DN1661_c2_g1_i1.p1	UN001435	7213.XP_004518741.1	It is involved in the biological process described with negative regulation of signal transduction	-	-	RTP801_C	Egg	182.087
TRINITY_DN1661_c36_g1_i1.p1	UN001436	7213.XP_004519984.1	It is involved in the biological process described with protein phosphorylation	ko:K08864	-	Pkinase	Egg	97.1176
TRINITY_DN16625_c4_g1_i3.p1	UN001437	7213.XP_004522716.1	Zinc ion binding	-	-	-	Egg	69.2648
TRINITY_DN166518_c0_g1_i1.p1	UN001438	7213.XP_004526049.1	Receptor binding	-	-	-	Egg	0.896361
TRINITY_DN16657_c0_g1_i5.p1	UN001439	7213.XP_004537335.1	Paf1	ko:K15174	ko04011,map04011	Paf1	Egg	99.6639
TRINITY_DN16672_c0_g1_i1.p1	UN001440	7213.XP_004529713.1	Metal ion binding	-	-	zf-C2H2	Egg	95.3135
TRINITY_DN1667_c19_g1_i2.p1	UN001441	7213.XP_004523187.1	It is involved in the biological process described with mitotic nuclear division	ko:K08791	ko04214,ko04390,ko04391,ko04392,map04214,map04390,map04391,map04392	-	Egg	34.1013
TRINITY_DN1667_c1_g1_i2.p1	UN001442	7213.XP_004537716.1	transcription cofactor activity	ko:K21245	ko04140,map04140	-	Egg	216.894
TRINITY_DN1667_c1_g2_i1.p1	UN001443	7213.XP_004529233.1	-	-	-	-	Egg	260.111
TRINITY_DN166_c1_g1_i10.p1	UN001444	7213.XP_004522369.1	Serine-type peptidase activity. It is involved in the biological process described with proteolysis	ko:K01278	ko04974,map04974	DPPIV_N,Peptidase_S9	Egg	2320.46
TRINITY_DN166_c1_g1_i12.p1	UN001445	7213.XP_004522369.1	Serine-type peptidase activity. It is involved in the biological process described with proteolysis	ko:K01278	ko04974,map04974	DPPIV_N,Peptidase_S9	Egg	30.5142
TRINITY_DN16715_c0_g1_i1.p1	UN001446	7217.FBpp0127452	nucleic acid binding	-	-	R3H	Egg	25.1514
TRINITY_DN16740_c0_g1_i1.p1	UN001447	7213.XP_004537486.1	Oxidoreductase activity	-	-	GFO_IDH_MocA	Egg	64.2519
TRINITY_DN1675_c0_g1_i11.p1	UN001448	7213.XP_004521075.1	C2H2-type zinc finger	-	-	zf-C2H2	Egg	28.2061
TRINITY_DN16774_c2_g1_i1.p1	UN001449	7213.XP_004520169.1	Metal ion binding	ko:K13092	-	-	Egg	346.35
TRINITY_DN1677_c0_g1_i5.p1	UN001450	7213.XP_004521692.1	S phase cyclin A-associated protein in the endoplasmic reticulum	-	-	-	Egg	25.8788
TRINITY_DN1678_c3_g1_i1.p1	UN001451	7217.FBpp0125495	GTP binding. It is involved in the biological process described with small GTPase mediated signal transduction	ko:K07834	ko04014,ko04015,ko04072,ko05200,ko05210,ko05212,map04014,map04015,map04072,map05200,map05210,map05212	Ras	Egg	92.9166
TRINITY_DN1683_c18_g1_i10.p1	UN001452	7213.XP_004518966.1	It is involved in the biological process described with intracellular protein transport	-	-	GAT,VHS	Egg	55.0101
TRINITY_DN1683_c1_g1_i1.p1	UN001453	7213.XP_004530503.1	Oxygenase that can act as both a histone lysine demethylase and a ribosomal histidine hydroxylase. Specifically demethylates 'Lys-4' (H3K4me) and 'Lys-36' (H3K36me) of histone H3, thereby playing a central role in histone code (By similarity)	ko:K16914	-	Cupin_4	Egg	563.554
TRINITY_DN1683_c1_g1_i14.p1	UN001454	7213.XP_004530503.1	Oxygenase that can act as both a histone lysine demethylase and a ribosomal histidine hydroxylase. Specifically demethylates 'Lys-4' (H3K4me) and 'Lys-36' (H3K36me) of histone H3, thereby playing a central role in histone code (By similarity)	ko:K16914	-	Cupin_4	Egg	149.715
TRINITY_DN1683_c1_g1_i19.p1	UN001455	7213.XP_004530503.1	Oxygenase that can act as both a histone lysine demethylase and a ribosomal histidine hydroxylase. Specifically demethylates 'Lys-4' (H3K4me) and 'Lys-36' (H3K36me) of histone H3, thereby playing a central role in histone code (By similarity)	ko:K16914	-	Cupin_4	Egg	25.8839
TRINITY_DN1683_c1_g1_i7.p1	UN001456	7213.XP_004530503.1	Oxygenase that can act as both a histone lysine demethylase and a ribosomal histidine hydroxylase. Specifically demethylates 'Lys-4' (H3K4me) and 'Lys-36' (H3K36me) of histone H3, thereby playing a central role in histone code (By similarity)	ko:K16914	-	Cupin_4	Egg	743.298
TRINITY_DN1687_c0_g1_i1.p1	UN001457	7213.XP_004526488.1	Ensures the proper localization of the mRNA of the bicoid gene to the anterior regions of the oocyte thus playing a fundamental role in the establishment of the polarity of the oocyte. May bind the bcd mRNA	ko:K18745	-	-	Egg	58.4092
TRINITY_DN1687_c0_g1_i12.p1	UN001458	7213.XP_004526488.1	Ensures the proper localization of the mRNA of the bicoid gene to the anterior regions of the oocyte thus playing a fundamental role in the establishment of the polarity of the oocyte. May bind the bcd mRNA	ko:K18745	-	-	Egg	497.585
TRINITY_DN1687_c0_g1_i15.p1	UN001459	7213.XP_004526488.1	Ensures the proper localization of the mRNA of the bicoid gene to the anterior regions of the oocyte thus playing a fundamental role in the establishment of the polarity of the oocyte. May bind the bcd mRNA	ko:K18745	-	-	Egg	9.82914
TRINITY_DN1687_c0_g1_i6.p1	UN001460	7213.XP_004526488.1	Ensures the proper localization of the mRNA of the bicoid gene to the anterior regions of the oocyte thus playing a fundamental role in the establishment of the polarity of the oocyte. May bind the bcd mRNA	ko:K18745	-	-	Egg	3090.68
TRINITY_DN1687_c0_g1_i7.p1	UN001461	7213.XP_004526488.1	Ensures the proper localization of the mRNA of the bicoid gene to the anterior regions of the oocyte thus playing a fundamental role in the establishment of the polarity of the oocyte. May bind the bcd mRNA	ko:K18745	-	-	Egg	8.7159
TRINITY_DN1692_c1_g1_i2.p1	UN001462	7220.FBpp0140735	RNA binding	-	-	-	Egg	29.6818
TRINITY_DN1695_c0_g1_i13.p1	UN001463	7213.XP_004518408.1	multicellular organismal process	ko:K11721	-	BET,Bromodomain	Egg	9.85097
TRINITY_DN1695_c0_g1_i15.p1	UN001464	7213.XP_004518408.1	multicellular organismal process	ko:K11721	-	BET,Bromodomain	Egg	106.378
TRINITY_DN1695_c2_g1_i1.p1	UN001465	7217.FBpp0115824	It is involved in the biological process described with	ko:K06069	ko04015,ko04144,ko04390,ko04391,ko04530,ko04611,ko04910,ko05165,map04015,map04144,map04390,map04391,map04530,map04611,map04910,map05165	C1_1,PB1,Pkinase,Pkinase_C	Egg	102.132
TRINITY_DN16986_c0_g1_i1.p1	UN001466	7213.XP_004535193.1	Cysteine-type peptidase activity. It is involved in the biological process described with proteolysis	ko:K08592	-	Peptidase_C48	Egg	102.841
TRINITY_DN16986_c0_g1_i2.p1	UN001467	7213.XP_004535193.1	Cysteine-type peptidase activity. It is involved in the biological process described with proteolysis	ko:K08592	-	Peptidase_C48	Egg	288.492
TRINITY_DN16994_c0_g1_i1.p1	UN001468	7213.XP_004530500.1	GTP binding	ko:K14539	ko03008,map03008	MMR_HSR1	Egg	247.147
TRINITY_DN17003_c0_g1_i1.p1	UN001469	7213.XP_004531529.1	It is involved in the biological process described with mitotic chromosome condensation	ko:K11491	-	-	Egg	31.1962
TRINITY_DN1701_c1_g1_i1.p1	UN001470	7213.XP_004519420.1	Immunoglobulin V-set domain	-	-	I-set	Egg	49.2081
TRINITY_DN1703_c11_g1_i2.p1	UN001471	7213.XP_004520966.1	Sequence-specific DNA binding transcription factor activity. It is involved in the biological process described with regulation of transcription, DNA-templated	-	-	NHR2,TAFH,zf-MYND	Egg	110.54
TRINITY_DN1707_c0_g1_i3.p1	UN001472	7213.XP_004529225.1	heme binding. It is involved in the biological process described with response to oxidative stress	-	-	An_peroxidase	Egg	3290.45
TRINITY_DN1707_c0_g2_i1.p1	UN001473	7213.XP_004522678.1	damaged DNA binding. It is involved in the biological process described with nucleotide-excision repair	ko:K10847	ko01524,ko03420,map01524,map03420	XPA_C,XPA_N	Egg	100.214
TRINITY_DN17118_c6_g1_i1.p1	UN001474	7213.XP_004520324.1	WD40 repeats	-	-	WD40	Egg	41.2343
TRINITY_DN1711_c1_g1_i24.p1	UN001475	7213.XP_004520741.1	Domain of unknown function (DUF4820)	-	-	DUF4820	Egg	423.364
TRINITY_DN17144_c0_g1_i1.p1	UN001476	7213.XP_004524005.1	It is involved in the biological process described with signal transduction	-	-	Arrestin_C,Arrestin_N	Egg	27.0057
TRINITY_DN1716_c0_g2_i1.p1	UN001477	7213.XP_004537199.1	It is involved in the biological process described with transmembrane transport	ko:K05673	ko01523,ko02010,ko04024,ko04976,map01523,map02010,map04024,map04976	ABC_membrane,ABC_tran	Egg	642.379
TRINITY_DN17230_c0_g1_i1.p1	UN001478	7213.XP_004523210.1	Sequence-specific DNA binding	-	-	Translin	Egg	91.6751
TRINITY_DN1723_c0_g1_i11.p1	UN001479	7213.XP_004536509.1	GTP binding. It is involved in the biological process described with	-	-	Ras	Egg	112.435
TRINITY_DN1724_c0_g1_i12.p1	UN001480	7213.XP_004535847.1	Regulator of deubiquitinating complexes. Activates deubiquitination by increasing the catalytic turnover without increasing the affinity of deubiquitinating enzymes for the substrate (By similarity)	ko:K15361	ko03460,map03460	DUF3337,WD40	Egg	27.1329
TRINITY_DN1727_c0_g1_i2.p1	UN001481	7213.XP_004536982.1	Protein tyrosine phosphatase activity. It is involved in the biological process described with protein dephosphorylation	-	-	Y_phosphatase	Egg	60.5223
TRINITY_DN1727_c0_g1_i3.p1	UN001482	7213.XP_004536982.1	Protein tyrosine phosphatase activity. It is involved in the biological process described with protein dephosphorylation	-	-	Y_phosphatase	Egg	221.56
TRINITY_DN1727_c0_g1_i5.p1	UN001483	7213.XP_004536982.1	Protein tyrosine phosphatase activity. It is involved in the biological process described with protein dephosphorylation	-	-	Y_phosphatase	Egg	34.113
TRINITY_DN17294_c3_g1_i1.p1	UN001484	7213.XP_004535050.1	-	-	-	-	Egg	275.426
TRINITY_DN17296_c0_g1_i2.p1	UN001485	7213.XP_004534671.1	Lines N-terminus	-	-	LINES_C,LINES_N	Egg	153.281
TRINITY_DN1729_c0_g1_i1.p1	UN001486	7213.XP_004537588.1	Sequence-specific DNA binding. It is involved in the biological process described with regulation of transcription, DNA-templated	ko:K09320	-	Homeobox	Egg	117.018
TRINITY_DN172_c5_g2_i1.p1	UN001487	7213.XP_004524058.1	WD40 repeats	ko:K15542	ko03015,map03015	WD40	Egg	47.341
TRINITY_DN172_c5_g2_i2.p1	UN001488	7213.XP_004524058.1	WD40 repeats	ko:K15542	ko03015,map03015	WD40	Egg	26.4353
TRINITY_DN1730_c0_g1_i1.p1	UN001489	7213.XP_004537745.1	BTB And C-terminal Kelch	ko:K10481	-	BACK,BTB,F5_F8_type_C	Egg	84.0814
TRINITY_DN17310_c0_g1_i1.p1	UN001490	7213.XP_004533369.1	Fcf1	ko:K14566	ko03008,map03008	Fcf1	Egg	28.6518
TRINITY_DN173286_c0_g1_i1.p1	UN001491	7213.XP_004519056.1	binding. It is involved in the biological process described with protein phosphorylation	ko:K08821	ko05202,map05202	Pkinase	Egg	0.221265
TRINITY_DN1732_c1_g1_i5.p1	UN001492	7213.XP_004535677.1	Belongs to the WD repeat coronin family	ko:K13886	-	DUF1899,WD40,WD40_4	Egg	47.2927
TRINITY_DN17334_c3_g1_i3.p1	UN001493	7213.XP_004522137.1	asymmetric protein localization involved in cell fate determination	ko:K16831	-	BORA_N	Egg	250.109
TRINITY_DN17334_c3_g1_i4.p1	UN001494	7213.XP_004522137.1	asymmetric protein localization involved in cell fate determination	ko:K16831	-	BORA_N	Egg	32.9522
TRINITY_DN1734_c1_g1_i1.p1	UN001495	7213.XP_004523201.1	Oxidoreductase activity. It is involved in the biological process described with metabolic process	-	-	adh_short	Egg	119.668
TRINITY_DN173526_c0_g1_i1.p1	UN001496	7213.XP_004523389.1	negative regulation of canonical Wnt signaling pathway involved in cardiac muscle cell fate commitment	-	-	-	Egg	0.630749
TRINITY_DN1737_c3_g1_i1.p1	UN001497	7213.XP_004526026.1	Required for cytoplasmic pre-assembly of axonemal dyneins, thereby playing a central role in motility in cilia and flagella. Involved in pre-assembly of dynein arm complexes in the cytoplasm before intraflagellar transport loads them for the ciliary compartment	ko:K19751	-	-	Egg	47.7495
TRINITY_DN173_c1_g1_i2.p1	UN001498	7213.XP_004522561.1	Domain of unknown function (DUF1693)	-	-	NTP_transf_7	Egg	698.43
TRINITY_DN1742_c0_g1_i2.p1	UN001499	7213.XP_004522087.1	It is involved in the biological process described with tryptophanyl-tRNA aminoacylation	ko:K01867	ko00970,map00970	tRNA-synt_1b	Egg	147.391
TRINITY_DN17449_c1_g1_i1.p1	UN001500	7213.XP_004521700.1	It is involved in the biological process described with actin nucleation	ko:K02184	ko04320,map04320	FH2	Egg	55.0035
TRINITY_DN1753_c18_g2_i1.p1	UN001501	7213.XP_004536690.1	HMG (high mobility group) box	ko:K21643	-	HMG_box	Egg	123.665
TRINITY_DN1753_c18_g2_i2.p1	UN001502	7213.XP_004536690.1	HMG (high mobility group) box	ko:K21643	-	HMG_box	Egg	175.381
TRINITY_DN1753_c2_g1_i1.p1	UN001503	7213.XP_004530055.1	It is involved in the biological process described with protein phosphorylation	ko:K16309	-	Pkinase	Egg	83.524
TRINITY_DN1753_c2_g1_i10.p1	UN001504	7213.XP_004530055.1	It is involved in the biological process described with protein phosphorylation	ko:K16309	-	Pkinase	Egg	16.7909
TRINITY_DN1753_c2_g1_i11.p1	UN001505	7213.XP_004530055.1	It is involved in the biological process described with protein phosphorylation	ko:K16309	-	Pkinase	Egg	14.361
TRINITY_DN1753_c2_g1_i2.p1	UN001506	7213.XP_004530055.1	It is involved in the biological process described with protein phosphorylation	ko:K16309	-	Pkinase	Egg	17.9129
TRINITY_DN1753_c2_g1_i8.p1	UN001507	7213.XP_004530055.1	It is involved in the biological process described with protein phosphorylation	ko:K16309	-	Pkinase	Egg	42.0704
TRINITY_DN1753_c5_g1_i2.p1	UN001508	7213.XP_004531622.1	A calcium channel that regulates synaptic endocytosis and hence couples exo- with endocytosis. Required in the nervous system and necessary in photoreceptor cells (By similarity)	-	-	Cg6151-P	Egg	27.7962
TRINITY_DN1754_c0_g1_i8.p1	UN001509	7213.XP_004519875.1	zinc ion binding. It is involved in the biological process described with proteolysis	ko:K08776	-	ERAP1_C,Peptidase_M1	Egg	319.894
TRINITY_DN1759_c1_g1_i1.p1	UN001510	7213.XP_004520946.1	ATP binding. It is involved in the biological process described with protein phosphorylation	ko:K08252,ko:K08886	-	Pkinase_Tyr	Egg	397.943
TRINITY_DN1759_c1_g1_i2.p1	UN001511	7213.XP_004520946.1	ATP binding. It is involved in the biological process described with protein phosphorylation	ko:K08252,ko:K08886	-	Pkinase_Tyr	Egg	6.68764
TRINITY_DN1760_c1_g1_i1.p1	UN001512	7245.FBpp0255589	Metal ion binding	-	-	FYVE,RUN	Egg	119.475
TRINITY_DN1760_c2_g1_i1.p1	UN001513	7213.XP_004523402.1	It is involved in the biological process described with protein phosphorylation	ko:K08960	ko04068,ko04310,ko04340,ko04341,ko04390,ko04391,ko04392,ko04710,ko04711,map04068,map04310,map04340,map04341,map04390,map04391,map04392,map04710,map04711	Pkinase	Egg	196.389
TRINITY_DN1761_c2_g1_i12.p1	UN001514	7213.XP_004519020.1	Laminin-type epidermal growth factor-like domai	-	-	Laminin_EGF,hEGF	Egg	29.8079
TRINITY_DN17638_c2_g1_i1.p1	UN001515	7213.XP_004518751.1	Dimerisation domain of Ca+-activated chloride-channel, anoctamin	ko:K19499	-	Anoct_dimer,Anoctamin	Egg	1.78505
TRINITY_DN1764_c2_g2_i1.p1	UN001516	7213.XP_004534130.1	Potential DNA-binding domain	-	-	zf-C3Hc3H	Egg	321.061
TRINITY_DN1766_c0_g1_i14.p1	UN001517	7213.XP_004531009.1	Elongation of very long chain fatty acids protein	-	-	ELO	Egg	29.2149
TRINITY_DN1766_c0_g1_i16.p1	UN001518	7213.XP_004531009.1	Elongation of very long chain fatty acids protein	-	-	ELO	Egg	21.7038
TRINITY_DN1766_c1_g1_i1.p1	UN001519	7213.XP_004531352.1	It is involved in the biological process described with protein phosphorylation	ko:K07376	ko04022,ko04270,ko04540,ko04611,ko04713,ko04714,ko04730,ko04740,ko04923,ko04970,map04022,map04270,map04540,map04611,map04713,map04714,map04730,map04740,map04923,map04970	PKcGMP_CC,Pkinase,cNMP_binding	Egg	575.313
TRINITY_DN1767_c8_g1_i1.p1	UN001520	7213.XP_004520813.1	protein conserved in bacteria	-	-	-	Egg	31.1463
TRINITY_DN17708_c2_g1_i15.p1	UN001521	7213.XP_004536150.1	activity. It is involved in the biological process described with	ko:K04365	ko01521,ko01522,ko04010,ko04012,ko04013,ko04015,ko04024,ko04062,ko04068,ko04150,ko04214,ko04270,ko04320,ko04510,ko04650,ko04720,ko04722,ko04726,ko04730,ko04810,ko04910,ko04914,ko04934,ko05034,ko05160,ko05200,ko05205,ko05210,ko05211,ko05212,ko05213,ko05214,ko05215,ko05216,ko05218,ko05219,ko05220,ko05221,ko05223,ko05224,ko05225,ko05226,map01521,map01522,map04010,map04012,map04013,map04015,map04024,…	C1_1,Pkinase_Tyr,RBD	Egg	61.9022
TRINITY_DN17708_c2_g1_i34.p1	UN001522	7213.XP_004536150.1	activity. It is involved in the biological process described with	ko:K04365	ko01521,ko01522,ko04010,ko04012,ko04013,ko04015,ko04024,ko04062,ko04068,ko04150,ko04214,ko04270,ko04320,ko04510,ko04650,ko04720,ko04722,ko04726,ko04730,ko04810,ko04910,ko04914,ko04934,ko05034,ko05160,ko05200,ko05205,ko05210,ko05211,ko05212,ko05213,ko05214,ko05215,ko05216,ko05218,ko05219,ko05220,ko05221,ko05223,ko05224,ko05225,ko05226,map01521,map01522,map04010,map04012,map04013,map04015,map04024,…	C1_1,Pkinase_Tyr,RBD	Egg	59.6595
TRINITY_DN17712_c1_g1_i1.p1	UN001523	7213.XP_004518221.1	Leucine-rich repeat - CC (cysteine-containing) subfamily	ko:K10273	-	F-box-like,LRR_6	Egg	106.232
TRINITY_DN1772_c0_g1_i9.p1	UN001524	7213.XP_004522106.1	Zinc ion binding	-	-	-	Egg	325.56
TRINITY_DN1772_c2_g1_i2.p1	UN001525	7213.XP_004523601.1	Protein tyrosine phosphatase activity. It is involved in the biological process described with protein dephosphorylation	ko:K07293	ko04013,ko04014,ko04072,ko04360,ko04630,ko04650,ko04670,ko04722,ko04920,ko04931,ko05120,ko05168,ko05205,ko05211,ko05220,map04013,map04014,map04072,map04360,map04630,map04650,map04670,map04722,map04920,map04931,map05120,map05168,map05205,map05211,map05220	SH2,Y_phosphatase	Egg	150.979
TRINITY_DN17736_c1_g1_i7.p1	UN001526	7213.XP_004534665.1	Oxidoreductase activity. It is involved in the biological process described with metabolic process	ko:K11153	ko00830,ko01100,map00830,map01100	adh_short	Egg	39.2439
TRINITY_DN17742_c1_g1_i1.p1	UN001527	7213.XP_004529607.1	Transmembrane amino acid transporter protein	ko:K14209	ko04138,map04138	Aa_trans	Egg	11.1939
TRINITY_DN17742_c2_g1_i1.p1	UN001528	7213.XP_004529607.1	Transmembrane amino acid transporter protein	ko:K14209	ko04138,map04138	Aa_trans	Egg	5.06362
TRINITY_DN17768_c0_g1_i1.p1	UN001529	7213.XP_004521396.1	Zinc ion binding	-	-	-	Egg	21.382
TRINITY_DN1776_c0_g1_i1.p1	UN001530	7213.XP_004519009.1	nucleic acid binding	ko:K13131	ko03013,map03013	DEAD,Helicase_C	Egg	108.94
TRINITY_DN17775_c0_g1_i2.p1	UN001531	7213.XP_004533659.1	metalloendopeptidase activity. It is involved in the biological process described with	ko:K13539	-	Peptidase_M8	Egg	0.934122
TRINITY_DN1781_c0_g1_i4.p1	UN001532	7213.XP_004533193.1	DNA-directed RNA polymerase activity. It is involved in the biological process described with transcription, DNA-templated	ko:K03005	ko00230,ko00240,ko01100,ko03020,map00230,map00240,map01100,map03020	RNA_pol_I_A49	Egg	78.8916
TRINITY_DN1783_c0_g1_i15.p1	UN001533	7213.XP_004525261.1	Belongs to the mitochondrial carrier (TC 2.A.29) family	ko:K14684	-	Mito_carr	Egg	28.1607
TRINITY_DN17898_c0_g1_i1.p1	UN001534	7213.XP_004534937.1	WD domain, G-beta repeat	ko:K11790	-	WD40	Egg	212.612
TRINITY_DN1789_c0_g1_i1.p1	UN001535	7213.XP_004525059.1	It is involved in the biological process described with RNA processing	ko:K12869	ko03040,map03040	HAT	Egg	70.1346
TRINITY_DN17912_c1_g1_i1.p1	UN001536	7213.XP_004525197.1	Belongs to the TRAFAC class myosin-kinesin ATPase superfamily. Kinesin family	ko:K10394	ko04340,map04340	Kinesin	Egg	57.5411
TRINITY_DN17934_c0_g1_i3.p1	UN001537	7213.XP_004525890.1	-	-	-	-	Egg	4.03151
TRINITY_DN17934_c0_g1_i7.p1	UN001538	7213.XP_004525890.1	-	-	-	-	Egg	22.7169
TRINITY_DN17937_c0_g1_i1.p1	UN001539	7213.XP_004533312.1	LEM domain	ko:K19410	-	LEM	Egg	148.741
TRINITY_DN17947_c4_g1_i1.p1	UN001540	7213.XP_004524209.1	Integrator complex subunit 3	ko:K13140	-	Ints3	Egg	199.816
TRINITY_DN1794_c0_g1_i1.p1	UN001541	7213.XP_004519880.1	regulation of ligase activity	ko:K10350	-	-	Egg	47.9545
TRINITY_DN17951_c0_g1_i15.p1	UN001542	7213.XP_004526349.1	Metal ion binding	ko:K09200	-	zf-C2H2	Egg	38.6035
TRINITY_DN1800_c0_g1_i5.p1	UN001543	7213.XP_004522241.1	Neddylation of cullins play an essential role in the regulation of SCF-type complexes activity	ko:K17824	-	Cullin_binding	Egg	45.9321
TRINITY_DN18024_c1_g1_i1.p1	UN001544	7213.XP_004525456.1	Zinc ion binding	ko:K20131	-	VPS9,zf-A20	Egg	238.682
TRINITY_DN1805_c0_g1_i1.p1	UN001545	7213.XP_004519071.1	Inositol phospholipid synthesis and fat-storage-inducing TM	-	-	Scs3p	Egg	104.534
TRINITY_DN1808_c1_g1_i1.p1	UN001546	7213.XP_004520760.1	Staufen C-terminal domain	ko:K17597	-	Staufen_C,dsrm	Egg	117.868
TRINITY_DN1808_c1_g1_i5.p1	UN001547	7213.XP_004520760.1	Staufen C-terminal domain	ko:K17597	-	Staufen_C,dsrm	Egg	33.2551
TRINITY_DN180_c2_g1_i3.p1	UN001548	7213.XP_004523458.1	amino acid transmembrane transporter activity. It is involved in the biological process described with amino acid transmembrane transport	-	-	AA_permease_2	Egg	39.3352
TRINITY_DN181013_c0_g1_i1.p1	UN001549	7213.XP_004517769.1	Myelodysplasia-myeloid leukemia factor 1-interacting protein	-	-	Mlf1IP	Egg	1.37838
TRINITY_DN18141_c2_g1_i1.p1	UN001550	7213.XP_004522832.1	Tetratricopeptide repeats	ko:K11807	-	TPR_19,WD40	Egg	236.759
TRINITY_DN18219_c7_g1_i1.p1	UN001551	7213.XP_004534667.1	Sister chromatid cohesion protein PDS5 homolog	ko:K11267	-	-	Egg	230.265
TRINITY_DN1823_c0_g1_i10.p1	UN001552	7213.XP_004523115.1	-	-	-	-	Egg	160.123
TRINITY_DN1827_c8_g1_i3.p1	UN001553	7213.XP_004525989.1	DNA- binding	-	-	BTB,HTH_psq	Egg	240.221
TRINITY_DN18304_c0_g1_i1.p1	UN001554	7234.FBpp0180936	DNA binding	-	-	-	Egg	1.03025
TRINITY_DN18326_c1_g1_i2.p1	UN001555	7213.XP_004536413.1	SSXT protein (N-terminal region)	-	-	SSXT	Egg	105.497
TRINITY_DN1832_c0_g1_i8.p1	UN001556	7213.XP_004522510.1	Constitutes one of the two catalytic subunit of the tRNA-splicing endonuclease complex, a complex responsible for identification and cleavage of the splice sites in pre-tRNA. It cleaves pre-tRNA at the 5'- and 3'-splice sites to release the intron. The products are an intron and two tRNA half-molecules bearing 2',3'-cyclic phosphate and 5'-OH termini. There are no conserved sequences at the splic…	ko:K15323	-	tRNA_int_endo	Egg	12.145
TRINITY_DN1833_c0_g1_i11.p1	UN001557	7213.XP_004522150.1	DNA-directed RNA polymerase activity. It is involved in the biological process described with transcription from RNA polymerase III promoter	ko:K03026	ko00230,ko00240,ko01100,ko03020,ko04623,ko05169,map00230,map00240,map01100,map03020,map04623,map05169	RNA_pol_Rpc4	Egg	45.4213
TRINITY_DN183_c0_g1_i4.p1	UN001558	7213.XP_004531037.1	Transcription factor involved in the regulation of the insulin signaling pathway. Consistently activates both the downstream target Thor d4EBP and the feedback control target InR. Involved in negative regulation of the cell cycle, modulating cell growth and proliferation. In response to cellular stresses, such as nutrient deprivation or increased levels of reactive oxygen species, foxo is activat…	ko:K09408	ko01521,ko04062,ko04068,ko04137,ko04151,ko04152,ko04211,ko04212,ko04213,ko04218,ko04722,ko04917,ko05213,ko05223,map01521,map04062,map04068,map04137,map04151,map04152,map04211,map04212,map04213,map04218,map04722,map04917,map05213,map05223	Forkhead	Egg	39.5337
TRINITY_DN183_c0_g1_i9.p1	UN001559	7213.XP_004517989.1	ubiquitinyl hydrolase activity. It is involved in the biological process described with ubiquitin-dependent protein catabolic process	ko:K11840	-	UCH	Egg	253.183
TRINITY_DN183_c17_g1_i1.p1	UN001560	7213.XP_004524129.1	myosin II head/neck binding	ko:K06084	ko04520,map04520	-	Egg	88.5021
TRINITY_DN183_c8_g1_i5.p1	UN001561	7213.XP_004526117.1	-	ko:K11310	-	-	Egg	218.633
TRINITY_DN1844_c0_g1_i11.p1	UN001562	7213.XP_004520532.1	It is involved in the biological process described with carbohydrate metabolic process	-	-	-	Egg	63.316
TRINITY_DN1847_c1_g1_i65.p1	UN001563	7213.XP_004517698.1	BAR	ko:K11248	ko04140,ko04144,map04140,map04144	BAR,SH3_9	Egg	20.7414
TRINITY_DN18508_c0_g1_i1.p1	UN001564	7213.XP_004530053.1	Zinc ion binding	ko:K22371	-	-	Egg	2.41332
TRINITY_DN18508_c0_g1_i10.p1	UN001565	7213.XP_004530053.1	Zinc ion binding	ko:K22371	-	zf-HC5HC2H	Egg	13.1323
TRINITY_DN18508_c0_g1_i7.p1	UN001566	7213.XP_004530053.1	Zinc ion binding	ko:K22371	-	zf-HC5HC2H	Egg	14.5339
TRINITY_DN18554_c0_g1_i2.p1	UN001567	7213.XP_004533834.1	It is involved in the biological process described with protein phosphorylation	-	-	Pkinase	Egg	27.9428
TRINITY_DN18554_c0_g1_i3.p1	UN001568	7213.XP_004533834.1	It is involved in the biological process described with protein phosphorylation	-	-	Pkinase	Egg	9.51201
TRINITY_DN18554_c0_g1_i5.p1	UN001569	7213.XP_004533834.1	It is involved in the biological process described with protein phosphorylation	-	-	Pkinase	Egg	6.1792
TRINITY_DN18563_c0_g1_i1.p1	UN001570	7213.XP_004537097.1	LMBR1-like membrane protein	-	-	LMBR1	Egg	61.6898
TRINITY_DN1858_c0_g1_i1.p1	UN001571	7213.XP_004537399.1	Required for maturation of ribosomal RNAs and formation of the large ribosomal subunit	ko:K14824	-	BOP1NT,WD40	Egg	87.6432
TRINITY_DN18605_c0_g2_i1.p1	UN001572	7234.FBpp0191012	Ubiquitin homologues	-	-	-	Egg	4.39658
TRINITY_DN1860_c0_g1_i2.p1	UN001573	7213.XP_004534436.1	-	-	-	-	Egg	20.2506
TRINITY_DN1861_c0_g1_i1.p1	UN001574	7213.XP_004536929.1	phosphatidylinositol binding. It is involved in the biological process described with protein phosphorylation	ko:K20839	-	MIT,PX,Pkinase	Egg	95.3924
TRINITY_DN1865_c0_g1_i1.p1	UN001575	7213.XP_004527294.1	Protein KBP homolog	-	-	KBP_C	Egg	91.8819
TRINITY_DN186716_c0_g1_i1.p1	UN001576	7213.XP_004517769.1	Myelodysplasia-myeloid leukemia factor 1-interacting protein	-	-	Mlf1IP	Egg	3.54876
TRINITY_DN1868_c0_g1_i1.p1	UN001577	7213.XP_004535323.1	-	-	-	-	Egg	55.1121
TRINITY_DN1869_c4_g1_i1.p1	UN001578	7213.XP_004522757.1	A domain family that is part of the cupin metalloenzyme superfamily.	ko:K11447	ko05202,map05202	JmjC	Egg	52.7077
TRINITY_DN18720_c0_g3_i6.p1	UN001579	7213.XP_004520250.1	Belongs to the TRAFAC class myosin-kinesin ATPase superfamily. Kinesin family	ko:K06227	ko04341,map04341	-	Egg	1.95516
TRINITY_DN18735_c0_g1_i2.p1	UN001580	7213.XP_004518243.1	nucleic acid binding	ko:K14411	ko03015,map03015	RRM_1	Egg	184.692
TRINITY_DN18735_c0_g1_i4.p1	UN001581	7213.XP_004518243.1	nucleic acid binding	ko:K14411	ko03015,map03015	-	Egg	16.1909
TRINITY_DN1876_c0_g1_i2.p1	UN001582	7213.XP_004535713.1	It is involved in the biological process described with transmembrane transport	ko:K15108	-	Mito_carr	Egg	104.668
TRINITY_DN18774_c2_g1_i1.p1	UN001583	7213.XP_004525985.1	Metal ion binding	-	-	zf-C2H2	Egg	33.8434
TRINITY_DN18794_c2_g1_i1.p1	UN001584	7230.FBpp0167615	Metal ion binding	ko:K06709	-	-	Egg	20.473
TRINITY_DN1880_c0_g1_i1.p1	UN001585	7213.XP_004527258.1	WD40 repeats	ko:K16745	-	-	Egg	91.9764
TRINITY_DN18824_c0_g1_i1.p1	UN001586	7213.XP_004520574.1	Oxidoreductase activity. It is involved in the biological process described with oxidation-reduction process	-	-	Amino_oxidase	Egg	0.256972
TRINITY_DN18826_c0_g1_i1.p1	UN001587	7213.XP_004527348.1	Transcription factor grauzone-like	-	-	-	Egg	88.8661
TRINITY_DN1888_c1_g1_i6.p1	UN001588	7213.XP_004524759.1	Metal ion binding	-	-	-	Egg	61.7958
TRINITY_DN1888_c2_g1_i1.p1	UN001589	7213.XP_004518075.1	It is involved in the biological process described with	ko:K04527,ko:K05087	ko01521,ko01522,ko04010,ko04014,ko04015,ko04022,ko04066,ko04068,ko04072,ko04114,ko04140,ko04144,ko04150,ko04151,ko04152,ko04211,ko04212,ko04213,ko04510,ko04520,ko04550,ko04730,ko04910,ko04913,ko04914,ko04923,ko04930,ko04931,ko04932,ko04960,ko05200,ko05202,ko05205,ko05214,ko05215,ko05218,ko05224,ko05225,map01521,map01522,map04010,map04014,map04015,map04022,map04066,map04068,map04072,map04114,map04…	Furin-like,Pkinase_Tyr,Recep_L_domain	Egg	1892.17
TRINITY_DN1893_c5_g1_i2.p1	UN001590	7213.XP_004536155.1	actin filament network formation	-	-	-	Egg	566.223
TRINITY_DN1896_c0_g1_i2.p1	UN001591	7213.XP_004533207.1	nucleic acid binding	ko:K14411	ko03015,map03015	RRM_1	Egg	165.905
TRINITY_DN18974_c2_g1_i1.p1	UN001592	7213.XP_004523204.1	Cupin-like domain	ko:K11323	-	JmjC	Egg	126.531
TRINITY_DN189_c0_g1_i4.p1	UN001593	7213.XP_004522208.1	It is involved in the biological process described with transmembrane transport	-	-	MFS_1_like	Egg	33.9898
TRINITY_DN18_c2_g1_i2.p1	UN001594	7213.XP_004537903.1	binding. It is involved in the biological process described with regulation of transcription, DNA-templated	-	-	zf-AD	Egg	43.0319
TRINITY_DN190709_c2_g2_i3.p1	UN001595	7213.XP_004521991.1	-	-	-	-	Egg	116.988
TRINITY_DN190810_c2_g1_i1.p1	UN001596	7213.XP_004534213.1	metalloexopeptidase activity. It is involved in the biological process described with proteolysis	ko:K01255	ko00480,ko01100,map00480,map01100	-	Egg	2.55121
TRINITY_DN190844_c0_g2_i1.p1	UN001597	7176.CPIJ018571-PA	Alpha amylase, catalytic domain	-	-	-	Egg	5.03445
TRINITY_DN190844_c3_g1_i1.p1	UN001598	7370.XP_005185664.1	activity. It is involved in the biological process described with carbohydrate metabolic process	-	-	-	Egg	3.00659
TRINITY_DN191080_c2_g1_i1.p1	UN001599	7213.XP_004524967.1	Perilipin family	ko:K17284	ko03320,map03320	-	Egg	0.276032
TRINITY_DN1912_c0_g1_i1.p1	UN001600	7213.XP_004518961.1	lipid binding	-	-	MMM1	Egg	104.832
TRINITY_DN1915_c1_g1_i2.p1	UN001601	7213.XP_004524509.1	SIT4 phosphatase-associated protein	ko:K15501	-	SAPS	Egg	57.1108
TRINITY_DN1915_c1_g2_i1.p1	UN001602	7213.XP_004519813.1	Metal ion binding	-	-	zf-C2H2	Egg	17.5479
TRINITY_DN19168_c1_g1_i2.p1	UN001603	7213.XP_004517912.1	Zinc ion binding	-	-	zf-AD,zf-C2H2	Egg	31.1889
TRINITY_DN1916_c0_g1_i4.p1	UN001604	7213.XP_004522837.1	Cortactin-binding protein-2	-	-	CortBP2	Egg	57.6912
TRINITY_DN1916_c1_g1_i2.p1	UN001605	7213.XP_004525505.1	Metal ion binding	-	-	zf-C2H2	Egg	1100.52
TRINITY_DN191723_c4_g1_i1.p1	UN001606	7213.XP_004522998.1	DNA binding	ko:K09522	-	DnaJ,Myb_DNA-binding,RAC_head	Egg	185.972
TRINITY_DN1917_c4_g1_i1.p1	UN001607	7213.XP_004530609.1	It is involved in the biological process described with chromatin assembly or disassembly	ko:K10753	-	ASF1_hist_chap	Egg	126.026
TRINITY_DN19206_c2_g1_i4.p1	UN001608	7213.XP_004521991.1	-	-	-	-	Egg	10.1578
TRINITY_DN1928_c0_g1_i14.p1	UN001609	7213.XP_004524069.1	Putative GRINL1B complex locus protein 2	ko:K21987	-	GCOM2	Egg	37.9007
TRINITY_DN1929_c0_g1_i10.p1	UN001610	7213.XP_004535871.1	activity. It is involved in the biological process described with transmembrane receptor protein serine threonine kinase signaling pathway	ko:K04674	ko04010,ko04060,ko04068,ko04144,ko04218,ko04350,ko04371,ko04380,ko04390,ko04520,ko04659,ko04926,ko04933,ko05142,ko05161,ko05166,ko05200,ko05210,ko05212,ko05220,ko05225,ko05226,map04010,map04060,map04068,map04144,map04218,map04350,map04371,map04380,map04390,map04520,map04659,map04926,map04933,map05142,map05161,map05166,map05200,map05210,map05212,map05220,map05225,map05226	Activin_recp,Pkinase_Tyr,TGF_beta_GS	Egg	12.0741
TRINITY_DN1929_c0_g1_i12.p1	UN001611	7213.XP_004535871.1	activity. It is involved in the biological process described with transmembrane receptor protein serine threonine kinase signaling pathway	ko:K04674	ko04010,ko04060,ko04068,ko04144,ko04218,ko04350,ko04371,ko04380,ko04390,ko04520,ko04659,ko04926,ko04933,ko05142,ko05161,ko05166,ko05200,ko05210,ko05212,ko05220,ko05225,ko05226,map04010,map04060,map04068,map04144,map04218,map04350,map04371,map04380,map04390,map04520,map04659,map04926,map04933,map05142,map05161,map05166,map05200,map05210,map05212,map05220,map05225,map05226	Activin_recp,Pkinase_Tyr,TGF_beta_GS	Egg	2.26141
TRINITY_DN19312_c0_g1_i4.p1	UN001612	7213.XP_004522249.1	protein serine threonine kinase activity. It is involved in the biological process described with protein phosphorylation	ko:K08789	-	DUF1908,Pkinase	Egg	246.99
TRINITY_DN1932_c0_g1_i12.p1	UN001613	7213.XP_004520312.1	receptor activity. It is involved in the biological process described with multicellular organismal development	ko:K06842	ko04360,map04360	PSI,Sema	Egg	26.1247
TRINITY_DN19338_c2_g1_i1.p1	UN001614	7213.XP_004521042.1	It is involved in the biological process described with mitotic nuclear division	-	-	-	Egg	115.457
TRINITY_DN19338_c2_g1_i8.p1	UN001615	7213.XP_004521042.1	It is involved in the biological process described with mitotic nuclear division	-	-	-	Egg	185.38
TRINITY_DN1934_c0_g1_i10.p1	UN001616	7213.XP_004520223.1	ATP binding. It is involved in the biological process described with protein phosphorylation	ko:K05704	ko01521,ko01522,ko04012,ko04013,ko04015,ko04062,ko04137,ko04144,ko04360,ko04370,ko04510,ko04520,ko04530,ko04540,ko04611,ko04727,ko04750,ko04810,ko04912,ko04915,ko04917,ko04919,ko04921,ko04926,ko05100,ko05120,ko05131,ko05152,ko05161,ko05167,ko05203,ko05205,ko05219,ko05418,map01521,map01522,map04012,map04013,map04015,map04062,map04137,map04144,map04360,map04370,map04510,map04520,map04530,map04540,m…	Pkinase_Tyr,SH2,SH3_1	Egg	107.509
TRINITY_DN19457_c0_g1_i1.p1	UN001617	7213.XP_004521586.1	It is involved in the biological process described with protein transport	ko:K17233	-	DuoxA	Egg	1.34267
TRINITY_DN1945_c0_g1_i1.p1	UN001618	7213.XP_004533861.1	Forkhead associated domain	-	-	FHA	Egg	291.129
TRINITY_DN1946_c1_g1_i1.p1	UN001619	7213.XP_004537290.1	Non-catalytic subunit of the NatB complex which catalyzes acetylation of the N-terminal methionine residues of proteins beginning with Met-Asp or Met-Glu (By similarity). Has 2 roles in the larval immune response required both for the phagocytic degradation of internalized bacteria and for the induction of Defensin in the fat body. Within the phagocytic blood cells, has a role in detection of inf…	ko:K17973	-	NatB_MDM20	Egg	147.134
TRINITY_DN19493_c0_g1_i1.p1	UN001620	7213.XP_004522137.1	asymmetric protein localization involved in cell fate determination	ko:K16831	-	-	Egg	0.176492
TRINITY_DN19497_c0_g1_i7.p1	UN001621	7213.XP_004536653.1	TPR repeat	ko:K19870	-	TPR_8	Egg	2.76108
TRINITY_DN1957_c0_g1_i10.p1	UN001622	7213.XP_004518798.1	WW domain-binding protein 1	-	-	-	Egg	148.108
TRINITY_DN19687_c1_g1_i1.p1	UN001623	7213.XP_004518449.1	Hydrolase activity, acting on ester bonds. It is involved in the biological process described with mRNA processing	ko:K18328	-	DBR1,Metallophos	Egg	114.042
TRINITY_DN1969_c4_g1_i1.p1	UN001624	7244.FBpp0229941	receptor-mediated endocytosis involved in cholesterol transport	-	-	-	Egg	352.352
TRINITY_DN19744_c0_g1_i3.p1	UN001625	7213.XP_004531156.1	ATP-dependent helicase activity	ko:K14780	-	DEAD,HA2,Helicase_C,OB_NTP_bind	Egg	88.3158
TRINITY_DN19783_c4_g1_i15.p1	UN001626	7213.XP_004520273.1	It is involved in the biological process described with regulation of mRNA splicing, via spliceosome	-	-	Wtap	Egg	88.3128
TRINITY_DN19788_c0_g1_i15.p1	UN001627	7213.XP_004530373.1	Vitamin B6 photo-protection and homoeostasis	-	-	DUF647	Egg	41.6783
TRINITY_DN1978_c1_g1_i10.p1	UN001628	7213.XP_004536051.1	Belongs to the Ca(2 ) cation antiporter (CaCA) (TC 2.A.19) family	ko:K05849	ko04020,ko04022,ko04371,ko04740,ko04974,map04020,map04022,map04371,map04740,map04974	Calx-beta,Na_Ca_ex,Na_Ca_ex_C	Egg	219.4
TRINITY_DN1978_c1_g1_i8.p1	UN001629	7213.XP_004536051.1	Belongs to the Ca(2 ) cation antiporter (CaCA) (TC 2.A.19) family	ko:K05849	ko04020,ko04022,ko04371,ko04740,ko04974,map04020,map04022,map04371,map04740,map04974	Calx-beta,Na_Ca_ex,Na_Ca_ex_C	Egg	4.07428
TRINITY_DN1985_c0_g1_i2.p1	UN001630	7213.XP_004529673.1	5'-3' exonuclease activity	-	-	-	Egg	62.4495
TRINITY_DN1986_c6_g1_i14.p1	UN001631	7213.XP_004521542.1	metal ion binding. It is involved in the biological process described with protein ubiquitination	ko:K12231	-	Ank_2,HECT,MIB_HERC2,Sad1_UNC	Egg	338.671
TRINITY_DN1986_c6_g1_i19.p1	UN001632	7213.XP_004521542.1	metal ion binding. It is involved in the biological process described with protein ubiquitination	ko:K12231	-	Ank_2,HECT,MIB_HERC2,Sad1_UNC	Egg	521.704
TRINITY_DN1987_c0_g1_i1.p1	UN001633	7213.XP_004529622.1	nucleic acid binding	-	-	SAC3_GANP	Egg	51.4611
TRINITY_DN19885_c8_g2_i1.p1	UN001634	7213.XP_004520434.1	Catalytic activity	-	-	CwfJ_C_1,CwfJ_C_2	Egg	165.086
TRINITY_DN198_c1_g1_i1.p1	UN001635	7213.XP_004537716.1	transcription cofactor activity	ko:K21245	ko04140,map04140	Spt20	Egg	118.386
TRINITY_DN19_c4_g2_i1.p1	UN001636	7213.XP_004525011.1	-	-	-	-	Egg	70.0717
TRINITY_DN20011_c0_g2_i1.p1	UN001637	7213.XP_004518516.1	Zinc ion binding	-	-	-	Egg	186.933
TRINITY_DN2005_c0_g1_i1.p1	UN001638	7213.XP_004537508.1	Peptidyl-prolyl cis-trans isomerase activity. It is involved in the biological process described with protein folding	ko:K10598	ko04120,map04120	Pro_isomerase	Egg	50.8886
TRINITY_DN2005_c0_g2_i1.p1	UN001639	7213.XP_004537509.1	Translation release factor activity. It is involved in the biological process described with translational termination	-	-	RF-1	Egg	94.076
TRINITY_DN20074_c6_g1_i1.p1	UN001640	7213.XP_004531104.1	binding. It is involved in the biological process described with metal ion transport	ko:K17686	ko01524,ko04016,map01524,map04016	E1-E2_ATPase,HMA,Hydrolase	Egg	227.148
TRINITY_DN2008_c1_g2_i1.p1	UN001641	7213.XP_004519909.1	Component of the Mediator complex, a coactivator involved in the regulated transcription of nearly all RNA polymerase II-dependent genes. Mediator functions as a bridge to convey information from gene-specific regulatory proteins to the basal RNA polymerase II transcription machinery. Mediator is recruited to promoters by direct interactions with regulatory proteins and serves as a scaffold for t…	ko:K15156	ko04919,map04919	Med14	Egg	198.256
TRINITY_DN200_c0_g1_i14.p1	UN001642	7213.XP_004536224.1	Zinc ion binding	-	-	-	Egg	7.45124
TRINITY_DN200_c1_g1_i1.p1	UN001643	7213.XP_004536226.1	Zinc ion binding	-	-	-	Egg	18.9572
TRINITY_DN200_c1_g2_i4.p1	UN001644	7213.XP_004536243.1	Zinc ion binding	-	-	-	Egg	26.9662
TRINITY_DN20102_c0_g1_i10.p1	UN001645	7213.XP_004533514.1	Glutathione S-transferase, C-terminal domain	ko:K00799	ko00480,ko00980,ko00982,ko00983,ko01524,ko05200,ko05204,ko05225,ko05418,map00480,map00980,map00982,map00983,map01524,map05200,map05204,map05225,map05418	GST_C,GST_N_3	Egg	788.87
TRINITY_DN20102_c0_g1_i11.p1	UN001646	7213.XP_004533514.1	Glutathione S-transferase, C-terminal domain	ko:K00799	ko00480,ko00980,ko00982,ko00983,ko01524,ko05200,ko05204,ko05225,ko05418,map00480,map00980,map00982,map00983,map01524,map05200,map05204,map05225,map05418	GST_C,GST_N_3	Egg	308.458
TRINITY_DN2019_c0_g1_i1.p1	UN001647	7213.XP_004536383.1	Metal ion binding	ko:K17603	ko04140,map04140	FYVE	Egg	131.473
TRINITY_DN2023_c0_g1_i6.p1	UN001648	7213.XP_004518490.1	WD40 repeats	-	-	-	Egg	49.486
TRINITY_DN2025_c0_g1_i1.p1	UN001649	7213.XP_004535081.1	anaphase-promoting complex binding	ko:K03364	ko04110,ko04111,ko04120,ko04914,map04110,map04111,map04120,map04914	ANAPC4_WD40,WD40	Egg	63.7441
TRINITY_DN2026_c13_g1_i3.p1	UN001650	7213.XP_004520268.1	Belongs to the inositol phosphokinase (IPK) family	ko:K07756	ko04070,ko04138,map04070,map04138	IPK	Egg	44.8974
TRINITY_DN2026_c13_g1_i5.p1	UN001651	7213.XP_004520268.1	Belongs to the inositol phosphokinase (IPK) family	ko:K07756	ko04070,ko04138,map04070,map04138	IPK	Egg	5.57202
TRINITY_DN2026_c3_g1_i1.p1	UN001652	7213.XP_004535587.1	Syntaxin binding	-	-	Taxilin	Egg	99.4396
TRINITY_DN2027_c0_g1_i1.p1	UN001653	7213.XP_004527552.1	nucleic acid binding	-	-	zf-C2H2,zf-C2H2_6	Egg	60.4461
TRINITY_DN2029_c0_g1_i1.p1	UN001654	7213.XP_004525130.1	Zinc finger protein	-	-	-	Egg	156.429
TRINITY_DN2036_c0_g1_i1.p1	UN001655	7213.XP_004518395.1	Displays phosphatase activity for serine threonine residues, and dephosphorylates and activates Pk92B kinase. Has apparently no phosphoglycerate mutase activity	ko:K15637	ko04137,ko04217,ko04668,map04137,map04217,map04668	His_Phos_1	Egg	73.9169
TRINITY_DN20379_c0_g1_i12.p1	UN001656	7213.XP_004535731.1	Deoxyribodipyrimidine photo-lyase activity. It is involved in the biological process described with DNA repair	-	-	-	Egg	16.82
TRINITY_DN20379_c0_g1_i7.p1	UN001657	7213.XP_004535731.1	Deoxyribodipyrimidine photo-lyase activity. It is involved in the biological process described with DNA repair	-	-	-	Egg	55.2683
TRINITY_DN20427_c0_g1_i1.p1	UN001658	7213.XP_004529407.1	It is involved in the biological process described with vesicle-mediated transport	ko:K08518	-	LLGL	Egg	42.1078
TRINITY_DN2044_c1_g1_i1.p1	UN001659	7213.XP_004524031.1	-	-	-	-	Egg	7.40737
TRINITY_DN2045_c2_g1_i1.p1	UN001660	7213.XP_004524050.1	DNA cross-link repair 1A protein	ko:K15340	-	DRMBL	Egg	131.904
TRINITY_DN204_c3_g1_i1.p1	UN001661	7213.XP_004530715.1	Glycerol-3-phosphate O-acyltransferase activity. It is involved in the biological process described with phospholipid biosynthetic process	ko:K00629	ko00561,ko00564,ko01100,ko01110,map00561,map00564,map01100,map01110	Acyltransferase	Egg	84.3719
TRINITY_DN20507_c0_g1_i1.p1	UN001662	7213.XP_004519436.1	It is involved in the biological process described with oxidation-reduction process	ko:K05545	-	Dus	Egg	0.823971
TRINITY_DN2053_c0_g1_i1.p1	UN001663	7213.XP_004524918.1	-	-	-	-	Egg	46.5966
TRINITY_DN2053_c0_g1_i11.p1	UN001664	7213.XP_004524918.1	-	-	-	-	Egg	34.07
TRINITY_DN2058_c0_g1_i10.p1	UN001665	7213.XP_004527352.1	Zinc ion binding	-	-	zf-met	Egg	36.1426
TRINITY_DN206_c0_g1_i3.p1	UN001666	7213.XP_004527293.1	nucleic acid binding	-	-	zf-AD,zf-C2H2	Egg	55.0888
TRINITY_DN206_c4_g1_i1.p1	UN001667	7213.XP_004521179.1	Catalyzes the dehydration of the S-form of NAD(P)HX at the expense of ATP, which is converted to ADP. Together with NAD(P)HX epimerase, which catalyzes the epimerization of the S- and R-forms, the enzyme allows the repair of both epimers of NAD(P)HX, a damaged form of NAD(P)H that is a result of enzymatic or heat-dependent hydration	ko:K17757	-	Carb_kinase	Egg	50.1503
TRINITY_DN2071_c0_g1_i14.p1	UN001668	7370.XP_005181882.1	Broad-Complex, Tramtrack and Bric a brac	-	-	BTB	Egg	29.4292
TRINITY_DN20730_c0_g2_i2.p1	UN001669	7234.FBpp0175229	-	-	-	-	Egg	19.4603
TRINITY_DN20737_c1_g1_i1.p1	UN001670	7213.XP_004529411.1	RNA helicase	ko:K14776	-	DEAD,DUF4217,Helicase_C	Egg	98.1104
TRINITY_DN2075_c0_g1_i3.p1	UN001671	7213.XP_004534944.1	Zinc ion binding	ko:K11985	-	zf-RING_2	Egg	284.689
TRINITY_DN2075_c0_g1_i7.p1	UN001672	7370.XP_005190537.1	Zinc ion binding	ko:K11985	-	zf-RING_2	Egg	14.3739
TRINITY_DN20813_c0_g2_i9.p2	UN001673	7213.XP_004517462.1	Cation transmembrane transporter activity. It is involved in the biological process described with transmembrane transport	ko:K14696	-	Cation_efflux	Egg	68.8575
TRINITY_DN2082_c0_g1_i1.p1	UN001674	7213.XP_004527095.1	RNA binding	ko:K17583	-	MA3,MIF4G	Egg	49.6649
TRINITY_DN20863_c0_g1_i1.p1	UN001675	7213.XP_004520416.1	Rubisco LSMT substrate-binding	ko:K19199	ko00310,map00310	Rubis-subs-bind,SET	Egg	65.564
TRINITY_DN2090_c10_g1_i1.p1	UN001676	7213.XP_004521626.1	activity. It is involved in the biological process described with regulation of transcription	ko:K04498	ko04024,ko04066,ko04068,ko04110,ko04310,ko04330,ko04350,ko04520,ko04630,ko04720,ko04916,ko04919,ko04922,ko05016,ko05152,ko05161,ko05164,ko05165,ko05166,ko05167,ko05168,ko05169,ko05200,ko05203,ko05206,ko05211,ko05215,map04024,map04066,map04068,map04110,map04310,map04330,map04350,map04520,map04630,map04720,map04916,map04919,map04922,map05016,map05152,map05161,map05164,map05165,map05166,map05167,map…	Bromodomain,Creb_binding,DUF902,HAT_KAT11,ZZ,zf-TAZ	Egg	228.451
TRINITY_DN2090_c3_g1_i1.p1	UN001677	7213.XP_004537759.1	cilium assembly	-	-	-	Egg	3.03127
TRINITY_DN2090_c3_g1_i2.p1	UN001678	7213.XP_004537759.1	cilium assembly	-	-	-	Egg	3.87242
TRINITY_DN20916_c0_g1_i1.p1	UN001679	7213.XP_004518110.1	Methyltransferase activity	ko:K15447	-	AdoMet_MTase	Egg	60.9427
TRINITY_DN2092_c0_g1_i6.p1	UN001680	7213.XP_004522622.1	nucleic acid binding	ko:K11135	-	-	Egg	1.42297
TRINITY_DN20973_c2_g1_i3.p1	UN001681	7213.XP_004526970.1	Las1-like	ko:K16912	-	Las1	Egg	55.7511
TRINITY_DN2097_c9_g1_i4.p1	UN001682	7213.XP_004529662.1	Cell division cycle and apoptosis regulator protein	-	-	DBC1,S1-like	Egg	181.777
TRINITY_DN20996_c0_g1_i10.p1	UN001683	7213.XP_004518005.1	Methylenetetrahydrofolate dehydrogenase (NADP ) activity. It is involved in the biological process described with	ko:K13403	ko00670,ko01100,map00670,map01100	THF_DHG_CYH,THF_DHG_CYH_C	Egg	35.5487
TRINITY_DN20996_c0_g1_i2.p1	UN001684	7213.XP_004518005.1	Methylenetetrahydrofolate dehydrogenase (NADP ) activity. It is involved in the biological process described with	ko:K13403	ko00670,ko01100,map00670,map01100	THF_DHG_CYH,THF_DHG_CYH_C	Egg	27.7889
TRINITY_DN2099_c0_g1_i2.p1	UN001685	7213.XP_004519642.1	binding. It is involved in the biological process described with	ko:K10901	ko03440,ko03460,map03440,map03460	DEAD,HRDC,Helicase_C,RQC,RecQ_Zn_bind	Egg	55.3209
TRINITY_DN2102_c1_g1_i3.p1	UN001686	7213.XP_004526071.1	It is involved in the biological process described with	ko:K20128	-	-	Egg	44.8687
TRINITY_DN2102_c3_g1_i1.p1	UN001687	7213.XP_004531267.1	DNA- binding	-	-	-	Egg	90.9302
TRINITY_DN2107_c0_g1_i7.p1	UN001688	7370.XP_005190871.1	Protein tyrosine phosphatase activity. It is involved in the biological process described with protein dephosphorylation	ko:K16667	-	Y_phosphatase	Egg	3.52575
TRINITY_DN2107_c1_g1_i1.p1	UN001689	7213.XP_004523434.1	PACS-1 cytosolic sorting protein	-	-	Pacs-1	Egg	24.9651
TRINITY_DN2107_c1_g1_i14.p1	UN001690	7213.XP_004523434.1	PACS-1 cytosolic sorting protein	-	-	Pacs-1	Egg	32.7486
TRINITY_DN2110_c0_g1_i10.p1	UN001691	7213.XP_004522818.1	Involved in the post-translational conjugation of arginine to the N-terminal aspartate or glutamate of a protein. This arginylation is required for degradation of the protein via the ubiquitin pathway	ko:K00685	-	ATE_C,ATE_N	Egg	42.1097
TRINITY_DN2110_c0_g1_i16.p1	UN001692	7213.XP_004522818.1	Involved in the post-translational conjugation of arginine to the N-terminal aspartate or glutamate of a protein. This arginylation is required for degradation of the protein via the ubiquitin pathway	ko:K00685	-	-	Egg	5.56485
TRINITY_DN2110_c0_g1_i22.p1	UN001693	7213.XP_004522818.1	Involved in the post-translational conjugation of arginine to the N-terminal aspartate or glutamate of a protein. This arginylation is required for degradation of the protein via the ubiquitin pathway	ko:K00685	-	ATE_C,ATE_N	Egg	39.6221
TRINITY_DN21126_c0_g1_i1.p1	UN001694	7230.FBpp0163081	N-terminal conserved domain of Nudc.	-	-	CS,Nudc_N	Egg	25.996
TRINITY_DN2115_c0_g1_i1.p1	UN001695	7213.XP_004527469.1	B-block binding subunit of TFIIIC	ko:K15199	-	B-block_TFIIIC	Egg	100.014
TRINITY_DN2116_c0_g1_i3.p1	UN001696	7213.XP_004524978.1	U11-48K-like CHHC zinc finger	-	-	zf-U11-48K	Egg	68.567
TRINITY_DN21189_c0_g1_i4.p1	UN001697	7213.XP_004525298.1	heme binding. It is involved in the biological process described with oxidation-reduction process	ko:K10721	ko00981,map00981	p450	Egg	52.6804
TRINITY_DN2119_c1_g1_i1.p1	UN001698	7230.FBpp0161920	Converts alpha-aldose to the beta-anomer	ko:K01785	ko00010,ko00052,ko01100,ko01110,ko01120,ko01130,map00010,map00052,map01100,map01110,map01120,map01130	Aldose_epim	Egg	366.387
TRINITY_DN2119_c1_g1_i2.p1	UN001699	7230.FBpp0161920	Converts alpha-aldose to the beta-anomer	ko:K01785	ko00010,ko00052,ko01100,ko01110,ko01120,ko01130,map00010,map00052,map01100,map01110,map01120,map01130	Aldose_epim	Egg	20.1104
TRINITY_DN2119_c1_g1_i8.p1	UN001700	7230.FBpp0161920	Converts alpha-aldose to the beta-anomer	ko:K01785	ko00010,ko00052,ko01100,ko01110,ko01120,ko01130,map00010,map00052,map01100,map01110,map01120,map01130	Aldose_epim	Egg	409.057
TRINITY_DN21201_c1_g1_i2.p1	UN001701	7213.XP_004537287.1	Zinc ion binding	ko:K13127	-	zf-C3HC4_3,zf-CCCH	Egg	25.6944
TRINITY_DN21314_c2_g1_i2.p1	UN001702	7213.XP_004533599.1	A Receptor for Ubiquitination Targets	-	-	F-box	Egg	84.3439
TRINITY_DN2139_c20_g1_i1.p1	UN001703	7213.XP_004530732.1	Broad-Complex, Tramtrack and Bric a brac	-	-	BTB	Egg	140.137
TRINITY_DN2139_c20_g1_i3.p1	UN001704	7213.XP_004530732.1	Broad-Complex, Tramtrack and Bric a brac	-	-	BTB	Egg	186.021
TRINITY_DN2139_c20_g1_i5.p1	UN001705	7213.XP_004530732.1	Broad-Complex, Tramtrack and Bric a brac	-	-	BTB,FLYWCH	Egg	121.4
TRINITY_DN2139_c20_g1_i6.p1	UN001706	7213.XP_004530732.1	Broad-Complex, Tramtrack and Bric a brac	-	-	BTB	Egg	142.734
TRINITY_DN2142_c0_g1_i3.p1	UN001707	7213.XP_004526211.1	-	-	-	-	Egg	43.0953
TRINITY_DN2144_c3_g1_i1.p1	UN001708	7213.XP_004523375.1	nucleic acid binding	ko:K14838	-	RRM_1	Egg	135.588
TRINITY_DN2147_c0_g1_i2.p1	UN001709	7213.XP_004533481.1	Breast cancer type 2 susceptibility	ko:K08775	ko03440,ko03460,ko05200,ko05212,ko05224,map03440,map03460,map05200,map05212,map05224	BRCA2	Egg	42.935
TRINITY_DN2147_c0_g1_i4.p1	UN001710	7213.XP_004533481.1	Breast cancer type 2 susceptibility	ko:K08775	ko03440,ko03460,ko05200,ko05212,ko05224,map03440,map03460,map05200,map05212,map05224	BRCA2	Egg	27.7795
TRINITY_DN2152_c0_g1_i7.p1	UN001711	7213.XP_004534945.1	ATP binding. It is involved in the biological process described with mismatch repair	ko:K10858	ko03430,ko03460,map03430,map03460	DNA_mis_repair,HATPase_c_3,MutL_C	Egg	8.75798
TRINITY_DN2152_c0_g1_i9.p1	UN001712	7213.XP_004534945.1	ATP binding. It is involved in the biological process described with mismatch repair	ko:K10858	ko03430,ko03460,map03430,map03460	DNA_mis_repair,HATPase_c_3,MutL_C	Egg	23.4111
TRINITY_DN2154_c0_g1_i1.p1	UN001713	7213.XP_004517693.1	SCF-dependent proteasomal ubiquitin-dependent protein catabolic process	ko:K10306	-	F-box	Egg	166.198
TRINITY_DN2163_c0_g1_i6.p1	UN001714	7213.XP_004525877.1	twin BRCT domain	ko:K10728	ko03440,map03440	BRCT	Egg	175.656
TRINITY_DN2166_c0_g1_i2.p1	UN001715	7213.XP_004525056.1	nucleic acid binding	-	-	zf-AD,zf-C2H2,zf-C2H2_6	Egg	39.3174
TRINITY_DN2166_c0_g1_i4.p1	UN001716	7213.XP_004525056.1	nucleic acid binding	-	-	zf-AD,zf-C2H2,zf-C2H2_6	Egg	56.0073
TRINITY_DN2171_c0_g1_i1.p1	UN001717	7213.XP_004524792.1	Leucine-rich repeats, outliers	ko:K10348	-	-	Egg	21.1167
TRINITY_DN2172_c1_g1_i2.p1	UN001718	7213.XP_004533798.1	Nucleoporin subcomplex protein binding to Pom34	ko:K14311	ko03013,map03013	Nup188	Egg	80.8675
TRINITY_DN21737_c0_g1_i1.p1	UN001719	7213.XP_004535626.1	It is involved in the biological process described with DNA replication	ko:K02604	ko04110,ko04111,ko04113,map04110,map04111,map04113	ORC2	Egg	171.145
TRINITY_DN2173_c0_g1_i1.p1	UN001720	7213.XP_004521719.1	RNA binding	ko:K14327	ko03013,ko03015,map03013,map03015	MIF4G,Upf2	Egg	33.0116
TRINITY_DN21744_c0_g1_i2.p1	UN001721	7213.XP_004533663.1	Zinc ion binding	-	-	zf-C3HC4_3,zf-CCCH	Egg	168.07
TRINITY_DN2176_c0_g1_i1.p1	UN001722	7213.XP_004518065.1	Zinc ion binding. It is involved in the biological process described with intracellular transport	ko:K12172	ko03013,map03013	Ran_BP1,zf-RanBP	Egg	442.408
TRINITY_DN2177_c0_g1_i13.p1	UN001723	7213.XP_004527503.1	Zinc ion binding	ko:K10640	-	RWD	Egg	50.1262
TRINITY_DN2180_c0_g1_i10.p1	UN001724	7213.XP_004519211.1	GDP-fucose protein O-fucosyltransferase	ko:K03691	ko00514,map00514	O-FucT	Egg	24.1532
TRINITY_DN2180_c0_g1_i14.p1	UN001725	7213.XP_004519262.1	U11 U12 small nuclear ribonucleoprotein 48 kDa	-	-	-	Egg	7.78532
TRINITY_DN2180_c0_g1_i15.p1	UN001726	7213.XP_004519212.1	protein dimerization activity	ko:K09106	-	HLH	Egg	25.2443
TRINITY_DN2183_c6_g1_i2.p1	UN001727	7213.XP_004518524.1	It is involved in the biological process described with protein phosphorylation	ko:K02178	ko04110,ko04111,ko04113,ko04114,ko04914,map04110,map04111,map04113,map04114,map04914	Mad3_BUB1_I,Pkinase	Egg	176.552
TRINITY_DN2188_c0_g1_i2.p1	UN001728	7213.XP_004520219.1	Component of the EKC KEOPS complex that is required for the formation of a threonylcarbamoyl group on adenosine at position 37 (t(6)A37) in tRNAs that read codons beginning with adenine. The complex is probably involved in the transfer of the threonylcarbamoyl moiety of threonylcarbamoyl-AMP (TC-AMP) to the N6 group of A37. Likely plays a direct catalytic role in this reaction, but requires other…	ko:K01409	-	Peptidase_M22	Egg	29.0608
TRINITY_DN2189_c0_g1_i1.p1	UN001729	7213.XP_004531309.1	Cysteine/serine-rich nuclear protein N-terminus	ko:K17494	-	CSRNP_N	Egg	309.661
TRINITY_DN2189_c0_g1_i3.p1	UN001730	7213.XP_004531309.1	Cysteine/serine-rich nuclear protein N-terminus	ko:K17494	-	CSRNP_N	Egg	2.29339
TRINITY_DN21917_c3_g1_i2.p1	UN001731	7213.XP_004520455.1	Nuclear pore complex assembly	-	-	ELYS,ELYS-bb	Egg	215.153
TRINITY_DN2192_c0_g1_i1.p1	UN001732	7213.XP_004530237.1	Phosphotransferase activity, for other substituted phosphate groups. It is involved in the biological process described with phospholipid biosynthetic process	ko:K00993	ko00440,ko00564,ko00565,ko01100,ko01110,map00440,map00564,map00565,map01100,map01110	CDP-OH_P_transf	Egg	25.003
TRINITY_DN2192_c1_g1_i2.p1	UN001733	7260.FBpp0250050	Na,K-Atpase Interacting protein	-	-	NKAIN	Egg	1.39318
TRINITY_DN21940_c0_g1_i1.p1	UN001734	7370.XP_005180871.1	DNA helicase activity. It is involved in the biological process described with DNA replication initiation	ko:K02210	ko03030,ko04110,ko04111,ko04113,map03030,map04110,map04111,map04113	MCM,MCM_N,MCM_OB	Egg	538.796
TRINITY_DN2195_c0_g1_i2.p1	UN001735	7213.XP_004536168.1	UAS	ko:K18726	-	UBA_4,UBX	Egg	79.9218
TRINITY_DN21_c119_g1_i1.p1	UN001736	7213.XP_004521203.1	It is involved in the biological process described with protein phosphorylation	ko:K08855	-	PTEN_C2,Pkinase	Egg	127.274
TRINITY_DN21_c119_g1_i2.p1	UN001737	7213.XP_004521202.1	Actin binding. It is involved in the biological process described with negative regulation of actin filament polymerization	ko:K08870	-	Cofilin_ADF	Egg	139.002
TRINITY_DN21_c13_g1_i12.p1	UN001738	7213.XP_004534160.1	Zinc ion binding	ko:K10660	-	RINGv	Egg	146.937
TRINITY_DN21_c13_g1_i7.p1	UN001739	7213.XP_004534160.1	Zinc ion binding	ko:K10660	-	RINGv	Egg	224.915
TRINITY_DN21_c7_g1_i12.p1	UN001740	7213.XP_004534501.1	activity. It is involved in the biological process described with apoptotic DNA fragmentation	ko:K02311	ko04210,map04210	CIDE-N,DFF40	Egg	129.439
TRINITY_DN2201_c0_g1_i4.p1	UN001741	7213.XP_004527304.1	Protein of unknown function (DUF1619)	ko:K16745,ko:K19382	-	DUF1619	Egg	71.9411
TRINITY_DN2205_c0_g1_i10.p1	UN001742	7213.XP_004534675.1	Alpha/beta hydrolase family	ko:K16719	-	DLH	Egg	197.082
TRINITY_DN2208_c0_g1_i1.p1	UN001743	7370.XP_005177795.1	-	-	-	-	Egg	114.685
TRINITY_DN2209_c0_g1_i1.p1	UN001744	7213.XP_004531333.1	protein dimerization activity	ko:K09084	-	HLH	Egg	96.1523
TRINITY_DN2211_c11_g1_i1.p1	UN001745	7213.XP_004521607.1	protein serine threonine kinase activity. It is involved in the biological process described with protein phosphorylation	ko:K08829	-	Pkinase	Egg	13.5626
TRINITY_DN22134_c0_g1_i1.p1	UN001746	7213.XP_004530776.1	Cytochrome B561, N terminal	-	-	CytochromB561_N	Egg	155.681
TRINITY_DN22182_c0_g1_i1.p1	UN001747	7213.XP_004531287.1	Transport protein Trs120 or TRAPPC9, TRAPP II complex subunit	ko:K20306	-	TRAPPC9-Trs120	Egg	108.445
TRINITY_DN221_c0_g1_i1.p1	UN001748	7213.XP_004521992.1	-	-	-	-	Egg	1891.15
TRINITY_DN221_c0_g1_i38.p1	UN001749	7213.XP_004521991.1	-	-	-	-	Egg	15832.7
TRINITY_DN221_c1_g1_i2.p1	UN001750	7213.XP_004525500.1	Serine-type peptidase activity. It is involved in the biological process described with proteolysis	-	-	-	Egg	104.815
TRINITY_DN221_c1_g1_i3.p1	UN001751	7213.XP_004525500.1	Serine-type peptidase activity. It is involved in the biological process described with proteolysis	-	-	-	Egg	573.912
TRINITY_DN221_c1_g1_i5.p1	UN001752	7213.XP_004525500.1	Serine-type peptidase activity. It is involved in the biological process described with proteolysis	-	-	-	Egg	8.70148
TRINITY_DN2221_c0_g1_i5.p1	UN001753	7220.FBpp0131280	-	-	-	-	Egg	3.96526
TRINITY_DN22220_c0_g1_i1.p1	UN001754	7213.XP_004520654.1	ubiquitinyl hydrolase activity. It is involved in the biological process described with ubiquitin-dependent protein catabolic process	ko:K11854	-	UCH	Egg	115.199
TRINITY_DN22224_c0_g1_i2.p1	UN001755	7213.XP_004530722.1	Histone-lysine N-methyltransferase	ko:K11424	ko00310,ko05202,map00310,map05202	PWWP,SET	Egg	44.8187
TRINITY_DN22224_c0_g1_i3.p1	UN001756	7213.XP_004530722.1	Histone-lysine N-methyltransferase	ko:K11424	ko00310,ko05202,map00310,map05202	PWWP,SET	Egg	14.2796
TRINITY_DN22224_c0_g1_i7.p1	UN001757	7213.XP_004530722.1	Histone-lysine N-methyltransferase	ko:K11424	ko00310,ko05202,map00310,map05202	PWWP,SET	Egg	177.749
TRINITY_DN22250_c0_g2_i1.p1	UN001758	7213.XP_004521156.1	Protein tyrosine phosphatase activity. It is involved in the biological process described with mitotic M phase	ko:K16723	-	Rhodanese	Egg	270.263
TRINITY_DN2226_c0_g2_i1.p1	UN001759	7213.XP_004518138.1	Regulator of actin filament formation, though it does not directly assemble with actin filaments. Required for oocyte specification and oocyte positioning in the female germline. Also required for normal eye development and bristle morphology	-	-	LsmAD,SM-ATX	Egg	79.1764
TRINITY_DN22295_c0_g1_i1.p1	UN001760	7213.XP_004530338.1	DNA-dependent ATPase and 5'-3' DNA helicase required for the maintenance of both mitochondrial and nuclear genome stability	ko:K15255	-	PIF1	Egg	215.547
TRINITY_DN2232_c0_g1_i3.p1	UN001761	7213.XP_004520948.1	Zinc ion binding	-	-	-	Egg	220.878
TRINITY_DN22383_c0_g1_i2.p1	UN001762	7213.XP_004530802.1	MRN-interacting protein	-	-	MRNIP	Egg	30.4144
TRINITY_DN2238_c7_g1_i4.p1	UN001763	7213.XP_004529723.1	Zinc ion binding	-	-	NHL,zf-B_box,zf-C3HC4	Egg	228.242
TRINITY_DN22412_c3_g1_i1.p1	UN001764	7213.XP_004525720.1	Deoxycytidyl transferase involved in DNA repair. Transfers a dCMP residue from dCTP to the 3'-end of a DNA primer in a template-dependent reaction. May assist in the first step in the bypass of abasic lesions by the insertion of a nucleotide opposite the lesion. Required for normal induction of mutations by physical and chemical agents	ko:K03515	ko03460,map03460	BRCT_2,DUF4414,IMS,IMS_C,REV1_C	Egg	50.8359
TRINITY_DN2242_c1_g2_i1.p1	UN001765	7213.XP_004529580.1	regulation of transmembrane receptor protein serine/threonine kinase signaling pathway	-	-	Tsg	Egg	182.447
TRINITY_DN22465_c0_g1_i2.p1	UN001766	7213.XP_004530580.1	It is involved in the biological process described with mRNA splicing, via spliceosome	ko:K12855	ko03040,map03040	PRP1_N,TPR_14	Egg	71.7061
TRINITY_DN2246_c1_g1_i1.p1	UN001767	7213.XP_004527359.1	Growth factor activity. It is involved in the biological process described with growth	ko:K16621	ko04060,ko04350,ko04360,ko04390,map04060,map04350,map04360,map04390	TGF_beta,TGFb_propeptide	Egg	616.861
TRINITY_DN2246_c2_g1_i1.p2	UN001768	7217.FBpp0123946	serine threonine-protein phosphatase	ko:K06269	ko03015,ko04022,ko04024,ko04113,ko04114,ko04218,ko04261,ko04270,ko04390,ko04510,ko04611,ko04720,ko04728,ko04750,ko04810,ko04910,ko04921,ko04931,ko05031,ko05034,ko05168,ko05205,map03015,map04022,map04024,map04113,map04114,map04218,map04261,map04270,map04390,map04510,map04611,map04720,map04728,map04750,map04810,map04910,map04921,map04931,map05031,map05034,map05168,map05205	Metallophos	Egg	125.372
TRINITY_DN22492_c0_g1_i1.p1	UN001769	7370.XP_005185528.1	SHQ1 protein	ko:K14764	-	SHQ1	Egg	15.9122
TRINITY_DN22492_c0_g1_i5.p1	UN001770	7370.XP_005185528.1	SHQ1 protein	ko:K14764	-	SHQ1	Egg	133.717
TRINITY_DN2254_c0_g1_i14.p1	UN001771	7213.XP_004524898.1	NUC153 domain	-	-	NUC153	Egg	15.5407
TRINITY_DN2254_c0_g1_i15.p1	UN001772	7213.XP_004524898.1	NUC153 domain	-	-	NUC153	Egg	35.9596
TRINITY_DN2254_c0_g1_i4.p1	UN001773	7213.XP_004524898.1	NUC153 domain	-	-	NUC153	Egg	15.3805
TRINITY_DN22554_c4_g1_i1.p1	UN001774	7220.FBpp0137521	-	-	-	-	Egg	0.296535
TRINITY_DN22566_c1_g1_i1.p1	UN001775	7213.XP_004522643.1	MADF	-	-	MADF_DNA_bdg	Egg	95.8269
TRINITY_DN22608_c0_g1_i1.p1	UN001776	7213.XP_004526116.1	Tudor domain	ko:K18405	-	TUDOR	Egg	13.9094
TRINITY_DN2260_c1_g1_i1.p1	UN001777	7213.XP_004523720.1	N-acetyltransferase activity	ko:K00670	-	Acetyltransf_1	Egg	182.167
TRINITY_DN2262_c0_g1_i10.p1	UN001778	7213.XP_004524348.1	Sequence-specific DNA binding. It is involved in the biological process described with regulation of transcription, DNA-templated	ko:K09311	-	Homeobox	Egg	1.42334
TRINITY_DN2262_c0_g1_i13.p1	UN001779	7213.XP_004524348.1	Sequence-specific DNA binding. It is involved in the biological process described with regulation of transcription, DNA-templated	ko:K09311	-	Homeobox	Egg	1.69665
TRINITY_DN2262_c0_g1_i2.p1	UN001780	7213.XP_004524348.1	Sequence-specific DNA binding. It is involved in the biological process described with regulation of transcription, DNA-templated	ko:K09311	-	Homeobox	Egg	5.24986
TRINITY_DN2262_c0_g1_i5.p1	UN001781	7213.XP_004524348.1	Sequence-specific DNA binding. It is involved in the biological process described with regulation of transcription, DNA-templated	ko:K09311	-	Homeobox	Egg	5.06696
TRINITY_DN2262_c0_g1_i7.p1	UN001782	7213.XP_004524348.1	Sequence-specific DNA binding. It is involved in the biological process described with regulation of transcription, DNA-templated	ko:K09311	-	Homeobox	Egg	7.09197
TRINITY_DN2265_c0_g1_i3.p1	UN001783	7213.XP_004523783.1	Peptidase activity. It is involved in the biological process described with proteolysis	ko:K02365	ko04110,ko04111,ko04113,ko04114,map04110,map04111,map04113,map04114	Peptidase_C50	Egg	78.4742
TRINITY_DN226_c1_g1_i10.p1	UN001784	7217.FBpp0121988	BTB/POZ domain	ko:K10523	ko04340,ko04341,map04340,map04341	BTB,MATH	Egg	29.8951
TRINITY_DN2275_c0_g1_i16.p1	UN001785	7213.XP_004526729.1	It is involved in the biological process described with microtubule cytoskeleton organization	-	-	MAP7	Egg	565.771
TRINITY_DN227_c2_g1_i3.p1	UN001786	7213.XP_004529385.1	-	-	-	-	Egg	54.7976
TRINITY_DN227_c7_g1_i1.p1	UN001787	7213.XP_004520690.1	BED zinc finger	-	-	zf-BED	Egg	89.9421
TRINITY_DN2282_c0_g1_i1.p1	UN001788	7213.XP_004524085.1	Hydrolase activity, acting on acid anhydrides	ko:K11665	-	DBINO,Helicase_C,SNF2_N	Egg	60.8574
TRINITY_DN2289_c0_g1_i11.p1	UN001789	7213.XP_004529791.1	Sulfurates the molybdenum cofactor. Sulfation of molybdenum is essential for xanthine dehydrogenase (XDH) and aldehyde oxidase (ADO) enzymes in which molybdenum cofactor is liganded by 1 oxygen and 1 sulfur atom in active form	ko:K15631	ko00790,map00790	Aminotran_5,MOSC,MOSC_N	Egg	46.0151
TRINITY_DN22921_c3_g1_i1.p1	UN001790	7213.XP_004524206.1	ATP binding. It is involved in the biological process described with protein phosphorylation	ko:K16315	-	Haspin_kinase	Egg	48.3148
TRINITY_DN22950_c1_g1_i1.p1	UN001791	7213.XP_004529461.1	nucleic acid binding	-	-	R3H	Egg	49.7259
TRINITY_DN22966_c0_g1_i3.p1	UN001792	7213.XP_004520119.1	Metal ion binding	-	-	-	Egg	58.8015
TRINITY_DN22974_c0_g1_i1.p1	UN001793	7213.XP_004535349.1	It is involved in the biological process described with protein folding	ko:K17767	ko04934,map04934	-	Egg	24.9266
TRINITY_DN22980_c0_g1_i1.p1	UN001794	7213.XP_004537117.1	-	-	-	-	Egg	44.7369
TRINITY_DN22_c11_g1_i2.p1	UN001795	7213.XP_004530095.1	Guanyl-nucleotide exchange factor activity. It is involved in the biological process described with small GTPase mediated signal transduction	ko:K05727	-	DHR-2,DOCK-C2,DOCK_N	Egg	90.4303
TRINITY_DN2301_c0_g1_i1.p1	UN001796	7213.XP_004536984.1	ATP binding. It is involved in the biological process described with protein phosphorylation	ko:K05728	ko05120,map05120	Pkinase_Tyr,SH2	Egg	86.3832
TRINITY_DN2306_c0_g1_i1.p1	UN001797	7213.XP_004517453.1	Sterol regulatory	-	-	Sterol-sensing	Egg	89.3901
TRINITY_DN2323_c7_g1_i1.p1	UN001798	7213.XP_004534156.1	It is involved in the biological process described with signal transduction	ko:K04733	ko04010,ko04064,ko04620,ko04621,ko04624,ko04722,ko05133,ko05140,ko05142,ko05145,ko05152,ko05162,ko05164,map04010,map04064,map04620,map04621,map04624,map04722,map05133,map05140,map05142,map05145,map05152,map05162,map05164	Death_2	Egg	130.893
TRINITY_DN2328_c0_g1_i3.p1	UN001799	7213.XP_004519512.1	Domain of unknown function (DUF3453)	ko:K06100	ko03015,ko04530,map03015,map04530	DUF3453,Symplekin_C	Egg	99.1112
TRINITY_DN2330_c2_g1_i1.p1	UN001800	7213.XP_004530712.1	chromatin binding	ko:K11757	ko05225,map05225	BAH,Bromodomain,HMG_box	Egg	269.263
TRINITY_DN2331_c2_g1_i10.p1	UN001801	7213.XP_004519156.1	C2H2 zinc finger domain binding	ko:K13172	-	cwf21	Egg	507.435
TRINITY_DN2331_c58_g1_i1.p1	UN001802	7213.XP_004535017.1	Sof1-like domain	ko:K11806	-	Sof1,WD40	Egg	75.6467
TRINITY_DN2337_c0_g1_i1.p1	UN001803	7213.XP_004534135.1	Zinc finger and BTB domain-containing protein 24-like	-	-	-	Egg	21.8757
TRINITY_DN2340_c0_g1_i1.p1	UN001804	7213.XP_004536113.1	positive regulation of histone H4-K16 acetylation	-	-	Auts2	Egg	88.2322
TRINITY_DN2340_c0_g1_i5.p1	UN001805	7213.XP_004536113.1	positive regulation of histone H4-K16 acetylation	-	-	-	Egg	3.1935
TRINITY_DN23422_c0_g1_i1.p1	UN001806	7213.XP_004521324.1	Bifunctional DNA N-glycosylase with associated apurinic apyrimidinic (AP) lyase function that catalyzes the first step in base excision repair (BER), the primary repair pathway for the repair of oxidative DNA damage. The DNA N-glycosylase activity releases the damaged DNA base from DNA by cleaving the N- glycosidic bond, leaving an AP site. The AP lyase activity cleaves the phosphodiester bond 3'…	ko:K10773	ko03410,map03410	HhH-GPD	Egg	176.503
TRINITY_DN23426_c0_g1_i1.p1	UN001807	7213.XP_004523188.1	Belongs to the DEAD box helicase family	ko:K13179	-	DEAD,DUF4217,Helicase_C	Egg	120.382
TRINITY_DN2345_c1_g1_i2.p1	UN001808	7213.XP_004530476.1	Sequence-specific DNA binding. It is involved in the biological process described with regulation of transcription, DNA-templated	-	-	-	Egg	68.8229
TRINITY_DN2345_c1_g1_i7.p1	UN001809	7213.XP_004530476.1	Sequence-specific DNA binding. It is involved in the biological process described with regulation of transcription, DNA-templated	-	-	-	Egg	8.57685
TRINITY_DN23464_c0_g1_i1.p1	UN001810	7213.XP_004531382.1	unfolded protein binding. It is involved in the biological process described with protein folding	ko:K09503	ko04141,map04141	DnaJ,DnaJ_C,DnaJ_CXXCXGXG	Egg	94.4464
TRINITY_DN2348_c2_g1_i3.p1	UN001811	7213.XP_004529579.1	It is involved in the biological process described with protein phosphorylation	ko:K08804	-	Pkinase	Egg	17.9297
TRINITY_DN234_c10_g1_i1.p1	UN001812	7213.XP_004534144.1	Phosphoglycerate mutase activity. It is involved in the biological process described with glycolytic process	ko:K01834	ko00010,ko00260,ko00680,ko01100,ko01110,ko01120,ko01130,ko01200,ko01230,ko04922,ko05230,map00010,map00260,map00680,map01100,map01110,map01120,map01130,map01200,map01230,map04922,map05230	His_Phos_1	Egg	88.5859
TRINITY_DN2351_c0_g1_i10.p1	UN001813	7213.XP_004524570.1	It is involved in the biological process described with	ko:K12471	ko04144,map04144	ENTH	Egg	117.435
TRINITY_DN23539_c2_g1_i1.p1	UN001814	7213.XP_004523971.1	-	-	-	-	Egg	162.084
TRINITY_DN2359_c0_g1_i1.p1	UN001815	7213.XP_004533859.1	RNA polymerase I-specific transcription initiation factor	ko:K15216	-	RRN3	Egg	100.204
TRINITY_DN2359_c0_g1_i2.p1	UN001816	7213.XP_004533858.1	Metal ion binding	-	-	zf-C2H2	Egg	55.8439
TRINITY_DN2362_c0_g1_i1.p1	UN001817	7213.XP_004526453.1	-	-	-	-	Egg	91.1201
TRINITY_DN2362_c0_g1_i3.p1	UN001818	7213.XP_004526453.1	-	-	-	-	Egg	75.4101
TRINITY_DN2364_c0_g2_i12.p1	UN001819	7213.XP_004527458.1	ATP binding. It is involved in the biological process described with protein phosphorylation	-	-	Pkinase_Tyr	Egg	1.52596
TRINITY_DN236_c8_g1_i1.p1	UN001820	7213.XP_004517422.1	DNA binding. It is involved in the biological process described with DNA replication	ko:K02608	ko04110,ko04111,ko04113,map04110,map04111,map04113	ORC6	Egg	67.7134
TRINITY_DN237312_c0_g1_i1.p1	UN001821	7213.XP_004519318.1	nucleic acid binding. It is involved in the biological process described with regulation of gene expression	ko:K17573	-	-	Egg	539.656
TRINITY_DN237312_c0_g1_i2.p1	UN001822	7213.XP_004519318.1	nucleic acid binding. It is involved in the biological process described with regulation of gene expression	ko:K17573	-	-	Egg	92.3548
TRINITY_DN237312_c0_g1_i4.p1	UN001823	7213.XP_004519318.1	nucleic acid binding. It is involved in the biological process described with regulation of gene expression	ko:K17573	-	-	Egg	286.831
TRINITY_DN237323_c1_g1_i1.p1	UN001824	7217.FBpp0124799	activity. It is involved in the biological process described with carbohydrate metabolic process	ko:K01187	ko00052,ko00500,ko01100,map00052,map00500,map01100	Alpha-amylase	Egg	2.8989
TRINITY_DN237323_c2_g1_i1.p1	UN001825	7213.XP_004530246.1	activity. It is involved in the biological process described with carbohydrate metabolic process	ko:K01187	ko00052,ko00500,ko01100,map00052,map00500,map01100	Alpha-amylase	Egg	2.85451
TRINITY_DN237323_c2_g1_i2.p1	UN001826	7213.XP_004530246.1	activity. It is involved in the biological process described with carbohydrate metabolic process	ko:K01187	ko00052,ko00500,ko01100,map00052,map00500,map01100	Alpha-amylase	Egg	2.55017
TRINITY_DN237398_c5_g1_i1.p1	UN001827	7213.XP_004524214.1	NOSIC (NUC001) domain	ko:K14565	ko03008,map03008	NOP5NT,Nop	Egg	494.698
TRINITY_DN23752_c0_g1_i2.p1	UN001828	7213.XP_004521519.1	Ubiquitin-ubiquitin ligase activity. It is involved in the biological process described with ubiquitin-dependent protein catabolic process	ko:K10596	ko04120,map04120	U-box,Ufd2P_core	Egg	37.9537
TRINITY_DN237783_c1_g2_i2.p1	UN001829	7213.XP_004530246.1	activity. It is involved in the biological process described with carbohydrate metabolic process	ko:K01187	ko00052,ko00500,ko01100,map00052,map00500,map01100	Alpha-amylase	Egg	2.163
TRINITY_DN237783_c2_g2_i1.p1	UN001830	7213.XP_004530246.1	activity. It is involved in the biological process described with carbohydrate metabolic process	ko:K01187	ko00052,ko00500,ko01100,map00052,map00500,map01100	Alpha-amylase	Egg	8.14143
TRINITY_DN237783_c3_g1_i1.p1	UN001831	7165.AGAP011939-PA	Alpha-amylase domain	-	-	Alpha-amylase	Egg	3.41318
TRINITY_DN2377_c0_g1_i4.p1	UN001832	7213.XP_004535928.1	Potential Monad-binding region of RPAP3	-	-	RPAP3_C,TPR_1	Egg	51.7886
TRINITY_DN237827_c5_g1_i1.p1	UN001833	7213.XP_004522596.1	DNA binding	-	-	ELM2	Egg	148.708
TRINITY_DN237890_c0_g1_i1.p1	UN001834	7213.XP_004526488.1	Ensures the proper localization of the mRNA of the bicoid gene to the anterior regions of the oocyte thus playing a fundamental role in the establishment of the polarity of the oocyte. May bind the bcd mRNA	ko:K18745	-	-	Egg	1.19007
TRINITY_DN2379_c10_g1_i2.p1	UN001835	7213.XP_004533247.1	transporter activity. It is involved in the biological process described with transport	-	-	CRAL_TRIO	Egg	334.469
TRINITY_DN2379_c41_g1_i1.p1	UN001836	7213.XP_004526488.1	Ensures the proper localization of the mRNA of the bicoid gene to the anterior regions of the oocyte thus playing a fundamental role in the establishment of the polarity of the oocyte. May bind the bcd mRNA	ko:K18745	-	-	Egg	8.35355
TRINITY_DN237_c0_g1_i1.p1	UN001837	7213.XP_004520521.1	Domain always found downstream of DENN domain, found in a variety of signalling proteins	ko:K20160	-	DENN,dDENN,uDENN	Egg	90.5288
TRINITY_DN238022_c0_g1_i1.p1	UN001838	7213.XP_004534213.1	metalloexopeptidase activity. It is involved in the biological process described with proteolysis	ko:K01255	ko00480,ko01100,map00480,map01100	Peptidase_M17	Egg	15.2084
TRINITY_DN238480_c0_g1_i1.p1	UN001839	7213.XP_004526251.1	positive regulation of transcription of nucleolar large rRNA by RNA polymerase I	-	-	-	Egg	188.543
TRINITY_DN2385_c0_g1_i3.p1	UN001840	7213.XP_004521691.1	It is involved in the biological process described with transport	ko:K18739	-	BicD	Egg	183.82
TRINITY_DN23883_c0_g1_i1.p1	UN001841	7213.XP_004533398.1	transferase activity, transferring acyl groups other than amino-acyl groups. It is involved in the biological process described with regulation of transcription, DNA-templated	ko:K11307	-	MOZ_SAS,zf-C2HC	Egg	75.4531
TRINITY_DN23891_c0_g1_i3.p1	UN001842	7213.XP_004526292.1	nucleic acid binding	-	-	-	Egg	39.1456
TRINITY_DN2390_c0_g1_i1.p1	UN001843	7213.XP_004524901.1	Poly(A) RNA polymerase	ko:K18060	-	PAP_assoc	Egg	86.5925
TRINITY_DN239404_c1_g1_i1.p1	UN001844	7213.XP_004534438.1	Metal ion binding	-	-	-	Egg	53.8095
TRINITY_DN2397_c0_g1_i3.p1	UN001845	7213.XP_004524404.1	-	ko:K17418	-	-	Egg	18.4071
TRINITY_DN2397_c0_g1_i4.p1	UN001846	7213.XP_004524404.1	-	ko:K17418	-	-	Egg	8.2452
TRINITY_DN23_c12_g1_i1.p1	UN001847	7213.XP_004519592.1	signal transducer activity. It is involved in the biological process described with intracellular signal transduction	-	-	-	Egg	31.2867
TRINITY_DN23_c3_g1_i1.p1	UN001848	7213.XP_004521430.1	Zinc ion binding	ko:K11997	-	-	Egg	34.0184
TRINITY_DN2401_c0_g1_i2.p1	UN001849	7213.XP_004533492.1	tRNA (Guanine-1)-methyltransferase	ko:K17654	-	tRNA_m1G_MT	Egg	45.875
TRINITY_DN24048_c1_g1_i1.p1	UN001850	7213.XP_004530211.1	Anaphase-promoting complex, cyclosome, subunit 3	ko:K03353	ko04110,ko04111,ko04113,ko04114,ko04120,ko04914,ko05166,map04110,map04111,map04113,map04114,map04120,map04914,map05166	ANAPC3,TPR_8	Egg	52.0311
TRINITY_DN2405_c0_g1_i1.p1	UN001851	7213.XP_004518737.1	Mob1/phocein family	-	-	Mob1_phocein	Egg	35.6813
TRINITY_DN2406_c0_g1_i1.p1	UN001852	7213.XP_004524243.1	Transferase activity, transferring glycosyl groups	ko:K13676	ko00514,map00514	Glyco_transf_8	Egg	32.0623
TRINITY_DN2409_c0_g1_i11.p1	UN001853	7213.XP_004533289.1	Actin binding. It is involved in the biological process described with cytoskeleton organization	-	-	Gelsolin,VHP	Egg	107.277
TRINITY_DN2410_c0_g1_i10.p1	UN001854	7370.XP_005184125.1	Metal ion binding	-	-	-	Egg	238.76
TRINITY_DN2410_c0_g1_i5.p1	UN001855	7213.XP_004522916.1	Metal ion binding	-	-	-	Egg	13.3633
TRINITY_DN2410_c1_g1_i1.p1	UN001856	7213.XP_004522915.1	Phosphatidylinositol binding	-	-	LRR_8,PX	Egg	60.4355
TRINITY_DN24194_c3_g1_i1.p1	UN001857	7213.XP_004526940.1	U4 U6 small nuclear ribonucleoprotein	ko:K12662	ko03040,map03040	PRP4,WD40	Egg	134.168
TRINITY_DN2421_c0_g1_i1.p1	UN001858	7213.XP_004523897.1	protein serine threonine kinase activity	ko:K06640	ko03460,ko04110,ko04115,ko04214,ko04218,ko05165,ko05166,map03460,map04110,map04115,map04214,map04218,map05165,map05166	FAT,FATC,PI3_PI4_kinase,UME	Egg	118.148
TRINITY_DN2427_c3_g1_i4.p1	UN001859	7213.XP_004523484.1	Sequence-specific DNA binding. It is involved in the biological process described with regulation of transcription, DNA-templated	ko:K09317	-	Homeobox	Egg	2.72432
TRINITY_DN2428_c0_g1_i1.p1	UN001860	7213.XP_004523866.1	Metal ion binding	-	-	-	Egg	259.852
TRINITY_DN2428_c23_g1_i1.p1	UN001861	7213.XP_004523983.1	Mak16 protein C-terminal region	ko:K14831	-	Mak16,Ribosomal_L28e	Egg	63.9934
TRINITY_DN24296_c3_g1_i1.p1	UN001862	7213.XP_004519341.1	Oxidoreductase activity, acting on paired donors, with incorporation or reduction of molecular oxygen, 2-oxoglutarate as one donor, and incorporation of one atom each of oxygen into both donors. It is involved in the biological process described with oxidation-reduction process	ko:K11446	-	ARID,JmjC,JmjN,PHD,PLU-1,zf-C5HC2	Egg	584.564
TRINITY_DN24341_c2_g1_i1.p1	UN001863	7213.XP_004519796.1	Zinc ion binding	ko:K11982	-	zf-RING_2,zinc_ribbon_9	Egg	128.168
TRINITY_DN243580_c0_g1_i1.p1	UN001864	7213.XP_004522023.1	Belongs to the short-chain dehydrogenases reductases (SDR) family	-	-	-	Egg	0.224748
TRINITY_DN24365_c0_g1_i7.p1	UN001865	7213.XP_004534669.1	Haemopoietic lineage transmembrane helix	-	-	ARL6IP6	Egg	5.86584
TRINITY_DN24389_c0_g1_i3.p1	UN001866	7213.XP_004534255.1	Hedgehog receptor activity	-	-	Patched	Egg	79.2881
TRINITY_DN2438_c1_g1_i11.p1	UN001867	7370.XP_005186951.1	acetyltransferase, which acetylates the inositol ring of phosphatidylinositol during biosynthesis of GPI- anchor	ko:K05283	ko00563,ko01100,map00563,map01100	GWT1	Egg	167.425
TRINITY_DN2439_c0_g1_i6.p1	UN001868	7213.XP_004527077.1	Calcium channel	ko:K04860	ko04010,ko04260,ko04261,ko04921,ko05410,ko05412,ko05414,map04010,map04260,map04261,map04921,map05410,map05412,map05414	VGCC_alpha2,VWA_3,VWA_N	Egg	1.81179
TRINITY_DN24455_c0_g1_i3.p1	UN001869	7213.XP_004524041.1	biotin- acetyl-CoA-carboxylase ligase activity. It is involved in the biological process described with cellular protein modification process	ko:K01942	ko00780,ko01100,map00780,map01100	BPL_C,BPL_LplA_LipB	Egg	48.063
TRINITY_DN244_c1_g1_i12.p1	UN001870	7213.XP_004521999.1	RNA binding	ko:K21444	-	KH_1	Egg	7.22793
TRINITY_DN244_c1_g1_i9.p1	UN001871	7213.XP_004521999.1	RNA binding	ko:K21444	-	KH_1	Egg	11.7035
TRINITY_DN2451_c0_g1_i10.p1	UN001872	7213.XP_004536027.1	It is involved in the biological process described with DNA repair	ko:K10891	ko03460,map03460	FancD2	Egg	79.4998
TRINITY_DN2459_c1_g1_i2.p1	UN001873	7213.XP_004519268.1	Low-density lipoprotein receptor domain class A	-	-	-	Egg	130.762
TRINITY_DN24620_c1_g1_i1.p1	UN001874	7213.XP_004534636.1	ATP binding. It is involved in the biological process described with mismatch repair	ko:K08734	ko01524,ko03430,ko03460,ko05200,ko05210,ko05213,ko05226,map01524,map03430,map03460,map05200,map05210,map05213,map05226	DNA_mis_repair,HATPase_c_3,Mlh1_C	Egg	107.313
TRINITY_DN2466_c14_g1_i1.p1	UN001875	7213.XP_004520029.1	MADF	-	-	-	Egg	35.3459
TRINITY_DN2469_c5_g1_i1.p1	UN001876	7213.XP_004524468.1	It is involved in the biological process described with	ko:K06532	ko05202,map05202	Prominin	Egg	209.799
TRINITY_DN24754_c3_g1_i3.p1	UN001877	7213.XP_004526632.1	Zinc ion binding	ko:K11979	-	-	Egg	131.16
TRINITY_DN2475_c17_g1_i1.p1	UN001878	7213.XP_004534168.1	metalloexopeptidase activity. It is involved in the biological process described with proteolysis	ko:K09611	-	Peptidase_M17	Egg	504.908
TRINITY_DN24785_c0_g1_i1.p1	UN001879	7213.XP_004517426.1	It is involved in the biological process described with rRNA processing	ko:K14555	ko03008,map03008	Utp13,WD40	Egg	93.9451
TRINITY_DN2482_c0_g1_i2.p1	UN001880	7213.XP_004527374.1	5'-3' exoribonuclease	ko:K12618	ko03008,ko03018,map03008,map03018	XRN_N	Egg	521.595
TRINITY_DN2482_c0_g1_i5.p1	UN001881	7213.XP_004527374.1	5'-3' exoribonuclease	ko:K12618	ko03008,ko03018,map03008,map03018	XRN_N	Egg	406.329
TRINITY_DN24845_c0_g1_i4.p1	UN001882	7213.XP_004531504.1	SET and MYND	-	-	-	Egg	3.96654
TRINITY_DN24860_c0_g1_i1.p1	UN001883	7213.XP_004536226.1	Zinc ion binding	-	-	-	Egg	10.7873
TRINITY_DN248_c0_g2_i1.p1	UN001884	7213.XP_004523095.1	Sel1-like repeats.	ko:K14026	ko04141,map04141	Sel1	Egg	275.401
TRINITY_DN248_c2_g1_i6.p1	UN001885	7213.XP_004537488.1	Carboxylesterase family	-	-	-	Egg	56.9545
TRINITY_DN24949_c0_g1_i1.p1	UN001886	7244.FBpp0233233	Domain of unknown function (DUF4588)	-	-	-	Egg	11.0319
TRINITY_DN2497_c3_g1_i2.p1	UN001887	7213.XP_004529921.1	Leucine-rich repeat protein SHOC-2-like	-	-	-	Egg	76.2548
TRINITY_DN24984_c0_g1_i3.p1	UN001888	7213.XP_004529352.1	Belongs to the serpin family	-	-	Serpin	Egg	23.142
TRINITY_DN24_c2_g2_i3.p1	UN001889	7213.XP_004524081.1	Notch ligand involved in the mediation of Notch signaling	ko:K06051	ko01522,ko04330,ko04658,ko05200,ko05224,map01522,map04330,map04658,map05200,map05224	DSL,EGF,MNNL	Egg	39.1675
TRINITY_DN2501_c0_g1_i2.p1	UN001890	7213.XP_004534897.1	DNA replication factor	ko:K10727	-	CDT1,CDT1_C	Egg	464.512
TRINITY_DN2503_c1_g1_i10.p1	UN001891	7213.XP_004534451.1	Translation initiation factor activity. It is involved in the biological process described with regulation of translational initiation	ko:K03256	-	Gcd10p	Egg	54.4299
TRINITY_DN25051_c0_g1_i1.p1	UN001892	7213.XP_004536382.1	Putative death-receptor fusion protein (DUF2428)	-	-	DUF2428	Egg	96.6359
TRINITY_DN25051_c0_g1_i3.p1	UN001893	7213.XP_004536382.1	Putative death-receptor fusion protein (DUF2428)	-	-	-	Egg	16.3924
TRINITY_DN25079_c0_g1_i7.p1	UN001894	7213.XP_004536278.1	TMEM214, C-terminal, caspase 4 activator	-	-	TMEM214	Egg	71.356
TRINITY_DN25088_c1_g1_i3.p1	UN001895	7213.XP_004535935.1	Alcohol dehydrogenase transcription factor Myb/SANT-like	-	-	MADF_DNA_bdg	Egg	72.1906
TRINITY_DN2509_c0_g1_i2.p1	UN001896	7213.XP_004535329.1	3',5'-cyclic-nucleotide phosphodiesterase activity. It is involved in the biological process described with signal transduction	ko:K13293	ko00230,ko04024,ko05032,map00230,map04024,map05032	PDEase_I	Egg	83.6099
TRINITY_DN2512_c0_g1_i12.p1	UN001897	7370.XP_005184339.1	Zinc ion binding	ko:K12035	ko05206,map05206	-	Egg	41.4721
TRINITY_DN2512_c0_g1_i4.p1	UN001898	7220.FBpp0129290	Zinc ion binding	ko:K12035	ko05206,map05206	-	Egg	10.03
TRINITY_DN2512_c0_g1_i5.p1	UN001899	7370.XP_005184339.1	Zinc ion binding	ko:K12035	ko05206,map05206	NHL	Egg	107.041
TRINITY_DN2512_c1_g1_i20.p1	UN001900	7234.FBpp0184226	Zinc ion binding	ko:K12035	ko05206,map05206	NHL	Egg	2.71461
TRINITY_DN2512_c1_g1_i28.p1	UN001901	7234.FBpp0184226	Zinc ion binding	ko:K12035	ko05206,map05206	NHL	Egg	62.3715
TRINITY_DN2512_c1_g1_i36.p1	UN001902	7234.FBpp0184226	Zinc ion binding	ko:K12035	ko05206,map05206	NHL	Egg	20.8774
TRINITY_DN2512_c1_g1_i7.p1	UN001903	7234.FBpp0184226	Zinc ion binding	ko:K12035	ko05206,map05206	NHL	Egg	24.8035
TRINITY_DN2513_c0_g1_i2.p1	UN001904	7213.XP_004519681.1	transmembrane receptor protein tyrosine kinase activity. It is involved in the biological process described with protein phosphorylation	-	-	Furin-like,Recep_L_domain	Egg	1913.01
TRINITY_DN25141_c0_g1_i3.p1	UN001905	7213.XP_004519280.1	ligand-gated channel activity	-	-	-	Egg	0.971643
TRINITY_DN25144_c0_g1_i1.p1	UN001906	7213.XP_004520654.1	ubiquitinyl hydrolase activity. It is involved in the biological process described with ubiquitin-dependent protein catabolic process	ko:K11854	-	UCH	Egg	84.1588
TRINITY_DN25144_c0_g1_i3.p1	UN001907	7213.XP_004520654.1	ubiquitinyl hydrolase activity. It is involved in the biological process described with ubiquitin-dependent protein catabolic process	ko:K11854	-	UCH	Egg	78.8148
TRINITY_DN2527_c0_g1_i1.p1	UN001908	7213.XP_004519461.1	pinin/SDK/memA/ protein conserved region	ko:K13114	ko03013,ko03015,map03013,map03015	Pinin_SDK_memA	Egg	117.745
TRINITY_DN2530_c0_g1_i11.p1	UN001909	7213.XP_004534425.1	Adenylyltransferase that mediates the addition of adenosine 5'-monophosphate (AMP) to specific residues of target proteins	-	-	Fic	Egg	27.1806
TRINITY_DN2530_c0_g1_i7.p1	UN001910	7213.XP_004534425.1	Adenylyltransferase that mediates the addition of adenosine 5'-monophosphate (AMP) to specific residues of target proteins	-	-	Fic	Egg	16.9572
TRINITY_DN2531_c3_g1_i1.p1	UN001911	7213.XP_004520419.1	Cyclin-dependent kinase 2-associated protein	-	-	CDK2AP	Egg	21.1852
TRINITY_DN2532_c0_g1_i10.p1	UN001912	7213.XP_004526828.1	Belongs to the AAA ATPase family	-	-	AAA	Egg	35.272
TRINITY_DN2533_c0_g1_i2.p1	UN001913	7213.XP_004523738.1	HIT zinc finger	-	-	zf-HIT	Egg	46.9699
TRINITY_DN25380_c0_g1_i1.p1	UN001914	7222.FBpp0151370	serine threonine-protein phosphatase	ko:K06269	ko03015,ko04022,ko04024,ko04113,ko04114,ko04218,ko04261,ko04270,ko04390,ko04510,ko04611,ko04720,ko04728,ko04750,ko04810,ko04910,ko04921,ko04931,ko05031,ko05034,ko05168,ko05205,map03015,map04022,map04024,map04113,map04114,map04218,map04261,map04270,map04390,map04510,map04611,map04720,map04728,map04750,map04810,map04910,map04921,map04931,map05031,map05034,map05168,map05205	Metallophos,STPPase_N	Egg	48.5759
TRINITY_DN253_c8_g1_i1.p1	UN001915	7213.XP_004533666.1	Putative death-receptor fusion protein (DUF2428)	-	-	DUF2428	Egg	37.9693
TRINITY_DN2544_c0_g1_i3.p1	UN001916	7213.XP_004530084.1	Programmed cell death protein 2, C-terminal putative domain	ko:K14801	-	PDCD2_C	Egg	28.3722
TRINITY_DN2546_c0_g1_i3.p1	UN001917	7213.XP_004519329.1	Zinc ion binding	ko:K11657	-	PHD	Egg	51.2547
TRINITY_DN2547_c4_g2_i1.p1	UN001918	7213.XP_004517696.1	Protein-kinase domain of FAM69	-	-	PIP49_C	Egg	58.7527
TRINITY_DN25486_c1_g1_i2.p1	UN001919	7213.XP_004522540.1	Chromatin assembly factor	ko:K10751	-	WD40	Egg	99.0512
TRINITY_DN2549_c27_g1_i2.p1	UN001920	7213.XP_004537668.1	Zinc ion binding	ko:K15686	-	KH_1,zf-C3HC4_3	Egg	74.2225
TRINITY_DN2549_c5_g1_i2.p1	UN001921	7213.XP_004535165.1	Protein-tyrosine sulfotransferase activity. It is involved in the biological process described with peptidyl-tyrosine sulfation	ko:K01021	-	Sulfotransfer_3	Egg	20.403
TRINITY_DN2549_c5_g1_i3.p1	UN001922	7213.XP_004535165.1	Protein-tyrosine sulfotransferase activity. It is involved in the biological process described with peptidyl-tyrosine sulfation	ko:K01021	-	Sulfotransfer_3	Egg	11.3153
TRINITY_DN254_c0_g4_i1.p1	UN001923	7213.XP_004522584.1	nucleic acid binding	ko:K13190	-	RRM_1,SPOC	Egg	192.077
TRINITY_DN254_c1_g1_i10.p1	UN001924	7213.XP_004536524.1	calcium ion binding. It is involved in the biological process described with homophilic cell adhesion via plasma membrane adhesion molecules	ko:K16500	-	Cadherin	Egg	27.2716
TRINITY_DN25512_c0_g2_i1.p1	UN001925	7213.XP_004524039.1	SAM like domain present in kinase suppressor RAS 1	ko:K18529	ko04013,ko04014,map04013,map04014	C1_1,KSR1-SAM,Pkinase_Tyr	Egg	271.136
TRINITY_DN2551_c1_g1_i1.p1	UN001926	7213.XP_004525985.1	Metal ion binding	-	-	-	Egg	40.5658
TRINITY_DN25591_c0_g1_i10.p1	UN001927	7213.XP_004521475.1	protein dimerization activity	-	-	-	Egg	159.395
TRINITY_DN25591_c0_g1_i3.p1	UN001928	7213.XP_004521475.1	protein dimerization activity	-	-	-	Egg	93.1816
TRINITY_DN25612_c4_g1_i1.p1	UN001929	7213.XP_004526071.1	It is involved in the biological process described with	ko:K20128	-	IMD	Egg	137.159
TRINITY_DN25621_c2_g1_i17.p1	UN001930	7213.XP_004519237.1	Zinc ion binding	ko:K11968	-	IBR,zf-C3HC4	Egg	88.5382
TRINITY_DN25621_c2_g1_i6.p1	UN001931	7213.XP_004519237.1	Zinc ion binding	ko:K11968	-	IBR,zf-C3HC4	Egg	46.2381
TRINITY_DN25636_c0_g1_i1.p1	UN001932	7213.XP_004536310.1	LisH	-	-	-	Egg	160.687
TRINITY_DN25692_c0_g1_i3.p1	UN001933	7213.XP_004518562.1	It is involved in the biological process described with transmembrane transport	ko:K12303	-	MFS_1	Egg	39.0058
TRINITY_DN25708_c0_g1_i4.p1	UN001934	7213.XP_004534997.1	nucleic acid binding	ko:K22414	-	RRM_1	Egg	143.204
TRINITY_DN2572_c0_g1_i1.p1	UN001935	7213.XP_004535747.1	activity. It is involved in the biological process described with nucleotide catabolic process	ko:K01081	ko00230,ko00240,ko00760,ko01100,ko01110,map00230,map00240,map00760,map01100,map01110	5_nucleotid_C,Metallophos	Egg	106.352
TRINITY_DN2573_c13_g1_i1.p1	UN001936	7213.XP_004523249.1	microtubule binding	ko:K19680	-	MIP-T3	Egg	60.7505
TRINITY_DN2573_c13_g1_i2.p1	UN001937	7213.XP_004523249.1	microtubule binding	ko:K19680	-	MIP-T3	Egg	2.4242
TRINITY_DN2573_c14_g1_i1.p1	UN001938	7213.XP_004533605.1	O-phospho-L-serine 2-oxoglutarate aminotransferase activity. It is involved in the biological process described with L-serine biosynthetic process	ko:K00831	ko00260,ko00680,ko00750,ko01100,ko01120,ko01130,ko01200,ko01230,map00260,map00680,map00750,map01100,map01120,map01130,map01200,map01230	Aminotran_5	Egg	391.35
TRINITY_DN2578_c0_g1_i1.p1	UN001939	7213.XP_004531240.1	Belongs to the TRAFAC class dynamin-like GTPase superfamily. Dynamin Fzo YdjA family	ko:K17065	ko04139,ko04214,ko04217,ko04621,ko04668,map04139,map04214,map04217,map04621,map04668	GED	Egg	38.675
TRINITY_DN2580_c2_g1_i1.p1	UN001940	7260.FBpp0248863	sulfotransferase activity. It is involved in the biological process described with carbohydrate biosynthetic process	-	-	Sulfotransfer_2	Egg	53.0416
TRINITY_DN2585_c0_g2_i1.p1	UN001941	7213.XP_004531627.1	Transferase activity, transferring hexosyl groups. It is involved in the biological process described with carbohydrate metabolic process	ko:K00738	ko00510,ko00513,ko01100,map00510,map00513,map01100	Glyco_transf_54	Egg	35.3352
TRINITY_DN25868_c0_g1_i11.p1	UN001942	7213.XP_004519575.1	Zinc ion binding	-	-	DUF3504,zf-FCS	Egg	208.37
TRINITY_DN2589_c0_g1_i1.p1	UN001943	7213.XP_004535302.1	-	-	-	-	Egg	77.157
TRINITY_DN2589_c0_g1_i10.p1	UN001944	7213.XP_004535302.1	-	-	-	-	Egg	115.772
TRINITY_DN2589_c0_g1_i9.p1	UN001945	7213.XP_004535302.1	-	-	-	-	Egg	35.6659
TRINITY_DN25938_c0_g1_i2.p1	UN001946	7245.FBpp0263141	endocytosis	ko:K20126	-	-	Egg	1.92749
TRINITY_DN2595_c0_g2_i1.p1	UN001947	7213.XP_004524163.1	Metal ion binding	ko:K09201	-	zf-C2H2	Egg	92.5415
TRINITY_DN2603_c0_g1_i12.p1	UN001948	7213.XP_004519693.1	It is involved in the biological process described with metabolic process	ko:K00876	ko00240,ko00983,ko01100,map00240,map00983,map01100	PRK	Egg	3.50556
TRINITY_DN2608_c0_g1_i19.p1	UN001949	7213.XP_004534690.1	DUF3585	-	-	CH,NT-C2	Egg	12.3391
TRINITY_DN2609_c0_g1_i1.p1	UN001950	7213.XP_004520613.1	Sad1 / UNC-like C-terminal	ko:K19347	-	-	Egg	95.4651
TRINITY_DN2609_c0_g2_i3.p1	UN001951	7213.XP_004520613.1	Sad1 / UNC-like C-terminal	ko:K19347	-	Sad1_UNC	Egg	29.8103
TRINITY_DN26107_c0_g1_i2.p1	UN001952	7213.XP_004519358.1	Rab GTPase activator activity. It is involved in the biological process described with regulation of Rab GTPase activity	-	-	RabGAP-TBC	Egg	64.8711
TRINITY_DN26107_c0_g1_i5.p1	UN001953	7213.XP_004519358.1	Rab GTPase activator activity. It is involved in the biological process described with regulation of Rab GTPase activity	-	-	RabGAP-TBC	Egg	42.426
TRINITY_DN26161_c1_g1_i2.p1	UN001954	7213.XP_004518797.1	-	-	-	-	Egg	62.8606
TRINITY_DN2616_c0_g1_i10.p1	UN001955	7213.XP_004525002.1	Zinc ion binding	-	-	EF-hand_2,ZZ	Egg	58.3815
TRINITY_DN26194_c1_g1_i5.p1	UN001956	7213.XP_004526022.1	KAP family P-loop domain	ko:K12460	ko04722,map04722	Ank_2,KAP_NTPase	Egg	83.4018
TRINITY_DN2622_c3_g1_i1.p1	UN001957	7213.XP_004522297.1	Sodium-phosphate symporter which plays a fundamental housekeeping role in phosphate transport	ko:K14640	-	PHO4	Egg	150.727
TRINITY_DN2629_c0_g1_i3.p1	UN001958	7213.XP_004533327.1	nucleic acid binding	ko:K13188	-	RRM_1	Egg	30.66
TRINITY_DN26301_c1_g1_i1.p1	UN001959	7213.XP_004530246.1	activity. It is involved in the biological process described with carbohydrate metabolic process	ko:K01187	ko00052,ko00500,ko01100,map00052,map00500,map01100	-	Egg	5.11745
TRINITY_DN2631_c0_g1_i11.p1	UN001960	7370.XP_005179230.1	Zinc ion binding	-	-	LIM	Egg	31.9006
TRINITY_DN2637_c0_g1_i10.p1	UN001961	7213.XP_004536543.1	-	-	-	-	Egg	45.7164
TRINITY_DN2637_c0_g1_i4.p1	UN001962	7213.XP_004536543.1	-	-	-	-	Egg	34.6175
TRINITY_DN2639_c0_g1_i10.p1	UN001963	7213.XP_004536178.1	-	ko:K18414	-	-	Egg	77.3991
TRINITY_DN2647_c1_g1_i12.p1	UN001964	7213.XP_004523484.1	Sequence-specific DNA binding. It is involved in the biological process described with regulation of transcription, DNA-templated	ko:K09317	-	-	Egg	22.3395
TRINITY_DN2647_c1_g1_i3.p1	UN001965	7213.XP_004523484.1	Sequence-specific DNA binding. It is involved in the biological process described with regulation of transcription, DNA-templated	ko:K09317	-	-	Egg	10.1777
TRINITY_DN264_c0_g1_i1.p1	UN001966	7213.XP_004534585.1	-	-	-	-	Egg	121.993
TRINITY_DN264_c0_g1_i3.p1	UN001967	7213.XP_004534585.1	-	-	-	-	Egg	131.24
TRINITY_DN2668_c0_g1_i1.p1	UN001968	7213.XP_004534565.1	Belongs to the MRE11 RAD32 family	ko:K10865	ko03440,ko03450,ko04218,map03440,map03450,map04218	Metallophos,Mre11_DNA_bind	Egg	71.6053
TRINITY_DN266_c3_g1_i1.p1	UN001969	7213.XP_004534896.1	It is involved in the biological process described with protein phosphorylation	ko:K15409	ko05168,map05168	Pkinase	Egg	121.098
TRINITY_DN2670_c0_g1_i1.p1	UN001970	7213.XP_004525558.1	Putative DNA-binding (bihelical) motif predicted to be involved in chromosomal organisation	-	-	-	Egg	22.1157
TRINITY_DN2673_c0_g1_i4.p1	UN001971	7213.XP_004537541.1	protein-N-terminal asparagine amidohydrolase activity	ko:K14662	-	N_Asn_amidohyd	Egg	227.855
TRINITY_DN26854_c0_g1_i1.p1	UN001972	7213.XP_004525256.1	Bcl2-/adenovirus E1B nineteen kDa-interacting protein 2	ko:K18449	-	BNIP2,CRAL_TRIO_2	Egg	67.4201
TRINITY_DN26854_c0_g1_i2.p1	UN001973	7213.XP_004525255.1	Metal ion binding	-	-	-	Egg	82.4721
TRINITY_DN2686_c0_g1_i10.p1	UN001974	7213.XP_004517447.1	Sequence-specific DNA binding transcription factor activity. It is involved in the biological process described with regulation of transcription, DNA-templated	ko:K09394	-	DP,E2F_TDP	Egg	126.72
TRINITY_DN2687_c0_g1_i2.p1	UN001975	7213.XP_004536387.1	JNK_SAPK-associated protein-1	ko:K20173	-	Jnk-SapK_ap_N	Egg	60.736
TRINITY_DN26909_c0_g1_i1.p1	UN001976	7213.XP_004522041.1	F-box WD repeat-containing protein 4	ko:K10262	-	F-box	Egg	34.3183
TRINITY_DN2692_c0_g1_i4.p1	UN001977	7213.XP_004536370.1	Dual specificity phosphatase, catalytic domain	-	-	DSPc	Egg	977.849
TRINITY_DN2693_c2_g1_i1.p1	UN001978	7244.FBpp0233400	Belongs to the glycosyl hydrolase 47 family	ko:K01230	ko00510,ko00513,ko01100,ko04141,map00510,map00513,map01100,map04141	Glyco_hydro_47	Egg	41.2286
TRINITY_DN2695_c4_g1_i1.p1	UN001979	7213.XP_004535341.1	-	-	-	-	Egg	1159.83
TRINITY_DN2695_c4_g1_i10.p1	UN001980	7213.XP_004535341.1	-	-	-	-	Egg	75.6439
TRINITY_DN2698_c0_g1_i11.p1	UN001981	7213.XP_004522162.1	DNA polymerase	ko:K02327	ko00230,ko00240,ko01100,ko03030,ko03410,ko03420,ko03430,ko03440,ko05166,map00230,map00240,map01100,map03030,map03410,map03420,map03430,map03440,map05166	DNA_pol_B,DNA_pol_B_exo1,zf-C4pol	Egg	125.338
TRINITY_DN26_c3_g1_i1.p1	UN001982	7213.XP_004518251.1	Uncharacterised conserved protein	ko:K19513	-	FPL	Egg	36.6919
TRINITY_DN26_c5_g1_i1.p1	UN001983	7213.XP_004524632.1	WD40 repeats	ko:K17908	ko04136,ko04138,ko04140,map04136,map04138,map04140	-	Egg	179.664
TRINITY_DN2702_c0_g1_i11.p1	UN001984	7213.XP_004525449.1	protein heterodimerization activity. It is involved in the biological process described with regulation of transcription, DNA-templated	ko:K03129	ko03022,ko05016,ko05168,map03022,map05016,map05168	-	Egg	26.8969
TRINITY_DN2702_c0_g1_i8.p1	UN001985	7213.XP_004525449.1	protein heterodimerization activity. It is involved in the biological process described with regulation of transcription, DNA-templated	ko:K03129	ko03022,ko05016,ko05168,map03022,map05016,map05168	TAF4,TAFH	Egg	39.0644
TRINITY_DN2705_c1_g1_i1.p1	UN001986	7213.XP_004519056.1	binding. It is involved in the biological process described with protein phosphorylation	ko:K08821	ko05202,map05202	Pkinase	Egg	71.2841
TRINITY_DN2708_c0_g1_i1.p1	UN001987	7213.XP_004525461.1	Regulator of chromosome	ko:K11493	-	RCC1	Egg	377.019
TRINITY_DN2710_c15_g1_i1.p1	UN001988	7213.XP_004534490.1	Double-stranded DNA binding. It is involved in the biological process described with regulation of transcription, DNA-templated	-	-	mTERF	Egg	83.2315
TRINITY_DN2712_c1_g1_i1.p1	UN001989	7213.XP_004531276.1	WD repeat-containing and planar cell polarity effector protein Fritz	-	-	Frtz	Egg	80.2323
TRINITY_DN27164_c1_g1_i1.p1	UN001990	7213.XP_004530471.1	It is involved in the biological process described with protein phosphorylation	ko:K04431	ko04010,ko04012,ko04013,ko04141,ko04214,ko04380,ko04530,ko04620,ko04624,ko04660,ko04664,ko04668,ko04722,ko04912,ko04926,ko05164,ko05167,ko05169,ko05418,map04010,map04012,map04013,map04141,map04214,map04380,map04530,map04620,map04624,map04660,map04664,map04668,map04722,map04912,map04926,map05164,map05167,map05169,map05418	Pkinase	Egg	24.5631
TRINITY_DN27164_c1_g1_i4.p1	UN001991	7213.XP_004530471.1	It is involved in the biological process described with protein phosphorylation	ko:K04431	ko04010,ko04012,ko04013,ko04141,ko04214,ko04380,ko04530,ko04620,ko04624,ko04660,ko04664,ko04668,ko04722,ko04912,ko04926,ko05164,ko05167,ko05169,ko05418,map04010,map04012,map04013,map04141,map04214,map04380,map04530,map04620,map04624,map04660,map04664,map04668,map04722,map04912,map04926,map05164,map05167,map05169,map05418	-	Egg	21.1139
TRINITY_DN2721_c1_g1_i1.p1	UN001992	7213.XP_004517353.1	Class II Aldolase and Adducin N-terminal domain	ko:K18622	-	Aldolase_II	Egg	189.343
TRINITY_DN2721_c1_g1_i3.p1	UN001993	7213.XP_004517353.1	Class II Aldolase and Adducin N-terminal domain	ko:K18622	-	Aldolase_II	Egg	348.216
TRINITY_DN2721_c1_g1_i4.p1	UN001994	7213.XP_004517353.1	Class II Aldolase and Adducin N-terminal domain	ko:K18622	-	Aldolase_II	Egg	84.5685
TRINITY_DN27224_c0_g1_i16.p1	UN001995	7213.XP_004520332.1	RNA binding	ko:K14790	-	-	Egg	44.4492
TRINITY_DN27258_c4_g1_i1.p1	UN001996	7213.XP_004531151.1	N-acetylglucosamine-6-sulfatase activity. It is involved in the biological process described with glycosaminoglycan metabolic process	ko:K01137	ko00531,ko01100,ko04142,map00531,map01100,map04142	Sulfatase	Egg	64.9721
TRINITY_DN272_c0_g1_i1.p1	UN001997	7213.XP_004524274.1	transport	ko:K14315	ko03013,map03013	Ndc1_Nup	Egg	122.488
TRINITY_DN2731_c0_g1_i1.p1	UN001998	7213.XP_004526784.1	deaminase activity	ko:K19572	ko00230,ko01100,map00230,map01100	A_deaminase,A_deaminase_N	Egg	43.4903
TRINITY_DN2735_c1_g2_i1.p1	UN001999	7213.XP_004537701.1	It is involved in the biological process described with mRNA splicing, via spliceosome	ko:K12843	ko03040,map03040	DUF1115,PRP3	Egg	122.542
[truncated: 3,828 more rows]
