# Supplementary material for: Stage-resolved transcriptomic profiling of Anastrepha ludens (Diptera: Tephritidae) from egg to adult: molecular signatures of a notorious polyphagous fruit-fly pest
Source: Front Insect Sci. 2025 Aug 29;5:1618382. doi: 10.3389/finsc.2025.1618382 (PMC12426010; doi:10.3389/finsc.2025.1618382)
Supplement: Supplementary file 2 [file DataSheet2.xlsx]

## Sheet: tabular
>TRINITY_DN10068_c0_g1_i3.p1	ppcktttppcettrppcetttppceatkppcktttppckttscpcetttspcpevltdydynnsghivrvrnssrdcvnlpdntflvhrrlcsrfyvcqngavqplrcplgfwfdreletcrprrevtncr*
>TRINITY_DN10068_c0_g1_i5.p1	ppcktttppcettrppcetttppceatkppcktttppckttscpcetttspcpevltdydynnsghivrvrnssrdcvnlpdntflvdprccsrfyvcrngavepvrcplgfwfdreletcrprrevtncr*
>TRINITY_DN100952_c0_g1_i1.p1	papswqpppqwqqphpqwqpqphwgapapswqpapapraggdkfpagvnpppcpnypvcdlnaghhgavgapplpdwterqyppgvsphtcpnfpsaikfthcpqprlpaptdrr
>TRINITY_DN1010_c1_g1_i13.p1	msniaanvyafltapgtlygnrflpfhgallpylltnilyvllvfkigpwymknrqpynlktvlryynigqiiynaivsgmafylyvykrpmaitcmtilptghplknieglvsalylinkfidyfdtiffvlrksykqitflhvyhhimmtslsllyirysgggghasmigilntnvhvfmyayyfmsatrpemknslwwkkyvtslqlvqfvlilvhqmwplviqrdceyskvlclcsciqailmlylfgsfyiktyvrnpkkhaaqqvsqeaker*
>TRINITY_DN10174_c2_g1_i1.p1	mdiyevtglkkpeivehikkyadldastkeliqaaiaaqrnayvkysnfyvgaafrtkdarifagcnienasftpttcaertalskaisegytefvagavvayqedafttpcgvcrqfimefapsdiplfitksqvgvekandelvlatsiynllphgfrtfkgn*
>TRINITY_DN10267_c0_g1_i3.p1	mkfavkilcitliqlsclstikadsatdaennntddgmmkyapeyehpeyafsygvkdlhtgdvksqwesrdgdsikghysilepdgsirtvhytadakhgfnavvktvganshpvtesphsdngindntsqskinhyskdqehivlssdikplkqpiedlthshpkipsliefkpharikqvpmelepgmrerlqiardeyyqkqnslktphpapdsysnqesewkalvldqnseyqpiysankngyqsaenyistkqsnianieqnalnanggghrtdfiasvplhqrhhasyvdnippgkkfafttpnykhysapaqynyqthfkapslqnrpdyinyfqrktkkfnhkdsagpvvfpnhggdeqnaasaqmvqsmvkldrkhimpmyakhysads…
>TRINITY_DN104_c0_g1_i9.p1	gkvvivtgassgigataaeafakhgakvvlvgrnetnlkaaeaackaannkvqilsiiadvtvdaeriikttidkfgqldvlvnnagiaepghildidveqfdrilntnlrsvflltkfaaphlvktqgnivnvssvaglrsfpgvscyctskaaldqftrcialdlaaknvrvnsvnpgvivtdfhkrmgmpgeeyakylehskgthalgrvgstkevadaiiffasdtasfitgatlpidggkhamcpr*
>TRINITY_DN10530_c0_g1_i5.p1	inyrlglwgfaclpeagiwgnaglkdqrqalvwvqenianfngdpnnvtlfgesagassvslhtltshahtlfhkaimqsgtantewvfqrkprekmyhlcdllgcqskdpkemlkflqsnekvtpdivlgktrvlllpderrrgfpfplrpvledssspdafidtpvielmqrtdtltmptiigynstealtilrrqnleeiegdlarfvprniplpfdhpeiqsfvqnirefyfggrkitqehlqglanlltdyhfliylhf
>TRINITY_DN105932_c9_g1_i1.p1	mapqketqqsklsesqdvaskkfkkfsrsfpetagddivisgmagkfpnshnieeyeynlynkidmvddderrwrhfnpeipkragkihdlekfdatffgvhfkqahtmdpqtrilietayeavidaginpknlrgtktgvyvgscisesektwfyekvssggfgitgcsrammanrisyclglqgpsflvdtacsssmyaldsafsalrsgeidaaiiggsnlilhpfvtlqfarlgvlasdgycrpfdknasgytraeainclflqrrreakrvyatvvysktncdgykpegitypsgklqeqliaefyneidvkpidlgyleahstgtvvgdpeecraidnilcsqrkepllvgsvksnighsesasgicslvkaclafengkiapninfsevkpe…
>TRINITY_DN1073_c0_g1_i2.p1	mlsilttdvasalfvvnrinlvnlldadfeigvrailvedeavaenllmqevqylqqcithaigifvdydvyksseqiikdleyniwpmlsphgylfpkvahllhqmpwgeniasveiltenletynefmeavrheqmclmhfksekniyilfgnkmanhfeengtifavptdradrtfisdlpdksyvlmereihadaidgnstlstvvealtgksvqpsrvfafarpmlelvrwlkgslarnckreqnifilescfnfltfiadwqtpeyrqyyepskilellhmhrfaslmnfqmyqkfnenghgtttissgedhielreiasqnfvtnittfyhynranstslelkpkfgqvfncqysagenarypflfdgesvmfwrikpdawvatgmtaailg…
>TRINITY_DN1076_c0_g1_i12.p1	ttrqvkaaselttaanliaedgtttatatngktpaasnsgvngklqkqksehcedsitvipsapvcspsppssarnsinllynnngnnhtiiphtpflpeilsdeyhededtlslenlfpcdqseiyaskkisfiideliqtevnyvnnlrkglknygeaharadapealkgadnrlrllgnvedilklheeqilplmlrnqrdlksmfdefaayfdkndfycyvifmmnkktsmqlrqeqrewlqnlqnqindklgidsflvqpiqrltryplllqqfisefyksgisckpvlasvckletrlrrllevvnqaeevpaidelgelnlpaqgyfrratefeayhhrsrkkytakvflfdrclictevrkrrlayrhhydwstlelqlngsksitvllrk…
>TRINITY_DN1076_c0_g1_i19.p1	rllgnveyilklheeqilplmlrnqrdlksmfdefaayfdkndfycyvifmmnkktsmqlrqeqrewlqnlqnqindklgidsflvqpiqrltryplllqqfisefyksgisckpvlasvckletrlrrllevvnqaeevpaidelgelnlpaqgyfrratefeayhhrsrkkytakvflfdrclictevrkrrlayrhhydwstlelqlngsksitvllrksgiasatsvkeeyeftaseacavtqwircarkiieidrveaamrgkftlpmdlvlgvgtaiwliwnyly*
>TRINITY_DN1078_c14_g1_i6.p1	mfilwrscqggiaeaykftrlirmshvgncknlrkkhtdvivvpvtripplsqkcdtsivdnlpqdkverdanawqpspnnsfenfissskklskfrltslvvvtamsgyamapapfdlctflacslgtglvsaaanainqyhevpfdsqmsrtknrvlvtgqktplyaigfavisataglsllgfgvngltaalgatnlflytsvytpmkrisilntwigslvgaipplmgwagcagnldlsafvlagvlfawqfphfnalswnlrpdysragyrmmavtnpalcrrtalkytvviallsaaaplldltsswfvletfplnayfcylafkfytksdsntsrklfrfslihlpclmllfllnkkrrlptdkksiaevqtnslpsantl*
>TRINITY_DN1079_c1_g1_i4.p1	mstpnrnsgggrnqkklnsgsggggggdsatqasnkktdvsktekekshpkptaeqlriaqitnsntsedpqmrekvatlidltqrseeevccalyecdndmeravvylfetlpvgafetsskkkknkaasvgqenaggdgewtdtnantdrreksrnrssnrggrggtdsrgwrgrearenernlrdsrggddrndnyrrregggggggrsgggrgggyagrggrgggrfgaggrgtggrgergynsrssanedhqevelwdntiaqnaekqqqqlqddawgdwdneeyvgslkdskvfttsnlpnqtaasvvsggvsnvsgvvssgtsellappglehhlgtspqqqqqgshlntlvgssigvaggsasgvgggsniglnednstgsptavqpasvs…
>TRINITY_DN10904_c0_g1_i4.p1	mkmlqtvriftgtilliftgnvlademmnlpmgllieavepyaincdpkpelehaqelflnkedaqhttkclrrclmdqfelfidggtqvnseklvgymllaypdkmeelneisngcneqneemgideicevahvfgmcmlkemqsreyeipkvve*
>TRINITY_DN109643_c1_g1_i1.p1	ynfaikanysnvygdlhgddqleyfleyvglnsfyfyynldypywtkgvegyqlnkdrrgvfwiythwqllaryyleglshglgesedfdmyesvangyhsdlgyypgvsfpnrdnglifyhienmehmrmiqlirvrimnfikgehkddmepvnqlgnilqgnvdsverkfynsiskiykd
>TRINITY_DN10964_c0_g1_i10.p1	mkitpprmqfcvraivifctlgsfakaeqpytvknegfehfdgmketifhlgemkiigrqrfingtlkftedmdnehykysveiftspqgddqfrrlpmglpptnicdvlknlytkqvqpslvqgentnfpyvpedeglcpvpkgeyyvkelelntdswpnqiprgllkavltffkdeinvgggvlllkveerk*
>TRINITY_DN1106_c0_g1_i8.p1	msnlyhfltislllyltssssaincpknckcswvldslgvdcshkglteypefsdlpidhldlsgnhfdnfptqlaaigsliyldlsnnqidhldadalvgftalrvllltnnsfnswvalnpsnvfqnaislkqlslsgnnletftghkseealisesltslalekcgittvggdhlinglpaldrlslsgnaittlnnipsstlrvlelsncsllripatlteglpnletlnvswnfalelkdaiisdtlleldasfcnldavnlsgfpsltrarlrgnmlrtldqstfgvntlletldlarnslrslqadafvnlkhlttidlsyneiarldmnlfrandvlvsinlsrnviekftklvsnslrevnlsgceiimiegnaltglpaiqrldlsktl…
>TRINITY_DN1117_c0_g1_i19.p1	eeeelrraederlraeyeeeerrrneyergrdpyegpvdsetplrpaqpevtevpedvshgsafdegsgddthgistdrstlftpfgcrgdasftcaesgvqicdeqrcddhedcpdgedeigcseeengggeegygkeedyekvcaeyefkcderclpreylcngaeecldgsdeancptvvakecspneyrcragncidsarrcdrvrdcpdgddedascrynntclenieftcqngdcipiesvcdgtadcarrededynlctcssdkwkclhgggcipktqvcdgkrqckdgsdesicprtgnarpllpakttptildcpplkircngtcvdwslqcdgkidcdngfderdcnvreneiilpisnktcrayqwqcdnfecinrdylcdgredctd…
>TRINITY_DN11198_c0_g1_i12.p1	twhnlqaesdseisnsdlifpnfsiqaldesnyrafpaqqnekmfvvlayskanwfkaqeicgyqglslasinskaendallsyltrtglnangeifwtagsrladnnrwvwfntgrpisyvnwrigepnnaggqencitfqpdgrwndrsctfetfficetrcpltsydspiytrk*
>TRINITY_DN11198_c0_g1_i18.p1	mfkfvlivvlfmcftwhnlqaesdseisnsdlifpnisiqalnepnyrafpaqqnekmfvvlayskanwfkaqeicgfqglslasinskeendallsyltrtglnangeifwtagsrladnnrwvwfntgrpisyvnwhigepnnaagqencislssdgrwhdwgctgdlyficetrcpl
>TRINITY_DN112405_c0_g1_i1.p1	sieqlavtillalalyignstatgavrtcytsdginsqrtslvkeqkcqdaldycvtvfkkftfvqtgcslevntelrqrcdantveclkcnsdrinnlgqtnylclqcvsskeds
>TRINITY_DN11467_c1_g1_i3.p1	qhvdgpagkktcmetgvyplailtaqpelegtytcrasnafgrieshvsvdvatgapknerpplflsrpepemkilvgdpfsisfriagepnpklwfvmgtkditk
>TRINITY_DN11528_c0_g1_i1.p1	myfevlntiswwpaffaavnifffyyftqvvqrprlisadgplkeflrynvhtisekywptfwclgggaqmlianairqlvlpkinyrreilklkdggelalhwleagcsenapciilipgliggpqtdyvrslatiankaglrvvlfnyrglggvtlktprfytlncyedlaeairhvheklpkdcklgcvalslgtfmlgaylaqeeeaskyltaammisppcdikfgvinlekpyfnkifnhsmmrevlklfkhysilrrsnidvdlvltsktlgafinnllvkssvfasleecyedaklhnklgnvsipllclcaaddifqpiqalpleivekssnvamvlsengghigflegwwpfrreqymerlfveyftkvlfdengsfqrlkeqlnktn*
>TRINITY_DN1181_c0_g1_i2.p1	mfkaggtnsstrpsenydldikqetdagqtnsttttmvewtpthlpasyltqvvaivkiylllisclpsisavtpftitgryckqnvsvkyqvpvrhtsqpirraadtnevasstntasdavtenfityesrvrwettnvccsgyrtllfgfcepicdltcpsfsycatpnqceclpgyeehhpnkkdellldcrpvcvdgcpphshcvarnrcecregfrnannwwfmplkcerircsavdqrydieqracvkiemsmedlmrkvaarlakglndfaveddeeegeeekveedanetkaeqnkavpettlqtqtkrdvdentfv*
>TRINITY_DN11916_c0_g1_i12.p1	rsvycssarsavdntamdtlellnttriatnhvalakerilpnplyitligvvlaitlydiwyrhtdvykklrtipgppilplignahllvgltpteivqkaliymnrygetisgcffnfrlvfltnpadieiilnshvhleksyeykffqpwfgdglliskvnhwryhrkmiaptfhqsilksfvptfvkhsqnitkqfeqkllgqefdvhahmsqttveillstamgmknlppgkecakyaeaviemcdviqkrqtkphyhfdaiyrltklrqkcdrmmniiltltkrviaerrenfnletdgvldqqdalnevvgkkkevlrddlddideeenvgakrrlalldtmvelaknpsiqwtdkdvmdevntilfeghdttsagssftlcllgihkdvqe…
>TRINITY_DN1200_c0_g1_i1.p1	msmcelesllyrkrnvvyafvrhrlmlmckqslirvqtaegikrieispkanlkelfetvqqtlkvdgfglfkernfltelhsshslkigsilkhgdmlflkkiaggsirrtsttaiddfesssttlpptsvsklfqpsaavvedevdqtlskmdglierardpklcrhnangrcvhcspiepyddnylkeqkikhlsfhsfirkqksgidrgkyvgfddincrikpgcrehppwpkgicskcqpsavtlnrqiyrhvdnimfenptiverfldywrttahqrmgflygtyevhadvplgiratvaaiyeppqestrdsirllddeaiaevdelaqalglkkvgwiftdlitddpaigsvkqlrgiethfltaqecitagelqnrhpnpckygssgyfg…
>TRINITY_DN121486_c0_g1_i1.p1	lfvgctgcvqidlfvniplqsslnvglvvmmivhcfgcvcgahlnpaitlavyiydmisltmagvyflgqllgafagyalmkalvpadaislggaahgvcvptphpdittmqgfwiefiatamlifttcsaadsrnmpfqdslpirfgltvaclslavgqlsgamlnpvkavaaavwnsdyqdhwinwaapmlsdlvsatfykvfscatmlkgn*
>TRINITY_DN121517_c0_g1_i1.p1	mkiltergysftttaareivrdikekrsyvaldfeqemataaasssleksyelpdgqlitignerfrtpealfhpsflgmescgipepvylsimkcdvdiitdlyannvlsggttmypgiadrkqkeitpyapstiknkinhp
>TRINITY_DN1231_c6_g1_i11.p1	mpeiieqpkdipldncsiprqnksqqtncglyshirgtnvsygtvsslpplakvfveesvalcqpnqvhicdgsemenkmlvrimlddgtiiplpkyencwlartnpadvarvesrtfictehqhdtiptpqigvkgtlgnwispsgfdqaiqerfpgcmkdrtmyvvpfsmgpigsplskigieitdspyvvasmrimarmgtpvlehlwkqeefvralhsvgtpsngvielpswpcdpertiilhkpcenlivsygsgyggnsllgkkcfalrigstiakregwlaehmlilgitnpkgdkkyitaafpsacgktnlamlnptlpgykvecvgddiawmkfdnegvlrainpengffgvapgtsvetnpiamatifkntiftnvaytsdggvywegm…
>TRINITY_DN1235_c0_g1_i10.p1	qyraphplplrfvnvfhkiplacfvysiisicaqfcilvfprpgrktplriervlsafyrrnwtglvrdrrlstscgrmlmlkilfitttfalyqcgvigpyaghygphghdgpgplsyaayaapngplpvpyvaaalkpaapepydpapkysfgydiqdgytgdlksqhetrhgdvvkgsyslvdpdgtkrtvdytadphngfnavvrkepiayktapiapaligpavsvkapaiaypiapvpapalipapvpapaplpavpagthfqaaypalahssayasyplatdphhgsyyph*
>TRINITY_DN1235_c0_g1_i2.p1	miysnmyscilfitttfalyqcgvigpyaghygphghdgpgplsyaayaapngplpvpyvaaalkpaapepydpapkysfgydiqdgytgdlksqhetrhgdvvkgsyslvdpdgtkrtvdytadphngfnavvrkepiayktapiapaligpavsvkapaiaypiapvpapalipapvpapaplpavpagthfqaaypalahssayasyplatdphhgsyyph*
>TRINITY_DN1235_c0_g1_i3.p1	issaasvatsfcilvfprpgrktplriervlsafyrrnwtglvrdrrlstscgrmlmlkilfitttfalyqcgvigpyaghygphghdgpgplsyaayaapngplpvpyvaaalkpaapepydpapkysfgydiqdgytgdlksqhetrhgdvvkgsyslvdpdgtkrtvdytadphngfnavvrkepiayktapiapaligpavsvkapaiaypiapvpapalipapvpapaplpavpagthfqaaypalahssayasyplatdphhgsyyph*
>TRINITY_DN124407_c1_g2_i1.p1	mlslavgvhssllgaqispggsyvspllspllapglglgplgfpaavnvwggsapgvlggipgislsqgpvaaiaaplavshalgtgprvyvaktpgalhtaplaghinsatslnl
>TRINITY_DN124710_c0_g1_i1.p1	matksspvksaskpqggvvkgylfqynavqvagwsfilfqlvnyyllqgqqfrdqitiwdytrfavivfhfgdfveilneafglvksnp
>TRINITY_DN1247_c0_g1_i1.p1	msnkpyssisitncglddpqselgaafannnisdfrialdkganpttaddkhmsvyelalkthgraafveeclrrgcspnhlnqhwkksaisfaadsrdpeiltvllcnkgievdrpyakltplnalaknltadnqgdvsacikllleygaspnkpddremtplnyvlknrkidaqtkrdlvqlfsslqdldvdsfrdgevrellrrdypevllpppqtsgaevnfdklishlrngdeekfvqqfqlyqrstsergnneneeqklqlfmesikrgaheafdmllnhdvningvkdgqtpiqiatiwgnwralkallalenlklrrqdqllitvighlgdeplydfvnfqkcfyillnseridvnesdpsgstplhyavkyrnrlviqellrhgayigmr…
>TRINITY_DN125232_c0_g2_i1.p1	pmfskvfaavlvavaimhqaasatvpdspaspdipdtpeareapnsidaplepaieiegratdflgvrnwnenandkrysvtdlpalafaldniyncnfesfkkkvnlhlyllkkfddngdlndkytfnvayyfskiknngfyssltnsvkrslnnyisylppsldfllfqssfclmnrkyl
>TRINITY_DN125798_c0_g1_i5.p1	mqssqylsqlnvaekmsdepwpedallyqpyeaeqillpehasclavkaylkmcqlpfevrssanaeymspagrmtklpflragqfivaefepivnfvehkgsaigqwldddnksdmrtyvslaeniftmaelyisfmnknvyekvtaprngcvfpwplnliqnyskrrsalrllkvyqwndmtiedviekvekccetltlkldespdfpffysdqpceldaitfghlfailttdlpnmalaqtvrkfkrlvefcqfidekyfqmsk*
>TRINITY_DN128154_c0_g1_i1.p1	itmlrfviiicallslafgaymsphldgrimggkattieehpyqvslstklgghfcggnlisenivvtaahclqsfkassiriragstnnkkggelvkvaavkyhpnynastiendvgilklatdiqktesvgyielaqtspatgtsavvtgwgtkcfayclippttlqaveleivqradcasntykygdlikkamlcayalkkdscqgdsggplvaegklvgivswgyacakkgypgvysdvaslrgwileaiaei*
>TRINITY_DN12822_c0_g1_i10.p1	asvskamfskvfaavlvavailhqaasasvpdspdspdipdtpeardapnsldaplepaieiegratdflvvrnwnenasdkrysvsdipalayaldniykgnfesfk
>TRINITY_DN128571_c0_g3_i1.p1	nsqqggntfvikarqyrlnhkqlqfqmdetsdkaqkavvkvyigpvqvgekydyieknhmnfielehfvvdlqpcsnvitrnsddftwwvedrtpylelykkvmdatnadykfalnqkeahcgvpqrlmlpvgakggvayqfffivyqyqep
>TRINITY_DN129617_c3_g1_i1.p1	masqqlidelydfmyplalrvgemllkgyeevgkqiniktafydvvteydnkieeflieqvlarypehkfigeedtaknnhvtkeltdaptwiidpidgtsnfikqiphvcisiglavkkqivlgiinnpvqkkiyttklgggafcngqriqassvdnmneanvayevsllhahkirnkhikriyhigaearr*
>TRINITY_DN129617_c3_g1_i3.p1	masqqlidelydfmyplalrvgemllkgyeevgkqiniktafydvvteydnkieeflieqvlarypehkfigeedtaknnhvtkeltdaptwiidpidgtsnfikqiphvcisiglavkkqivlgiinnpvqkkiyttklgggafcngqriqassvdnmneanvayevsllhahkirnkhikriyhigaearrllayasvvdslcmvaagnldafhiedmypwdcaagyllireaggvvthpyggpfeimkpdlicagterlrkemeelikkadqeksvggeee*
>TRINITY_DN130496_c0_g1_i3.p1	cvqlpyfkepkatsypldlnkgfdqfifrrkaepfhifakacassstscpdkqsamgpkrkqilttrgllarimltpyrlkgseynsmtfyatrycgiihltqlkfdddgskncsyhskfaqacfsdspdmepntdvpvdenniifsiyqttlkefd
>TRINITY_DN135251_c1_g1_i1.p1	aflransltmltvtgvflggligfiikistgewpkreiiyisfpgelflrmlkclivpllvssitsaiggldlsmsgkiairanayyfvttisavvlgiclvttlrp
>TRINITY_DN137695_c0_g1_i1.p1	nslsavtcedllvngmnikitpdkgalyakwmslgygiasfglvfiveklggvlqatltlngliggvtlglfvlgiafkrantkgafyggllslaivifigvmaqivnvdpvelplsvencdcklnvtmevlpstfeavgesgfsswpifklsymwystigtlltiflglvislivsavqrhnvlkisstreeqerskpgaspqfsteikvmatsepasmeka
>TRINITY_DN1379_c8_g1_i2.p1	maltyrlrpsrtrhlahtyednygytmnyyqpmldyldaktkqlnvnpphlpwaserglrqfrpsnpvrrydadevlrlsracahradeilldfrvrkrtpfsvikladaarvhkhiepdsvversrerrrrrqqdledlirqdtirllhrihrmeldndcvrmtdefkrsirgksataiaqaliseserniksakreeedflsqalirssraasrarsgspegrisshayhielmderlvdkldhrvssslynvkrqlstlnqktvefyadsrcgindkcwicrkvmrthpklkdysyiywq*
>TRINITY_DN1385_c0_g1_i3.p1	mllarrrlparmainatpttivgmlltvlmtlvsvssvhaaideaisehegksvvipcpvnndkcgnlhsinwfkgddriaamllgesnvtsvsdefakrvkveqnpfrlvindlkisdedtylcdttflipietcdnfngyrvelnvlvpptevvildekgdhiengsiigpmqerqtlkaecvvrntrplpqvgwwrrdkrlmthsasyvetdglftatlgltlelsrddlardiechvesaalpnkiinkfrvdlqvrptsisingvehhtvqgskvvltcdihgarpavnltwfnsstvispeendlteirtkafekddgtyhtqselifnatrfendmnfrcdadnvvlqinrekpftssltlevlyppvvkvsppeitvntsdtvllnceyva…
>TRINITY_DN13962_c0_g1_i5.p1	pqlyklverspngislhanishqmrhsckncitssgrkmlkiifallsiafccvepapqdfqtaallvagqmkevvengagtrderdlefmgakagqntgfgfgdamkmpthrrrraiepqalgagnsmsfdsdyslsdysyeseefdsapivakeqrkkrdassdsssssgsssysssssssssssdesd*
>TRINITY_DN140546_c1_g3_i1.p1	mssqegiaafykglvplwmrqnpytmmkfscfertlellnkyvvpkprqdctkgeqlvvtfaagyiagvfcanvshpadtvvsklnqakgasafdvdkqlgwaglwgglmprivmigtltaaqwviydavkvylhmprppppempeslkaklgva*
>TRINITY_DN140546_c1_g3_i9.p1	mssqegiaafykglvplwmrqnpytmmkfscfertlellnkyvvpkprqdctkgeqlvvtfaagyiagvfcanvshpadtvvsklnqakgasafdvakqlgwaglw
>TRINITY_DN140684_c0_g1_i1.p1	mkdmhcckgsnvndaqlelfmnvkkesiaelkgepaddgydpfncdkmqqvteqmicvadcvgkkfhsidekgqfkrdvileqmrkqigdvqwktdaiegyrdkclaevkd*
>TRINITY_DN14093_c0_g1_i1.p1	mavttnaalagnktvnvkhtynensyywhkcigrpvdrqlienmpkgicrnllsespetvrkwldsfdtiisdcdgviwlsdkvidgavetmrhlkalgkniflctnnstktrqqllersrsmgfditteqiissahstaaylkarnfqrkvyvigaaglaseldavgikhtgvgpdvmpsrlgeylasgfrkdpdigavvvgfdvhfsfckmikaavylddpkclfiatntderfpmpgmvipdagsivrtvqtfsgrdpivigkpnrsicewliedgriqpartliigdccssdillghkcgfqtmlvgtgvhqlkdvdiwqkshspedkklipdvflprlsdllafm*
>TRINITY_DN141397_c0_g1_i1.p1	mgaerdgllnyeylhcalktlaalhassivyevrrgrklnelypdavvenayplgisethvrsqnfnnanrvfselikllpkyqenldyilrefpqrmamifeltqtsdkylnvfshadllantvmfqygkfvalpqqillvefqmaryaqpmvdlmtvltittrskflkqhly
>TRINITY_DN1414_c2_g1_i2.p1	mfrhngspafsfnnnsnnnrlfggatfkvlmllllalvvmsnaqscpsaskvltctpkckqdtdcsgsggkccpnlcnersciqrnqldygsssssrdkysgssssgaycgntkcspyekcemdrstkrekcvrt*
>TRINITY_DN142178_c2_g1_i1.p1	mkasflllaaavvatlsciggvdsqrglpppargyeanavilkqgfdlnpdgsytynyetsngiradeagylknpgtqveaqvmqgsysytgpdgvlytityvadengyraegahip
>TRINITY_DN14856_c0_g1_i3.p1	mlirnlflqppmvglalllaclhmangmeqaavgelfsykiepllfnwthqviseqfryrvslegyadlpswlrykysheyhagflygtptdrladktvrldivalnkqnyetrtaklsifvaqklpslniiqmkidnlnwvhlmdpgrvenlrnifrkdlwpesendlsvvfmesavnmggrlplrpqqregvvvhlgssaqfssrlkelqeevrplyklttctykrtsvqkvfenagfkldwcafktvgadispeilfhnyghrshhenfkrtdrwvgiaredvpdrnyidefafafaipgmilavllgilsaalcfqhekfemsstyhpttstvqmvqcsdsntdqpvttlkslkdpnclldnvsmhshspnnsyyqtdspsntylrpkpppykgg…
>TRINITY_DN148_c2_g1_i4.p1	mhkmaaptgaaptagleaplsapkygtlipnrifvggisgdttesdlcrvfsaygnvkstkiivdragvskgygfvtfeteqeaqrlqtdgecvvlrdrklniapaikkqsivatngavyytttppapisnmpidqfaatvyppvtdftaagvptlyppsmqyqpfyqyysvpmvsaanvptiwpqnyqgn*
>TRINITY_DN14_c2_g1_i10.p1	mlavglaltlsliiavyywlrqhyryweklglphipstlivgnvfdllryrwsfgehfmalyndpaaqghdfvgihvlhnhalllrapelikrvlvsdfstfgsrfersdpvgdamgslnlffaqydiwkdihqifsplfaygktkqmypllqqvgckleqymaamnfdektdsvivelkemcalyttdviasiafgieanslanpkaefrrmcievyeprpkrllhlftiffapqlvgrvgthlyspeyekfmrsstdyaieervrsgalrndlidifialkrqaegsaklgvmkerdffvaqsaflllagfdtssstitftlyelakhpemqrrlraelrealtkgggeldydtistlpylrmvvdevlrlypattfldrrctaaegylldsksgyr…
>TRINITY_DN14_c2_g1_i4.p1	mlavglaltlsliiavyywlrqhyryweklglphipstlivgnvydllssrscageqfmtlhhhpaanghdfvgihvlhnhalllrapevikrvlvsdfstfgsrfersdpvgdamgslnlffaqydiwkdihqifsplfaygktkqmypllqqvgckleqymaamnfdektdsvivelkemcalyttdviasiafgieanslanpkaefrrmcievyeprpkrllhlftiffapqlvgrvgthlyspeyekfmrsstdyaieervrsgalrndlidifialkrqaegsaklgvmkerdffvaqsaflllagfdtssstitftlyelakhpemqrrlraelrealtkgggeldydtistlpylrmvvdevlrlypattfldrrctaaegylldsksgyr…
>TRINITY_DN1520_c0_g1_i10.p1	mttkfiindvpyivnltnfppditlntfirehaqltatkymcleggcgacvcvvkgkhpvsgelrtwavnscltllntcsdweiitaegignkgfgyhpiqkrlakmngtqcgfcspgfvmnmygllqskggtvtmaevensfggnicrctgyrpildamksfaidstievpeecqdiedfeliscpktglqcarscqkslntlvyadgtqwnwprtlpelfdalskvgndefmmvagntahgvyrrslnlkhfidinavpelkhhsitsdlltlggnlslteamdiflkaakksgfeycqqlwqhfdlvanvpvrnmgtlagnisikkahpefpsdiflsfetlnaqvviqespaqsktmplleylkspsgkaviiafelaaypkerfvyhsykitpr…
>TRINITY_DN1542_c0_g1_i10.p1	mkmqchlsnkcvltilllclvafqlaacctrvpthlphgrrsrgdngyklivaegpngyvpgetynvlllgarthekvqhfthftitaeaatfgqraqpaspkrvgrfqlfsdaltkfsdrcvntvqeaedlpktevqamwvapatgagcvsisamvyegprawysdegqltqvicerktnvhtvkkeccacdeakysfvfegiwsnethpkdypfaiwlthfsdvigasheanfsfwgenhiatdgfrflaefgsptaletelrargprlrtlikaaglwypnvntntsskfrvdrthpkvslvsmfgpspdwvvgisgvdlctedcswkesldfdlypwdagtdsgisymspnaetqprermyrittmypedprapfynpkssemtplaklyirrek…
>TRINITY_DN15576_c0_g1_i3.p1	cyqcredlcnevsgeafeciqcdsnadgecasgnlqpakcpigrsmnsycytkvegkrairgcatnlveqkeclnsndcvlcspldisgcnrdpkistdgtgsgsesggsdngtgtgdggsssgggggngggagtgdggsnsgggggnnggtnngkgsgtgdggsssgnggsgte
>TRINITY_DN1589_c1_g1_i2.p1	mfknhlemigrnetprkkakfwqsnirslkgsediraheaprvsrpyssyldspityrsifaepatanervqshgyrympvsrdtygyspraiydhhysrpkrawndhlkrmqeielrypsryglyikdkpytptalvpleyepedkllkslnkerltpsarpgrlyragsepympipalrepsvsrasrapsaferarslapslfdrarslaprplfrasslepldeifdrlpifhprnrirdlfnpnpytpisafirdpfwwdvddlaplralsmprai
>TRINITY_DN160598_c0_g1_i1.p1	kigeylaigiprlesiidigklhimghslgaqimgsaarhyrhftgktlpyvtgldptfpcfnegeeltvisasdadfvdiihtspgtlgefiaygdahfyvggkfplhdacndpfcshtiav
>TRINITY_DN160601_c2_g1_i1.p1	ttgivldsgdgvsptvpiyegfalphailrmdlagrdlthylmkiltergysftttaeresvrdikeklcyvymdfeqeiataaastsleksselpegkvitign
>TRINITY_DN163_c3_g1_i11.p1	mktkvvqppakyfiytsqchmpyvdpfgegvlklfnpkkfkytdctkdeafittnyqlnarqyflhmnfpaieravkvlnasvtnvsccyrqivragsggsaddkykllpcsifhqnfmvpqhidyiitecyignntkhviqkdafsfiqqpklksnnsnnvpatsfhlkkrkpsvlllgidsvsrinlrrtmpetfkylqnnrwfemqgynkvgdntfpnlmalmtsynsttatdkckpksvgglnkpicnliwnnfkqfeyktayaediysmstfnyfkkgfqqsptdyylrpmmlaipkqmkvkkmaglaycigrkhqgeyifdyalqfanafpedplfglfwansfshnsfdttatmdkkmieyltkmesggilersiviffadhgmrwgpllkl…
>TRINITY_DN16420_c1_g1_i1.p1	mkllyrfflgsiseyekmrivllliitliresftfqpefvesisnvsvavgrdatftchvrhlggyrvgwlkadtkaiqaihenvithnprvsvshldqntwnlhikavseedrggymcqlntdpmksqigfldvvippdfvaedtssdvivpegssvkltcrargypepivtwrredgneivlkdsigtksmvssfrgevlkltkisrnemgsylciasngvppsvskrislsihfhpviqvpnqlvgaplgtdvqiechveaspksinywikdtgemivssskyhvqessksmyetkmtmivrkfqkddvgsyrciaknslgevdssirlyeipgpnrknpagkhagggnndadtndvlkmkqvkvtyqpddedlygsaedfddselplppltpniy…
>TRINITY_DN166718_c1_g1_i1.p1	mataaastsleksyelpdgqlstivnerfsfaeallqhcflcmescgihetvynsirkcdvdsrkdlyansvlsggttmdpgisdrmkreiteiapstmkikiiappeinyfvl
>TRINITY_DN1668_c1_g1_i1.p1	mmkvgknfddnvypggrcardnhisaweniqqcanstegshllkkqgeatdqfqnplksvptvvfkqqfdakendmamsnflsvackyipqpqpkvcmalnsavattvtpilgllayalvrff*
>TRINITY_DN169758_c0_g2_i2.p1	lrealpkisaqgciaafykgivpllmrqipytmmkfacfertlellykyvvpkprqdctkgeqlvvpfaagyiagvfcaivshpadtvvskmnqangasafdvdkqlgwaalwgvlmprivmigt
>TRINITY_DN1712_c0_g1_i1.p1	msslpitfqndfhdeqlckrmeyrelgltgmkvskvslgtgtlsdfygdldldeaiktihkalksginyidtapyygqgrseevlgmalknvprgvyyiatkvgryerdfenmfdfsakktrasvekslkllgidyvdiiqihdiefakdldvvvneclpelqkivkegkakfigvtgyplerlkecierapgsfhsvlaytrytllddslksymdffqqqnlgivcasghalglltnagpqawhpageeikelcrkaanickeanvelgklamyhfmqldgvstfltgmqtrqlldinlaayynglnkkeqevlqllretiftkslnwegneletywaarkakk*
>TRINITY_DN17141_c0_g1_i1.p1	hssllgaqispgvsyvspllspllapglglgplglpaavnvwggiapgllggiqgislsqgpgaasaaplavshalatgpgvyvaktrgaiqtaplaghiksatslnlarapgtl*
>TRINITY_DN171689_c0_g2_i1.p1	dnvvppfynlfnqglvesnvfafyltrdgtssqggeltlggidtnhytgeityvpgseqgywqfnvdvvtiegeaaftqcsafadtgtslvavayyiyd
>TRINITY_DN171_c0_g1_i21.p1	mkilivfvlalasalaysvpdqpgfiedlpsspvlsgritngiqassgqfpyqaglsltrsngnfwcggsligspwiltaahctnkvtkvtvylgstsrtsskasytvtsnsiyqhtgyveitlandislikipavsysseisaiklpsisssyssyagsygiisgwgrisdtssdasnlnyarlpiitnsvcastsgtstvtsnticvatpngvstcqgdsggplalesngglvgvtsfvskngcasgapagfvrvtsylnwikektgiyy*
>TRINITY_DN1756_c31_g1_i1.p1	piaqgmftnwddmekvshhrffnelrvapeehpvllteaplnpkanrekmtqimfetlnspamyvalqavlslyasgrttgivldsgdgvshtvaiyegsalphail
>TRINITY_DN182428_c0_g1_i1.p1	vkkeciaeikgepaddaydpfdcdkmqqfkeemgcvaecvgekfhridengqfnrevileqlrkqivdvklkkdsiegyvdkclaevkekheqlekagkltegcrrctlamysifipfhipdlyeqllqnnit
>TRINITY_DN1824_c0_g1_i7.p1	maahqmktplyvtritskssaeiigrarrsgyvvfgealassigqsmngvrqqdrlyyitsppiresaetprqlmkslayddlqttgsdnctfnkehkelgkgnftkipngvngvedrmsivwqkgvhaglldpcrfvaitstnaakifnlypqkgridvgcdadiviwnpnatrtiskethhhacdfnifegmvchgvpeivlvrgricvedgavrvaegygrfintptrpphvydvlegvaplneehngedheeqlngglkklnlgaleieipyqepisrtllasmpganeslastpsgrgrvegtrnmqestfsvseeldkscarscirvrnppggkssgfw*
>TRINITY_DN183_c1_g1_i4.p1	mkcycytmgdpsklivialmaliaittsvqpvhsanilgvflspspshlivdmsimktlaekghnvtvvsvqkpkvthekihniiiepseehqremeqelsamgvkkqnvvvmlmkflmtnnvltqmqydalrnerfqsiyeskfdlvilgyftnnfnfivpaklncpviiswtgppmemvngfvgvphemtyvpstftphkngellsfglrmfntftsyamrllvvimdislnsyyktlaegdptirsysqmlanvslvfcnshfsegpirplvpglveiggiqikekpdplpkelekflnasnkngailfslgsnmkgsniqpatvqilfkvlssleqnviwk
>TRINITY_DN1889_c0_g2_i2.p1	mwpkvtlaalvfvivvlvtvraqndgryrapivpavararsrptantrgggssdgryrpsgdgryqggndgkyvhvdvpyvhddrtggqyeggkdsfgpggpggggagasggaggagsgassgvssgasggangagltaitttprpapkpavvdiaatlpkgtgtgeggngwrilqlfdkeeqdgyhyiyetengilaeengrieklapeadglrssgfyeytgddgvlyrvdyvaddngfipkgahlptpppyvakllaylaanake*
>TRINITY_DN190701_c1_g1_i1.p2	mpdhlttyyeyydsdisnavnvdvpaegsadplvnfgrnyqqggnsfvikarqyrlyhkpfqfqmdvtsekaqkavvkvyicpeqvgekydyieknhitffdfehfvvdlqpgsivitrnsddftlwvevrttylelykkvmdatnseykfalnqkeahcgvpqllmlpvgekggvayqffimvyqyqepaikqhtg*
>TRINITY_DN191744_c0_g1_i1.p1	mmtptlplykvqcvgddiawmkfdsqgtlrainpengffgvapgtamstnpiamktifkntlftnvastsdggvywegmeesgfnnvtitdwlgklwskqaekpaahpnsrfctpaaqcpiidpawedpqgvpisailfggrrpkgvplvyearnwshgvfmgaamrsestaaaehkgkvimhdpfamrpff
>TRINITY_DN192968_c0_g1_i1.p1	mkclvsllllaamvgvnanefddstfneylfkelqslqyddiaddlpthrarretevensaekeakecakhtwkkdmhcwkgsnvndeqlalfmnvkqefiaelkgapaadayatfkcd*
>TRINITY_DN19383_c0_g1_i1.p1	rapspmpqapkaippvetkpsaviekqpsppnveeveepppkdselpnleevkivveppaeeneqpqvevenqlktmedsimeskqevretkselsppnettatppsaveqsaeesattngkttnasaepnvpelqqrekteeelaldrqladvqrqlaalsslpstiqatldsvtkqlatllpafqlqtvttqp
>TRINITY_DN199_c0_g1_i10.p1	mgkligiflivfavchlgcseldwwengnfyqiyprsfkdsnddgigdlngikekldyvkdigmqgvwlspifqspmadfgydisdytkvqpeygtfddllalvekahsiglhlildfvpnhtsdehewfkrsiandsyyrdfyiwhdgvinattgarqppsnwvsqfrysawewndqrqqyylhqfgvkqpdlnyrnpnvveemknilrfwlehgvdgfridavpflfeadidpatgtypdepviadtsscpdpndwchlnhiytnslpeifdivyqwrdvvdqwkrdydtdtkvllteaytsfenlmrmygdgvhngsnipfnfemmaelnnqssaekydyyvrhwldnmpkgvyanwvlgnhdnprlasrfgaqradlmniflqtlpgiavtynge…
>TRINITY_DN20020_c0_g2_i1.p1	mrmelnqqneckvpqectnnmekakeicddpydsgpcrgiykryaynreygrcesftyggcrgnrnnvltesdcinscvrlraadsgnpqatftkvtseapqtsdykpldcvmsecsnwsecsescgtgysnrsryvite
>TRINITY_DN20636_c1_g1_i1.p1	ynlfeqglveykefafyltrygtssqgreltlggidpnhytgeityvpvsekgywqfnvvavtiegeaaftqgsaiadtgsrlvavpyyiyeevqsaigaehelygnyfvdcsqisclpwvefsiggstfelegkvyivdiecesgerlfmsafen*
>TRINITY_DN20729_c0_g1_i1.p1	qlavlrskynsaitvtteqlsnymydayygaitigtppqdfevlfdtgssnlwvpagpfsasnqacqnhnsydasksstyhpngesfaiqsgsgslsgylvedtvsvaglaisgqtfavataepgttfvdsefdgilgmgyqqisndnvvppfynlfeqglvesnvfafyltrdgtssqggeltlggi
>TRINITY_DN20729_c4_g1_i1.p1	gywqfnvdtvtieceaaftqgsaiadtgsslvavpyyiydevqsaigaepdqsgnyfvdcsqisrlptvafsiggttfelegkdymvdiesesgetlcmsafeyggtpfwilgvvfigk
>TRINITY_DN2084_c0_g1_i10.p1	mfyhtqrrvikwfyltslllplllcwssliecrkqhvqsneadhelmsieengggggggggkgnvgngnrrghrkkhphrqhhednelslwineqqlnmlsalffpqgfahgriyaiengqvlndlreiniykyliipaevnyvnftwksgsrkyfyhfdrlqtlddnilraptlsiktkgripaeeknfsiflpcasnnsgtamfniglsiqnrrgkpllgtpirlnfkkecahrgnasistltspqgpdpdcnlkcgdngfcnhhkicqckagytgqyceaafcfpqclnggnctapsvctcpdgyqgtqceggictekclnggkciqkdkcqcskgyyglrceyskcvipcknggrcigtnicrcpsgllgnhceigrrqrstckrpckhgvcmpn…
>TRINITY_DN20963_c3_g1_i4.p1	msvqraqkeheirqkvitkittatalsdsrssvakkampanmsrncvaiclsvslalnillmllphaagddwsascasnctckwtngkksaicsslqlttipttlstelqvlvlnnnhipylnreeftnlgllnlqriylknsevqyvhketfrnlkilveidlsdnkiemidkdtfmgndrlrilylngnplkklvayqfpilphlrtldlhnclisyvdpmalanlnlleflylknnlleslseyvfqhmtnlktlvldenpwqcncklrkfrtwyvksklnsisllckgppsqkekqwehvdeeqfgctpkvelfnnedvqnidigsnttfsclvygdplpevtwelngkildndnvifdaesitsdklwsnltvfnmtsldagtyacigsnvvgv…
>TRINITY_DN2106_c0_g1_i7.p1	mplaakpmlqqqkcletlaeqkkrqnkatqstklrgddvakdaakvvgvercsvdaenrrlnkalnstlavfertacqhvaaqqrpcktrttttenlpskrqnanvgitdkcmlnaaprnttnrasnivdvtslaehtnthvalpavlstqtqvsdarsttilvgnastnsadlnvlgnmlpqqaalprlkanemlqpkqsvvtaisaeklekipttkmkaaalkttttttqsiintdmivgapatlpslkhdqqntektidfnsrrrrgrlrstrfdaservhnvvsdsgitgvvcrtllwlatylervacsranagygksdpllyvlslllslivvnvnrvaslvnefnknevnkiqlvkpnnntntnttttittnknnsnssiknnlklitkstqa…
>TRINITY_DN2107_c42_g1_i1.p1	gperpestrknnreldddndeeiesnrpmfipyqripnpfaqipqrfplphmpqrmlplmppmsaisqmsqesqqsqpqqsfhrqmpppfhhlpmrppmppqvmqapppdaqqsqpnmfvphtvrihdhqrpireihmaadvpvqips
>TRINITY_DN2150_c0_g1_i1.p1	apiitttsnvpttlasiapslakptrkalvlkdtpplikekfesklgvyeqaavcsdrevcseigshmldlkgsavdaaiatllcngiltmhsmgigggmlmniylkenkhaysidarevapfaafqemfdgklelslngglsiavpgelmgyhraherfgklpwktlvepsielchegfylthhqwnalnyrwhhmknntvltdvfvnattgqlypvgtkikpqkvlcetyellaengpldfyngtlahmvvedlkdlgstvtaydlesysadmvssitmqlgddilyavppvssgtvvanilsilegfnftkadlygaqneadtlhriaealkfgfakrwelgdlrfndvrelvsrltnpeysisirekinvdkvhkeifdygaqfmgeddagtsqi…
>TRINITY_DN21521_c0_g2_i1.p1	mfslfslfiiglgaataielghaplllkpalvktveveapahyefsysvrddhtgdiksqtesrkgdivqgqyslidadgylrtvdyssdahngfnavvrrdplgqkvvkaiapiakvlapvalapklpllagyh*
>TRINITY_DN2167_c1_g1_i2.p1	seeykeaeaacvdkgntdreaidaatqprrdlienvasssclalqectllngsvdyfscfastgkentenmydisanasatlaevresyrlieteenrctntserayveeiyqanldlqsclrgdtpvpttttttptpsptddpntttastvtstdepltksssves
>TRINITY_DN2167_c1_g1_i4.p1	dreaidaatqprrdlienvasssclalqectllngsvdyfscfastgkentenmydisanasatlaevresyrlieteenrctntserayveeiyqanldlqsclrgdtpvpttttttptpsptddpntttastvtstdepltksssvesttddpttttaastptsteepptksssvesttddpttttaastptsteepptksssvesttddptttpaassdtdssehnllpeedlfamarntfvkmrspvrkh*
>TRINITY_DN21_c67_g1_i1.p1	mdskspttpvnngngsvnnhnnnnnnsnyhhhraprtpesyfnvpesiallnivkseriqsafqsnrknhasvwemvaevlnrfsarkrsakqccnryenlkkiytqlkknperhvrrnwpymflfkeieeqrgecwgsangkrlaliakshkelsyyqrrrqaaelgvaylgkdaaavmqhsllqslstdsssnnskmerflpnhfveaqlgdglgggmsmyddgaplnlpqsasaaaaaavaaaamnvvmqkeqelrenglsgvgssvggmengnedakqhraneingpltlnggadvpngrigsvanggaigtmlaphpdngikdvlrphyekdcngggalslpngdnnismksepmsegefnpddiqlmqtnyngsqnyyphnidtnilhpdviv…
>TRINITY_DN2241_c0_g1_i6.p1	mckslifvlmvgisqqlvccttttakptttsllppsdiksrkfqtqfiaqlnelvdtaaaapldhllqelrtskdyasytekiqtasssiqlvskivylkqlldiklneqphsveslytlrnlnflgklkhqllqlqdesiaelrhfrwynlcrqfwfrdglnqteasahqvtpppsthyywfdtklaplraenvaanatpplahidlerfastvyanvksagaeiiddylltvrkllqevieqkltssaeedeaegiphtgeahvlhesklvkglaeldailaiddfyakrnllysylgndlptssqfspedlavilaklqskgvdlfvtfifsnfeflehlhetwakllpsttaneaklqydtvsqhlfdahrlyvefkgdwenserydaymavvka…
>TRINITY_DN2261_c0_g1_i10.p1	mkvpfssatlwkyvflvlncliivfdvlliscgvislggagtlagaytaasigflamfiafmgamasvrqslilswayivttvlcivlqticmiafgilkddftimaakrvqgiwderpetqqemddiqvqhnccgrdspqdyltdkkqtlpnsccrwencsddenifpkgcvdaattffneqsdililiilgliafqvfgvisayyftrsmvnhqqkreqiiine*
>TRINITY_DN2281_c1_g1_i3.p1	itddqesgapasvtsiatpapisnsqaaapasigrltavasagsalasasasrsalrvsssinvptgssssttiqhhilppetiplpitistrpglrtviapetitirestvakvgevvqkiptavshqsqtvvhkharvgtpigapavrtiksqvlrayhtpiifspqtsvvrrgntnananakasgnaktsasasasasiisnasnaqssannrykl*
>TRINITY_DN229_c0_g4_i1.p1	mmfssnriqclffillailkssstlppvirigaissdkqngptdqafqyaisrinqdksllpdtkfsfdlqhvakydsfhacqkvctqiksgiqamfgpfnailgshihsicdaldiphletridldvaktefsinlhptqayvntafedvirylnwtragilyerdygvlqlnkfgrlydleihlrqvdpttyikalnelkdkeihnliidtnaanisillrgilqmqmneykyhyfftsfdietfdlddfkynfvnitsfrlidvgdvsvrsilkgmeaynsqyknesiyhrklrtiqtepalvydsvyifaiglktleqshtlrisnasceeeipwdgglslinyinsvewrgltgpiqfkegrrvqfkldlvklrqhsivkvgewspearlnite…
>TRINITY_DN230_c10_g1_i8.p1	hhwhwhlvdpfeagdrgivnkdrrgelfyymhqqilarynlerfsnnlarvlrfnnlrdpieeayfpkmdslvasrswpprfkdtklsdlnrpvdqiqldvsdlerwsdriyaaisqgfatdesgnqipvdevrgid
>TRINITY_DN230_c10_g1_i9.p1	rifrqireevalvpegsrmsitipsdytasdldpehrlwyfreylginlhhlhwhlvypleagdraivdkdrrgelfyymhqqilarynlerfsnnlarvlrfnnlrdpieeayfpkmdslvasrswpprfkdtklsdlnrpldqikmdvsdlerwsdrirnaiaqgfv
>TRINITY_DN2323_c0_g1_i27.p1	mgdepdrrstlpngnsdingphsiinrtssssslntgnnnvrrneqmanttvvsddrattsrdaasqaahsapngkeinskgiyrvgsrvlyransmattasqlpktcmqntntwclrqwcklkrlvgqrrrvadtpntqvicqlcrkvcdrvvevqatsgaenhmepatntpggedmtdfvtrrvrpdffcsacmakkkcqierdpaftydedlttsaaavddtdrrviflnrpqvqkfcnnhistakysfisflpsflfeqfrrysncfflliallqqipdvsptgryttlvplifilsvsgikeivedikrhradneinhrmvevlrdgawtsvrwrdigvgdivkipnniffpadimllsssepqamcfietanldgetnlkirqgvpatakcle…
>TRINITY_DN2342_c0_g1_i11.p1	mvdislpfidllrmgakmlnhriqqyrlttnetvvvptsygkvkgvkrrtiynhhfysfegipygkppigelrfrapqpptpwagvrnctslgnpplqrhfivgitqgsedclnlnvytrelkndkplpvmvwiyggafqigeatrdvyapdyfmerdivlvtinyrlgalgflslrdpdiqvpgnaglkdqllalrwiqqnianfngdpnnvtlfgesagaasthlhmlapkarglfhkailqsgtalcpwveatpsdwafrlavelgfrgenidkevfrflsnvsgskivhahnnlilpleereyilfafvpvvepyesedslitkpfkdllitswsneipliiganaheglihydetkrkpylvnelddcvyalpavvknereahehkelglrikq…
>TRINITY_DN2342_c0_g1_i14.p1	mvdislpfidllrmgakmlnhriqqyrlttnetvvvptsygkvkgvkrrtiynhhfysfegipygkppigelrfrapqpptpwagvrnctslgnpplqrhfivgitqgsedclnlnvytrelkndkplpvmvwiyggafqigeatrdvyapdyfmerdivlvtinyrlgalgflslrdpdiqvpgnaglkdqllalrwiqqnianfngdpnnvtlfgesagaasthlhmlapkarglfhkailqsgtalcpwveatpsdwafrlavelgfrgenidkevfrflsnvsgskivhahnnlilpleereyilfafvpvvepyesedslitkpfkdllitswsneipliiganaheglihydetkrkpylvnelddcvyalpavvknereahehkelglrikq…
>TRINITY_DN2342_c0_g1_i3.p1	mvdislpfidllrmgakmlnhriqqyrlttnetvvvptsygkvkgvkrrtiynhhfysfegipygkppigelrfrapqpptpwagvrnctslgnpplqrhfivgitqgsedclnlnvytrelkndkplpvmvwiyggafqigeatrdvyapdyfmerdivlvtinyrlgalgflslrdpdiqvpgnaglkdqllalrwiqqnianfngdpnnvtlfgesagaasthlhmlapkarglfhkailqsgtalcpwveatpsdwafrlavelgfrgenidkevfrflsnvsgskivhahnnlilpleereyilfafvpvvepyesedslitkpfkdllitswsneipliiganaheglihydetkrkpylvnelddcvyalpavvknereahehkelglrikq…
>TRINITY_DN237309_c4_g1_i11.p1	maarfiqkivstaptsargyasgarkvtlipgdgigpeisaavqkifttanvpiewesvdvnpvmgpdgkygipqaaidsvntnkiglkgplmtpvgkghrslnlalrkefnlyanvrpcrslegyktlyddvnvvpirentegeysgieheivdgvvqsikliteeaskrvaeyafqyakannrkkvtvvhkanimrmsdglflrcardmaekypeiqfeeryldtvclnmvqdpkkydvlvmpnlygdilsdmcaglvgglgltpsgnmglngalfesvhgtapdiagkdlanptalllsavmmlrhmelnehadkiqhacfevikeskyltgdlggkakcseftneicakl*
>TRINITY_DN237462_c1_g1_i1.p1	fpygkyeeplpstfmhyenslrdplflslmkdivhfywhlaesfreypakdyvfegvkidkvqmpehlptyyeyydsdisnavnvevpgeesgaplvnfgrnaqqggnsflikarqyrhnhkpfqfqkhepsdkaqkahdkvyigpe
>TRINITY_DN237694_c1_g1_i1.p1	itnwddmeknwhhtlydelrvapeshpvlmtaaplnpnanrekmtqimietytspamyvaihavlslyasgpttgivldsgdgvshtvtiyegfalthailrlalagrelydymf*
>TRINITY_DN23889_c0_g1_i1.p1	malkvlfviaaviacaharpggpaaysisapsvdhasvgstqehtvkghygqssqsdyssavqtahsqshvqrssisndagvapaigvshgllghpgipiaapalahypapvavkalaapalvhtavaghgvhygy*
>TRINITY_DN238_c0_g1_i15.p1	mynylshfreggggksggggsklqpkanrtkrsrdmgaqqedihyrthlffapsrpgvevgeerctafsgactqlsttttslslppqpyeveapqplvdrkpsisllrwnnsvrvrngqvatvlsnaaatttarfqaarqvsfggdnaagtsgairsepislsaldrdcfiipvhsvdrflpagiplpapssdgktnsplsilevsdpklcilvhlmsplepidpmlesplshpllkqravaaelvsevqqantavggmllanmeknadfpfisyylinttqtdpshfysgirvsslskfepkalkytaahtldlysevaaicrpplvlapnesggfkktqtpatgyiisvfkvfegddgerfeknwlywtgarmlyrylpraaglrrialhkstsqrg…
>TRINITY_DN238_c0_g1_i4.p1	mkahlsfggdnaagtsgairsepislsaldrdcfiipvhsvdrflpagiplpapssdgktnsplsilevsdpklcilvhlmsplepidpmlesplshpllkqravaaelvsevqqantavggmllanmeknadfpfisyylinttqtdpshfysgirvsslskfepkalkytaahtldlysevaaicrpplvlapnesggfkktqtpatgyiisvfkvfegddgerfeknwlywtgarmlyrylpraaglrrialhkstsqrgdkmyllvcecadllkdissaaflipalrarlcgytglykpiqvf*
>TRINITY_DN238_c0_g1_i9.p1	mssmivrvwnmsfggdnaagtsgairsepislsaldrdcfiipvhsvdrflpagiplpapssdgktnsplsilevsdpklcilvhlmsplepidpmlesplshpllkqravaaelvsevqqantavggmllanmeknadfpfisyylinttqtdpshfysgirvsslskfepkalkytaahtldlysevaaicrpplvlapnesggfkktqtpatgyiisvfkvfegddgerfeknwlywtgarmlyrylpraaglrrialhkstsqrgdkmyllvcecadllkdissaaflipalrarlcgytglykpiqvf*
>TRINITY_DN239_c0_g1_i14.p1	maeflekssvaleaavvsngttaaaevaaasattdtfagipaqtagattvndshslllkeqqhqqeqiyqqqkeqqqlqlqqqqpvavpsvaaavdvkqaqpeqkegdndsgvdestqekerngpgspsspaktptsttskgdkggasrppsatpsnkssksrstsrnrlllktpepepvkkvpmnkiqvghapspnlkavrskigsldnasykpgggnvkieskkieikaaprieakndkytprggekkiistklqwnakskigslenanhkpgggdkkietiktdfkdkakpkvgskdnvkhtpgggdikiqtqkvelkaqskvgsldnikhkpgggerkifddkdylknvehtvaltpptqeylytfy*
>TRINITY_DN24365_c0_g1_i15.p1	mvivtmpyakneslfdickmvqtkiqeaikwtheqdlyvkfspllcgitvalfscmlvyfdsdvpgisppspfsplkqtyrrerrsavhlgyiialaagaivstlmycdfssfdlfdskv*
>TRINITY_DN2467_c0_g1_i1.p1	mkyfiaivlliaaaqavpveyghypapllahapvlahapvlahaepvaypkysfnygikdphtgdiksqaeerdgdvvkgqyslvepdgsvrtvdysaddhngfnavvhktapkviahapvlahapllahapapllhhy*
>TRINITY_DN24834_c0_g1_i1.p1	mkltvlalifglclavasanidypvddnkisefipldyadeiidtetfsafgpllftikaclrtlkgvnctikrvmsirsagveflndiqdcntgalknfnal
>TRINITY_DN2507_c1_g1_i8.p1	pkeipayvygeknatqivglnrpaqvrcpagghpaphvswwrnrkrlglisdrfeltrdyslmfrsiqltdlgpytcevwnglgrptsmkvvlkavgparavtndeapylqyiidparapvtqrpsypyrpqrpqpppppvyvepprrpqlmsaqavlaldprntyspgasiamqcsvqgnpapnvtwtkdsiplqaneriqittephtlvisnatpedtgmygctarnsvsyntseervtiessipihpdcvdnpyfancklivsghycrhqyyakfccrsctlagqiafahpnal*
>TRINITY_DN2530_c9_g1_i2.p1	msrrvrrflkqvreqkeeelkrevttkrvtindtpelaidnqiksqtlneaesldvvftpsvnheickdfntslqrctspsmnpkgkyvnwmskhtelatqpwccvgdlmafcdkyeyrtlslsdtrahnnivsevkalltvgqapfdlrkrfpgnihnpenlwicigrsasveyhlkkilsvfrkpllhlpvdkqrvarenfhlavnelrldisarisavqlydrniferefhlhwqdave*
>TRINITY_DN2631_c6_g1_i6.p1	mggclileclvllhwcernglgplgitglsmgghmaslaasnwpkplvlvpclswstaapvfttgvmsqsinwdmletqyhsdgeyserlskmvtvvddafsagqkfiknfnqslealkndisdtrhvqvsdkidnkyieinnhknklessssiflnsnltkdvisnkgsfqftsiekskkaltteiqeqkkqsaltklmkfilpmatqsnnkriditktnwwerealqfmrgmmdecthlrnfsvpfdtsliiavcakddayvprdgcssleeiwpgvevryldaghvsayvlhqklfrcciieaferakkvyimdqesigenlkttltykelvnkytnsi*
>TRINITY_DN2644_c0_g1_i11.p1	aeaealsetptgrasatlylhlytrenpttadtldaddteslqkshfnnnnptkiiihgwqsdsdsdlttlirdaylskgdyniiavdwsdkakniiysnaashvaevgaqvagfidflyqkgglsfetlhvighslgahiagfagknveygtieritgldpalplfsydkpaerlnqndaayvesiqtnggtlgflkpigkgafypnggksqpgcgidlvgtcahsrsy
>TRINITY_DN2776_c2_g1_i1.p1	deivsyhnldttysqgyqehqqqqqqqqqaleqrqtyganivglpppppppaaatlsqchhnqtavaatinakacaacigtlsppppscstppttmdatplrplnkggagssassnsglkydnmgrritasgnstlslpdeadeecvedethfieearkmkqgqkqqkdcqqqqqqqlkvaaavnasgvstnasgnsmvadagggteyvsl*
>TRINITY_DN2814_c0_g1_i11.p1	meylayvakllilvclvseaiqgtigidiaprivggqtaasgqfpyqvsvrvggqhscggsiisqpfvvtaahcvysippsfltilagttnrtadsvikdvvkviphpnitanfdndiallklnaslqlndliqpiqlaaleapvgslitisgwgrtsegcpvssqllynkfmktisdadctraigydtsksgilclsrgdgngicdgdeggpdvyrgtligiasfqsgycgtavpdgyskvkffrdwliensakdtapv*
>TRINITY_DN2814_c0_g1_i20.p1	aslqlndhiqpitlaaleapvgaqitisgwgrtnegdplssellynkfvktisdadctraigydtsksgilclsrgdgngicdgdeggpdvyrgtligiasfqsgycgtavpdgyskvkffrdwliensgidnvpv*
>TRINITY_DN2814_c0_g1_i25.p1	meylayvakllilvclvseaiqgtigidiaprivggqtaasgqfpyqvsvrvggrhtcggtiisedfvvtaahcvysvapayltilagttnrtadrvikdvvkviphpnitanfdndiallklnaslqlndliqpiqlaaleapvgslitisgwgrtsegcpvssqllynkfmktisdadctraigydtsksgilclsrgdgngicdgdeggpdvyrgtligiasfqtgycgtavpdgyskvkffrdwliensakdt
>TRINITY_DN2814_c0_g1_i28.p1	ylayvakllilvclvseaiqgtigidiaprivggqtaasgqfpyqvsvrvggrhtcggtiisedfvvtaahcvysvapayltilagttnrtadrvikdvvkviphpnitanfdndiallklnaslqlndliqpiqlaaleapvgslitisgwgrtsegcpvssqllynkfmktisdadctraigydtsksgilclsrgdgngicdgdeggpdvyrgtligiasfqsgycgtavpdgyskvkffrdwliensakdt
>TRINITY_DN2814_c0_g1_i3.p1	vikdvvkviphpnitanfdndiallklnaslqlndliqpiqlaaleapvgslitisgwgrtnegdplssellynkfvktisdadctraigydtsksgilclsrgdgngicdgdeggpdvyrgtligiasfqsgycgtavpdgyskvkffrdwliensgidnvpv*
>TRINITY_DN2814_c0_g1_i31.p1	rtnegdplssellynkfvktisdadctraigydtsksgilclsrgdgngicdgdeggpdvyrgtligiasfqtgycgtavpdgyskvkffrdwliensakdtapv*
>TRINITY_DN2814_c0_g1_i32.p1	meylayvakllilvclvseaiqgtigidiaprivggqtaasgqfpyqvsvrvggrhtcggtiisedfvvtaahcvysvapayltilagttnrtadrvikdvvkviphpnitanfdndiallklnaslqlndliqpiqlaaleapvgslitisgwgrtsegcpvssqllynkfmktisdadctraigydtsksgilclsrgdgngicdgdeggpdvyrgtligiasfqtgycgtavpdgyskvkffrdwliensakdt
>TRINITY_DN2814_c0_g1_i6.p1	aslqlndhiqpitlaaleapvgslitisgwgrtnegdplssellynkfvktisdadctraigydtsksgilclsrgdgngicdgdeggpdvyrgtligiasfqsgycgtavpdgyskvkffrdw
>TRINITY_DN2814_c0_g1_i8.p1	slitisgwgrtnegdplssellynkfvktisdadctraigydtsksgilclsrgdgngicdgdeggpdvyrgtligiasfqtgycgtavpdgyskvkffrdwliettskedvc*
>TRINITY_DN2814_c1_g3_i1.p1	meflayfakllilvflvskaiqadgdlepiaprilngreaargqlpyqvsvrvrgrhtcggriisedfvvtaahcvyslspayltiqagttnrtadrvikdvv*
>TRINITY_DN2814_c1_g3_i3.p1	meflayfakllilvflvskaiqadgdlepiaprilngreaargqfpykvsvrvggthtcggtiisedfvvtashcvysvsqayltilagttnrtadrlikdvvkvnphpnitakfdndiall*
>TRINITY_DN2814_c1_g4_i1.p1	gqypyqvsvrvggrhtcggsiisedfvetaahcvyrvspayltiiagttnrtedrvikdvvkviphpnisanfdndidllklndslqfndliqpipiasvnapvdapvtisgwgrtkeggevtsqllynkfm*
>TRINITY_DN2814_c1_g4_i2.p1	gqypyqvsvrvggrhtcggsiisedfvetaahcvyrvspayltiiagttnrtedrvikdvvkviphpnisanfdndidllklndslqfndliqpipiasvnapvdapvtisgwgrtkeggeitsqlmynkymktlspencpknigynttailclskiigngicegddggpavyrgilvgvasf
>TRINITY_DN2822_c0_g1_i10.p1	iseeiddrcdppndrtlemkkrellrsfqtqqshqqptfkeqtflqqsktkwaareqpqliraktapeielnktvksnkasnelplsanhltkqqqpakphatkaqapdktvsagssgvpsgslkksaaplpppsyvesnathnknkgnapgsrhtpfsvefaysgrradytgstanahsfdidvvdlddadmedghyfdsnddnlsevssignmramqlesgakskkggrteltrgysvenekqpkgtrqqegaginknnnnnssgesgsrsaappvdrngkqwm*
>TRINITY_DN28284_c0_g1_i22.p1	aesgiytiylpdfdstpfevycladphggaawtvvqrrtdgaedfyrdwddyvagfgdkeeeffigldklyaltndqpnelwiqmedfdgeeryakyadfaidndienyalnklngftgnagdsmivqkgqqfttrdhdndsdptkncaiaylgawwynrchdsnlngqympggyysveeaqgidwytwhghnyslkyvhmairpkassn*
>TRINITY_DN2830_c0_g1_i1.p1	mcqpksysvilfvillccavatptlgdtnsdlfkrmqqssivfglttishsdmvsarcyeqlqdmqkgilqqqpwavkmydasgsrdsgfitgnglwlgsrdtcdavkkpinlriskhiphimnpkiitdtapfstdfrvvhmwhnsswqidpvfpyyeprvslglclpssctiseirqlmstyveseifmandfyntrvrvervtdlklrpgfftrpsslifatswvltliltlwalarrmkrssedanviereekfadgtvpkrdsnaqqlrergfidcfevqnnwrllfpsdaagqmngisavnglrfygamavtlfhllcisylatgnksqhhkvtdklgnfdvfvdlfftmsgflqvyhffrntktieairtsnllqntqlvllhlfhrllrlg…
>TRINITY_DN284844_c1_g1_i1.p1	mcdddagalvldngsglckagfagddapsavlpsivglprhlgvmvgmgqkdsyvgdeaqskrgiitlkypielgiitnwddmekilhhtfynelrvaqeehpvllteaplnpkanrekmtqnmie
>TRINITY_DN285614_c1_g1_i1.p1	tkhiksnrkfavsvvwfalalgaahcsvlplvpsingvvlgsapgsiavhasavpavvaapspvqnvtspvvdpavvapavfaaegryvaktrgavhvaplpghiqsaasvn*
>TRINITY_DN2877_c0_g1_i21.p1	eleklqngnlahkvlivkrldktkppkplgerrkavlrqelmvllgntcvvasgmsvalpsvslaqltnpndiyqlnteesswfasinsmacplggllvgylmdrigrrntmlctnfvgiiglvllatapyqstreaiyiqlligrflcglmiglslspigsysaeislpryrgrlvmgtsiaiacgillmyllgyfirnnfklisiisvvyqcfafccclpmpespswllqkgyeerarkslkyfrglshkdnnlyeefetelalikknsdlsrtaaanesllqairapevykpliimigffffqqcsgivvvivfaaqiatragvspdpllvavfvgvarivttffmgmifdkwgrrpagivsaagmticmmllaangwwpvlgerlpllsvicivl…
>TRINITY_DN2877_c0_g1_i27.p1	mnnseleklqngnlahkvlivkrldktkppkplgerrkavlrqelmvllgntcvvasgmsvalpsvslaqltnpndiyqlnteesswfasinsmacplggllvgylmdrigrrntmlctnfvgiiglvllatapyqstreaiyiqlligrflcglmiglslspigsysaeislpryrgrlvmgtsiaiacgillmyllgyfirnnfklisiisvvyqcfafccclpmpespswllqkgyeerarkslkyfrglshkdnnlyeefetelalikknsdlsrtaaanesllqairapevykpliimigffffqqcsgivvvivfaaqiatragvspdpllvavfvgvarivttffmgmifdkwgrrpagivsaagmticmmllaangwwpvlgerlpllsvi…
>TRINITY_DN29672_c0_g1_i1.p1	kgsnvnddqlelfmnvkkeciaelkgeqaddaydplncdkmqqvkdqmicvaecvgkkfhsidengqfkrevileqllkqigdvqwkkdaiegyfdkclaevkekheqlenagklsegcsr
>TRINITY_DN29672_c0_g1_i2.p1	kgsnvnddqlelfmnvkkeciaelkgeqaddaydplncdkmqqvkdqmicvaecvgkkfhsidengqfkrevileqllkqigdvqwkkdaiegyfdkclaevkekhellekagylsegcsrcplafsgcmwrefwngfpaellvdrpkcn*
>TRINITY_DN29835_c0_g2_i1.p1	dptscksierqsplmfstynevrsitaqpitlrvawavndskiagfdlnvrkrmayfatdveevlykvdmengevkaglwvqtptkvavdwitdnvyvitragkygikvcafdakmcglvvqanpretiralavdalsrhlfyatvraqsfdppvselhmahldgkkpisllrkrdayitalacdpykralyivdmhsktlqvmgyrtdslriprtiiqkgnvimhpsgisiyenqavivnigskeavhcqlfgshnckafnlnilnaedvvvdgvtrqplathtcnmaqwhgmciqayygyecmc
>TRINITY_DN2986_c0_g1_i7.p1	myqfgvdrenatergemyssgkgmtllprltwlvifaaailflmplgrvtatptgatssfvqacleqhkiteeeldelpddpnpedidmkykcyancmlngmlqgfmdengkpnaemmhdagilnddsyedmieckaandmeddpceygfgmmlcvrmihanyeydeytenvpmarevim*
>TRINITY_DN2_c1_g1_i4.p1	agsaprlsptistpgqinivekkitadstsisssnfngdhptrfvihgwtqsyeavmnkiirdawlsngeyniiivdwgrarsveyassvvgvpgggkkvagmidflvknhgmsldetevighslgaqvagfvgknvgtgkihvivgldpalplysyekphqrlnsgdasyvesiqtnggklgflkpigkgafypnggekqpgcgldltgscshgrsciyyaeaiqdnnflsmrcddyedavkkscggqysgikmgavynyelvggd
>TRINITY_DN30623_c1_g1_i1.p1	qqelqsyavtsgeqednndttgitdaqesgapasvrsfaspapisnsqaaapasiarltavasagsalssasasrsalrvsssinvpsgssssttiqhhilptetiplpitistrpglrtviapetitirestvakvgevvqkiptaeshqsqtvvhkharvvtplvapalrtfnsqvlr
>TRINITY_DN3102_c0_g1_i4.p1	msaattytrlrnlgpsssskmapntslffdkkstndatftlkldssrfngttngksngsgggggggshsvgssessdplesdcseeteeeeaskcvvddearrqahktkevqeeddeeeeedddeeldeedddpeeeeeddpdeeddgnetddegdddetddsssvetakgvrkyhlddfqiiktvgtgtfgrvclcrdrlsekycamkllamtdvirlkqtehvknernilreirhpfvislewstkddcclymifeyvcggelftylrnagrfnsqtsnfyaaeivsaleylhslqivyrdlkpenllinrdghmkitdfgfakklrdrtwtlcgtpeylapeiiqskghnkavdwwalgvliyemlsgyppfydenpfgiyekilsgkidwprhmd…
>TRINITY_DN3159_c0_g1_i18.p1	mqcrpthgyttdgtelvvvkeivrctrqglhelcqnattitnereqqqrfdnvdnesvmdivddlillekkarhtqqqrkeknpygtyeqqselltsaaaredtlvaaaaaepaigdpsdstalgssyhqepfdsdsdsddadgddnsaaniktadvdavnaaaadeiiadgvlfhgvllrladgphsvpqpvssidmsdfvslipaeevksiaanyyhndaevrrayaylsgrdfvalrqhivaspevgaflqylnvsgfdvlkfvnaivnltkiegnnargderidkaemepqtrveakntntvvvvneiskaeqnvppsneaaptppslnetmpiattrapiattkfdetatqqqqlnglhglvdsileilpqdqilstffdkletdenfrkfvhn…
>TRINITY_DN32034_c0_g1_i1.p1	ycytmgepsklivialmaliaittsvqpvhsanilgvflspspshlivhmsimktlaeqghnvtvvsgqkpkvthekihniiiepseehqremeqglsamgvkkqnvvgmlmkllrtkrv*
>TRINITY_DN3208_c0_g1_i7.p1	mdktkpapapalipshmclntarifsfattilltlmitilciailmryevdsevssiedipfwkdelpaeqklwfdeaieelkvalnknwrkqvarnviifmtsgidtetmaaaralltnrtklqtalswerfphlgrlknscsntdlcdpftvasavfngvrpnfrvggldasvpfrdcqasanvshhvksvlqqaqenglrtgfvttrrvtgagmaalyahtpntawecdaalpvaaaaagcmdtaqqllkseagqnanvimgggrqtlvsrvpntawdpvdetvcdsqdkrniisdwqklnlklkrtfavlqnnvelqefndtnvdhvmgifannylrltddgqarmrrmpelsdmmakalkvlrrnqrgyllvvesgtespasiaeqtrtlfqln…
>TRINITY_DN3276_c0_g1_i14.p1	mywlhlfvlaatalwigdvsslsidpvasaeleqyikkgdcvismrhirprrklhisiealfmidfptlkhkfsffldrreqrvtldisasgiieslqfaipninetstirsmalhfhknriallvdckesaaheldmnlsklyiqmddpviklfrerkyplhfdgnvesalqrancqkglnrrgnrrilktkvttereknkkrdvrnfynsdsyerftqrqlpldfeqrgdipmmhgdcedalaksisdlmalvkllrediahqreeiaylrkllencagckeysassnnlriestcrtsnpcypgvdcfetmaglrcgrcpagmvgdgkickpgvtcaerpcyvgvqchdtlngaqcdacpdgyegdgrsctkhnpcmdgpcpsgnfilpvqsvqqy…
>TRINITY_DN328_c1_g1_i3.p1	mmsksplvqtarlvrhgfqkrsastlhskaspavlpeiqsempdcdyqppqytgpsyekileirqkhitpnitphfkkpllihsghmqwlfdhegrryldmfggivtvsvghchp*
>TRINITY_DN330365_c3_g1_i1.p1	ggyltdslmkilpdrgysctttadreigrdikeklcyvaldfeqemataaastsreksyelpegqvitignercrcpeavvqpsflgmescgihetlynsimkcdvdirkalyansvlsgatnryagnadrihkeita
>TRINITY_DN330372_c43_g1_i1.p1	mssakmgyttivylttallgvvslasvqadeqiyrmcvpqlyykdcldllkdpseagiqmecvagrdridcldkinqrkadvlasepedmyvayhtknqdyrvvseirskadkdaefryegiilvkknsninslkelrgkkschtgfgrnvgykipitklknthilkisldpeitaterelkalsefftqsclvgtyspypetdrllkkkysnlcalcekpeqcnypdifsgydgaircldkgkgevaftkvqyiksyfgltpgskaegdpsefeylcedgtrrpvtgpacswaqrpwvgyisnvdavngeqklhnlqnrlekffenglhaenqkavahlfinenstyynkpeavepkvyleragykdvierdvsdirkmrlcvqtdielakcetmhra…
>TRINITY_DN331249_c1_g1_i1.p1	aldidngsgmcnagfagddapsavfpslvgrprqqgvmvgmcqkdsyvgdeaqikrgiltlkypiehgiisnwddmekilhhtffnvlrvapeehpvlfteaphnpkanrenmtqimiepcnspamygaiqavrslyaagrttgiv*
>TRINITY_DN33435_c0_g1_i3.p1	dikeklcfvaldfeqemataaassslaksyelpdgqvitignerfrtpealyqpsflgnessvihetvyqsimkcdedirkdlyannvlsggttmypgiadsmqkeitalapsti
>TRINITY_DN3402_c0_g1_i15.p1	mhsaavrgtfgggalkvlivllvcsvsfnlnearpknakqkattlekkcgyeschktkpnmlnvhliphthddvgwlktvtqyyygsksliqkagvqyildsvveqllkdpekrfiyvesafffkwwreqdpelqeqvkmlvnegrlefiggawsmndeatthyqsvidqftwglrrlndtfgecarprvgwqidpfghsremasmfaqmgfdglffgrldyqdkserlltktaemiwrasanldesahlftgalynqyqpppgfcfdilcadepiidskhspdynvnrrvndflkfvdqqakyyrtnniiitmggdftfqdanvyfknldklirytnarqengsnvnllystpscylkslhdagitwptkdddffpyasdphaywtgyftsrptlkry…
>TRINITY_DN3450_c0_g1_i3.p1	mllfafiiavvsiatwlyklnrdycvmaffakrlktidgtplenivpqanaetifanvfdcfgadnvalfessrisaanlgksyveyglfttfynvitaedaelllndknlitkgiayyflepflhtglltstdkkwqtrrklltpafhfdilghfeevfkeesqkfvdqlntvdtnsvllneiipkftlnsvceaalgvkldeqlddeqyrasfkmieegfiarirnpfymidaiynifmapkmekhlktvhgfssniihkrrplfaaeleqsskngvieqdtgfikkkryamldtllhaerdglidhagiceevdtfmfegfdttsialiftlmnlslypemqelcyqeilehveddlsklninqlgklkylecfiketlrlypsvpgimrkairdt…
>TRINITY_DN34642_c0_g1_i2.p1	mvghtntttllqllllsigalllgntpptlslpitkdspihsiivpyqrnaisghpyqfpkllgesrqvlvpdgmevvprfnlnqgdvamgnqkgmtvnfvdgaypvyympsnvngkfngkisllegvvke*
>TRINITY_DN346_c0_g1_i28.p1	aeqmcsetsgffrrlltlivtgvrdpvgtvdpnkaredaealyaageaklgtdeevfnrimthssfaqlrlifdeykelsgqtieqaikhemdgalhdamiaivecvqspatffanrlyqamdgagtndatliriivsrseidlgtikdeferiynrtlysavvsetsgdyknaltallgga*
>TRINITY_DN3521_c0_g1_i18.p1	nlcrstqaesvyvqdlkgltwtltngtytntkvkipsgvysaisgedvlksyndvdlrhisygnwtyslefveeikdarlvnltfhgidtiseiylnghllgytdnmfvrytyevghiledvnrlvvrltspvhaarvkadelaarnmsvppacppvsyrgechmnmlrkmqasfswdwglaapsmgiwktvtleyyevalirdvdvaisrnethwnmhtrvfvdsgsrqdfyaeltfyaielmaepvtistyaerklswqnpvitfdyavpmqnvhlwwpngygdqklyplqfslktwlqrsgprlrarttstksirvgfrtielvedaaregvgdyflfkingveifmkgtnyipmhilpelsydeeqiryllhsvkeanmnmiriwgggvyesnaf…
>TRINITY_DN3525_c0_g1_i1.p1	mlklvaqqlqqqvrqvsrasavnytkatassasgstpsreqqqqpkqlssievtkalegwpeklrkagvgdidfnlkclvahvlgqkfntvkeyndlvfndgqlqefqrlcearcarmplqyilgewdfmdltlktapsvfiprpeteefvskvieayrdvkepinmfevgcgsgamslailhalpnvrstaiergkiatnlarenakilgldnrftvyhhtmevdkyvppelanqtydliignppyvkseefpllqpevvayenlnaldggqdglrvarlvfnlacehlrpggkmwlelgedhpplvqtimdtqyegrlrfiagykdqykrnrfveiekvkpevnk*
>TRINITY_DN3526_c0_g1_i10.p1	mvidikmcrfenvpwgfrlvggadfefpltvvkvnegsiaeeagmregdvivrindtatsplshdeadkvirhcgnvfyigvqregedelvpkmfpvlglersptpqdfldvsgrksplprqledsaespteylsdlperpssvlseqteiklveeeiaavlsgesevlkehnvigifpkpgvcmtsdvlrtlnadatktkaekdkenkkwstflvkpdrpvpkskeqieaerraanaykvkivvsrsrspspmpqppkaihpvetkpsaviekqpsppkveeveepppkdselpnleevkivveppaeeneqpqvevenqlktmedsiveskqevqetkselsppnettatppsaveqsaeesattngkttnasaepnvpelqqrekteeelalerql…
>TRINITY_DN35288_c1_g1_i1.p1	allmrncfdgldlalqvprnkprkghgtvgsywmkfimlftgdfvvdpmadehktqytefstnlrsalersnlslsmpvlpnvnstwffdipkiynnfeiiilmafdfltpdrnpadadytapiyplteqdrlphyniefqvnywvqnqcppekinlgiatygrawkmtsdsdfsgapvvpetygpapagsqslipgllswpeicakmpnnvnadyrgenapqrkvtd
>TRINITY_DN35647_c0_g1_i1.p1	mtrqllycailaiafpacfaitiqprsswnavaarsparrsgkvdyviihhsdnpnccntpadckrlikniqsdhkgrrkfsdigynyiiagdnniyegrgfglqgshapnynrnsigivfignfdnttpsqtmlqnakdlmahavqqgylkdnyrllghrqt*
>TRINITY_DN3568_c0_g1_i10.p1	mdllsliiislilcsnakeaeideeatmsfkieplpnshahpgegphwdvesqnlyyvdrrtkctaaksrvhldlagfivpvagqsdnfvvgavrsvvvvswdgvsetskvdrvlfsvqpgdkyvrnrfndgkadprgrlfagtmiyvgdefkercgelykyenggkvsvvktdv
>TRINITY_DN3586_c0_g1_i10.p1	mtsvrnnavsaalllgwvifgclnssvladvaqksgeksqnqdsvdvdyydesspenmkapvkpaptlmpyfeeekktvyakedaevilncpvknynesqhmimwfknnntittgreilvdaalgyhldkdmnlvidkvsektkgeyyctimpqnvrlnivleigeqpaadnkqamvsasalslvlallahklsfgivsldnif*
>TRINITY_DN3636_c0_g1_i1.p1	ghgciskvdksparslitklndyifiscprrleqlctqmigsdyfiqametvddsiktlagtdkfsslvclgigpfsrnfqalhqlafiictqrhycikdaiyfdpvfresekqilqrlncslmnenceakygvdertlfylphcpncltnnllwsnwrpqslnklvlinnsfeslslskpermlrldsayildvlpyvkefpldddyethnifndlsvhvfpleslpsaqatiwaqkdaptytdvemisaeeferlsis*
>TRINITY_DN3668_c0_g1_i1.p1	mkriseefatfanlkpatsytstclfepvrlriakqgvsatapqtipqlfreccqrfpnepalvyenksynnnstasawptvsyeeyernveraalallhlgftpnncicflanncpewyyvqfgalrvggvvagiyltssseavkhalettsavicvvddakqlakvravrdklprlhsviqlygsledgltqeagyyqwsdlmvltydrhllrvltrsemevaanqcalliftsgttgfpkavmlshdsiiisikisfsisgctgdfrgvtisylpmnhiagqlfeivmpllngdcvyfagpnalkgsleeslrvarptrifsvprifekiqaqlqkaeessslwwryiiawakgtllnsymnnteqikpkttikyilasiimqefktqlgldrcen…
>TRINITY_DN3674_c3_g1_i1.p1	mlggikaivwtdvvqaavmvasvvivgvlgavkvggvskmlsiahkgrrldvsfafdattrvtfwnssitsivlwvtyvglhqscvqrivslpslkharhaliifglgffvimfftcftgmimyalyhdcdpitrgyvqkldkmvpffvqdvvghlsgmpglfiscvfsaalstmsaslnslagvvyfdyikphvkhterkanlimraficasgvysiisgflvekfasilqmvysiggvtfgsvfgvfllgmlvplahgraafwsvitsiitmcviiigaqgrlhynslpmsvenctaanatvllnststiaitptpsttesfnifhlsfnwyavtgsivlfvvaiplsyilpveqnyklnlkllspvlhpffryelppteelpelkplnfek*
>TRINITY_DN36862_c0_g1_i1.p1	lfcfifllsilhanialeftiqdllysleqtieglvasapgplrpdylfksikniveglpaqvansvansicssviakgkdqtpdqydptlgdikfqfrtscdkreypvadpsglahdkdfdpdkntvifstgwntivnnerqdalakayncrgdtnylaldmgnyintlyfwssentdkigkylaegiqrlesiinigklhimghslgaqimgsaaryyrdltgktlpyvtgldpaypcfnegealtvissseadcvdiilsapg
>TRINITY_DN3729_c0_g1_i16.p1	mylgkltvlqfilifavklclsennelddiwvpecdvsidvikhfadklgsveqlvkgifagneslqaktslktyerlptncmeaavdtfksgiyeiqferlsetpfsvwcdeetdfggwiviqrrvngdesfyrpwltyqkgfgnlsanywigleklhaltssceqelyikmetfdnksyyakygafvvgsenegyvlrkvgkysgdagdylqhhegskfstydrdndegdencaikfaggwwyhncywtnlngdyaqkftvkgvtwngigkrkslkfvqmmirptekcmlrlsmknsfvqrkk*
>TRINITY_DN3748_c0_g1_i1.p1	mksfalvvmlalalcvafvhadcdddsskssddgevkqffknlgckiqkgaenlqentkpwtdkigasakefgntvaqkydelkhkltddndsngpstpfalvanaptekvplaplsgeaapvagsnpaltapvvaagkaa*
>TRINITY_DN377417_c1_g2_i1.p2	ekydyieknhmnffelehfvvdlqhgsnvitrksddftwwvedrttylelykqvmaatnsdykyplnqkeahcggpqrlmlpvgakggvaykfffmvykyqepaikqqtgydpiiscgigagarwvdampfgfpfnrpvkhgyyfdvevihiegvgvfdtdav*
>TRINITY_DN378275_c3_g1_i1.p1	mkfavsvvlfalalgaahcsviplhtsingdvlasapgsnalhasavpsvvaapspvqivtcrvvapavvapavlaaegtyvattrgsvhvaplpghiqsaasvnletatgni*
>TRINITY_DN3884_c0_g1_i1.p1	melnlseqserldpentqqqsrkfqlthgtklslhettdilkkpqwnallaivgfattlgaavpvgycigvinapatiitawcnetlheryganlsasgldwlwstvvsifliggaigslgganaankfgrkgcflisgglftiggilfffcrlagsvemlllgrlivglasglttailpmylteiaplalrgtfgvfcpigvtggvvvgqvfslryvfgtedlwhyalsfymllvavcylpayyfpespkylyivrsdqelarselrrlckgpnavvvinheidemeaeantkvqtrsffsvlrdpslllpliivcsfqggqqlsginaifyysvsifmkaglskpdaewanlgagclnlcisllgpmlmskfnrrplmmfssgicagflftigfvly…
>TRINITY_DN39183_c0_g1_i6.p1	tndilgrtrqaevpqeiqhklmilkddvsepvracqmakagvvnsnllnkeeinsliseievlpysnvveaieysepsiysngtlllyvlsmpkvdqtgfnhlitrsvlkdghrvdlkyktilmnkqltygiknsclhlatamvckqealdllaeeeclprllkggqtscryeigmdttievlkedtifldnfngsiwsggipkhlsgsyilqmenetitinnqsywstsssgvqvlppvlstitnrslalnlnlvhemtsgnirllghlkdktnwfamsealglvllmvfvlliwrkltggakfpevklsilhrnprhsnekdapakkdrrllegeeltrcsriysdaptaarytcr
>TRINITY_DN3938_c0_g1_i10.p1	lkaglpqygmpsidpysyrrgifrydnegvqgglliknmyingisefkvntflsnftenafivklsiqipkikangqfkadvkfgglrlvpkgpfnitidniratiltdgvmetteggrrlklqrlnanvavgdariiangifsdrnlnamilnlvnenlpeitrvgipatreqwapifithinqffanipidkflie*
>TRINITY_DN39659_c0_g1_i1.p1	mkvdaatlevispkvqitdnyidtdyeyqtshvkrtangkiqvhpettglkirtdrrvpklglmlvgwggnngstltaaleanrrqlqwrkrtgiqkanwfgsitqastvligsdedgkdcnvpmkdlvpmvnpddiivdgwdisslniaeamqraqvldvelqdqlykdlsalkprpsiydpdfiaanqndradnlikgtkfeqyeqlrrdirdfkqtssvdkvvilwtanterfcriekglnttmaeleaslkankaeispstifamasidegctyingspqntfvpglielaehkgvfiagddfksgqtklksvlvdflvgagikpvsivsynhlgnndgknlsapqqfrskeisksnvvddmvesnavlykpnehpdhvvvikyvpyvgdskram…
>TRINITY_DN39782_c0_g1_i1.p1	mrgtncasgmpllvfclcffyhlacaipqranvsmpnsyeadvvldqqempslrivggqnaaegqfpfqvslqdnrsglhvcgasiisanyvvtaapcetneqgveyhvtklmlrpgitqvy
>TRINITY_DN397_c9_g1_i5.p1	mtnkfsnsisfhafarspsmppmspmlpafavcyatiiptkftifasliasllhcclailllaiwrtsvaifscsdyieifpflrepvienstnpdyvicnhttstvtsasvsalasksavtplaanrtvarkamqttqatqtthatqetppttvaakqkmmsvnanaasmatsatkkatptmnaianyahstviaannsvagtvadlrsnefiysagkffgirvrfkeqqqdkslrtngddafalknwllnitgeyrflkkeyfqndgrlipgsycdyyffadanakpesleiwqyfhsprfpakypahikcaykfigrpesrveivfeelqlpkkdkscsidkltvfdsesanmnavidvicdalptrriissgpdlliefnassnvtakgfrgkfk…
>TRINITY_DN4025_c10_g1_i9.p1	mgnpnkmgrsiellavttllalalfignstatgavrtcytcdgincqrtslvkeqkcqdaldycvtvfekfsvvqkgcslevptelrqrcdantvechkcnadrcnnlgqpnylclqcdsskdascasnasgimptrcpsptapnsycyvkydgggttrgcsttvadqqscystsncmlclagdlkscngvdftpgsramrl*
>TRINITY_DN4208_c0_g1_i1.p1	mklfallslalgllvaqssaanlvcyydsasyiregssqfhvadmeialqfcthviygyvgikpdtfqvmslnenldiqkrhfatitalkekfpyvkfllsvggdrdanyhekyinlleagrpkqavfinsvrdflrsynfdgvdlafqlprnkprkvhsdigavwkgfkkfftgdfivdekadehkeeftdlvkdlkntlrvdnmllsltvlpnvnsswyfdapaiadsldlinlatfdfltpernpeeadytaplyelhdqnrlphyninfqvenwllqrvpaskinvgiaaygrawkmtkdsgttglpvvpategaapagpfsktpgllnwlevcqrlpnpsninakganaplrrisdptkrygtyafhtadeddtngiwvsyedpdtaaskagyv…
>TRINITY_DN425295_c0_g1_i1.p1	mckiivqllsflciilcsaqtvhscqlfvrdpsplfsktfgsknitfrstenhiklnkgesiqaycgsgivvttnyndqrhnqykmasffcdennyiqirgldfdsteeytiycssssssslyeskkklpncdealsygigekipligtiiklaicydietfelkyanyiayekkdilispeqsvnsklgveleqkvddlqnyfdfmsqqsfnisrdrepntffrafsfdfesilqdeqlrkqldkwtyifnimwwsqlrqnnwrffldalkeransekymvfvgsygnatmpitrsssdppeelavqsyglkvsapmfvwayvkllspskaeefvlighnspymespdhtefcttdicdsilwlkeskfghlrrvptlgytfccraeevakiidnfpm…
>TRINITY_DN4281_c0_g1_i4.p1	mncatiefktkliifpgmylgelvrlvlhdaiqknlifvrntikhhfinilekdigcietrfiseiendsfpdfqqtrnilkelfglekasvedcqklryiceciskraaklvavglsglinkiaephvvvgvdgsvyrfhphfdfymretmhklvnpktrfelmlsedgsgrgaalvaavaskn*
>TRINITY_DN4348_c13_g1_i1.p3	mescgihetvyksimkcdvvirkdlydnnelsgvttmypgiadrmqkeitalapstikikiitpperkysvwiggyilaslstfqqmwiykqeydysgpgivhrkcf*
>TRINITY_DN439_c0_g5_i2.p1	mfycwsdssivlswlkedssrfnvfvanrinsiqnltdgmewryvptavnpadilsrgatptellnsslwkhgppflsnphnewpkccvrtqelpemrktlllttrsasdmsinckyvnyfasmqriygyvykfvkkdisgyltpshiqngtyflirmiqmvhfsaeytslqrketifsksalfslspfldpvgllrvggrlkntnldfdsrhpiimpkhhplttsmisyfhfkylhvgpqallatirlqywpiggrktvaqvinkciicfrakpklmeqimadlpvervkaarsffttgiyfcgpfyyqseirnrqpmkcyialficfatkavhlelvkdlstpaflaalqrfistrgkpktiwtdnatnfvgaknellelrrlflssehqrevakhc…
>TRINITY_DN440_c0_g1_i8.p1	mlsninrskerfnrffqllankdnkstpprdappptpitkglnlsttpivkkekrqsssrynvtknceltplsplnektpanereqlliqklrqcctlfdfseplsdlkwkevkraalhemveylsnqngviteaiypeainmfavnlfrtlppssnpngaefdpeedeptlesswphlqfvyelflrflespdfqpniakryidhqfvlqlldlfdsedprerdflktvlhriygkflglrafirkqinnvfyrfiyetehhngiaelleilgsiingfalplkeehkqfllkvllplhkakslsvyhpqltycvvqflekdpslsepvirsllkfwpkthspkevmflneleelldviepaefqkvmeplfrqiakcvssphfqvaeralyywnney…
>TRINITY_DN4415_c0_g1_i1.p1	mppatvvsnthlclytvgllliwiivittaapfekkdlytaklwgknqaqeqrlensckalcgecgcmgfycgeeclceydkysnyhggyqkrnstktkqpsnyeciasmqqvahteslpfevliqgpsserfirtaaqfeldtaraavaltgtpkkrttisiyrpnmatqsntqlqanespqaislaaarrrrstepldwftdfantlvrpaplrrrdgsnkkretqrkednvpseksdswfsdhpnrllrpapifrkqkssksinkeseesqenetkrnsqemsmapvgevikntirnfeesglgeglraglrdgtellhntfqgtnlelfpkrfrndfaemldawlksqqvteaslevpvvqphsvqpvlmpwfrpvrflqrvqqaln*
>TRINITY_DN441_c0_g1_i10.p1	mrgtncasgmpflvfclcffyhlacaipqrtnvsmpnsyeadveldqqempslrivggqnaaegqfpfqvslqdnrsglhvcggsiisanyvvtaahcvtneqgvvypvtklmvragitqvykggvivgiaqirrhpqylspssingdiallrltrpltfsdrikaiplasadpptsatviisgwgrtsadgppatqlqyntlrpitnaecrkyfsdvpqtvlclahtagngacygdsggpaiyngnlvgvanfiidrcglsvpdgyak
>TRINITY_DN441_c0_g1_i19.p1	ncasgmpflvfclcffyhlacaipqrtnvsmpssyeadveldqqempslrivggqnaaegqfpfqvslqdnrsglhvcggsiisanyvvtaahcvtnqqgvvypvrklmvragitqvykggvivgiaqirrhpqylspssingdiallrltrpltfsdrikaiplasadpptsatviisgwgrtsadgppatqlqyntlrpi
>TRINITY_DN441_c0_g1_i21.p1	pqnndiallrltcqltfsdrikaiplasadpptsatviisgwgrtsadgppatqlqyntlrpitnaecrkyfsdvpqtvlclahtagngacygdsggpaiyngnlvgvanfiidrcglsvpdgyakissflnwlrqnsdvk*
>TRINITY_DN441_c0_g1_i3.p1	naaegqftfqvslednesglhvcggsiisanyvvtaahcvtneqgvvypvtkiivragttqirkdsvvvgiaqitphpqylnpqnndiallrltrpltfsdrikaiplasadpptsatviisgwgrtsadgppatqlqyntlrpiafaecrkylsdvpqtvlclahtagngacygdsggpaiyngnlvgvanfiidrcglsvpdgyakissflnwlrqnsdvksr*
>TRINITY_DN4455_c0_g1_i1.p2	mlkeakdpldyeafielmshrtveldpedvlleawskwddygtgkieekkmyeeltnygdvmtsteanealkyapiakaktleeppmidypafcrilsgmrkrkpragee*
>TRINITY_DN4478_c1_g1_i8.p1	msnqllflsladifsvypnifkeliatrdkqsliylpsdpewqermyyrllevqkrvneaidsevevdyvvvrkdthtfnhlafvlnlspvispnispngmyqvakkkcsqirgkslkdkskfwnlstianaakllarppkplqfenehemrkvysliydvfrykvvlsnalndiafyerypehredenriwlmffellgrnfrkrfseevdlqhklfheseveeiaehlwefrkslaasisrmrikfnaltlskllpihlqnekvanaasntmvtgwinpfllrdktsadkflldygyilqenengqvletnhyrwdnicplfiscvpqdkgeftksklvtnhyfiiqdkafsygpavmsrlleyfqlsgdilqthissprstaylaalfysvnrvnn…
>TRINITY_DN44803_c0_g1_i8.p1	ikfqfrtpcdkreypvadpsglaydkdfdpekntvifatgwtttvnndqqaalakaynsrgdtnylaldmgdyvntlyfwssentdkigeylaigihrlesiidigkl
>TRINITY_DN44803_c0_g3_i1.p1	arhyrhftgktlpyvtgldptfpcfnegeeltvisasdadfvdiihtdpgavsqfasygdvdfyvagkfpiqdacndpicshniavsyyaesvyrnnedaflakr
>TRINITY_DN4507_c0_g1_i13.p1	vplamgkneidgfiaaypdvvrdltdfgngfeskmaadwfekalnynlsptntknnvitvltykhlmkgdqltaenlrlahlldwcrellhsvilitddiidkgikrrg
>TRINITY_DN45280_c2_g1_i1.p1	mqkqltfvcllaiflgttqmvasqvmgfkrcpeniktvedfdvtkylgtwyehskypfifelgakcvtaeysalnsnqisvvnkhisafnskksidgiakivepgklavsfngiaalagaanywvlatdyenyavvyscknialthatlvwiltrervpsadiiktakdalvsqnislnklsetdqsnc*
>TRINITY_DN45_c3_g1_i9.p1	maddeakkakqaeierkraevrkrmeeaskakkakkgfmtperkkklrlllrkkaaeelkkeqerkaaerrriieercgsprnlsdasegelqeiceeyyermyicegqkwdleyevrkkdweindlnaqvndlrgkfvkpalkkvskyenkfaklqkkaaefnfrnqlkvvkkkeftleeeekekkikdatlkstikk*
>TRINITY_DN46237_c0_g1_i1.p1	dkigkylaegiqrlesiinigklhimghslgaqimgsaaryyrdltgktlpyvtgldpafpcfnegeeltvisssdadfvdiihtnpggsgqpqafgdvdfyvggkfpvqgacndpqcshefvwqyyte
>TRINITY_DN46237_c1_g1_i1.p1	mklfflislfsilhtnialeftaqdllysleqisegiiesapgalrpdyvfktikniveglpnqivsgvtniicstviakgkdqtpdqydptlgdikfqfrtpcdkreypvtdpsglahdkdfdpdkntvifst
>TRINITY_DN46882_c0_g1_i3.p1	mnqltmdnasentngpvsdypnsvvltalqqllerkfpsqlftyellpatkkgenyigilyriavkldvrtgssysslilkipprsltrrkqffirpcflreslayqeflpmvkrfqnskhiskeygfheyaecfhistdefdeaifledlalqefalfdrfddlrfqhvamvmhvyaklhavsfaikdqepealdkfrkiqdifeqrkddpnlnnyfeglkkstqacmdaesdryqrvlmrfferpffdiflelidgnkyepyavvchgdcwsnnimfkhkdgkvialrlldwqllrysspvtdlmyflftctskefrrvyydevlnvyyeelvkhiysrdririalcsqipaygfqknhsssysytnviiddcarrtsa*
>TRINITY_DN46882_c0_g1_i7.p1	mnqltmdnasentngpvsdypnsvvltalqqllerkfpsqlftyellpatkkgenyigilyriavkldvrtgssysslilkipprsltrrkqffirpcflreslayqeflpmvkrfqnskhiskeygfheyaecfhistdefdeaifledlalqefalfdrfddlrfqhvamvmhvyaklhavsfaikdqepealdkfrkiqdifeqrkddpnlnnyfeglkkstqacmdaesdryqrvlmrfferpffdiflelidgnkyepyavvchgdcwsnnimfkhkdgkvialrlldwqllrysspvtdlmyflftctskefrrvyydevlnvyyeelvkhiyrlgsnpsklfprekfneelnrrgavallfamivlpiitiksedvpnleelservetgefi…
>TRINITY_DN46_c2_g1_i6.p1	mlptnnnynnannfskipvtdldhsahdsgldtppstnqrpssyreiisrastrdanesvvrsshgnllngsfrakqithltnnlnqvnalhsshlsvqerilqmrneenrwgslkseanryshnalydqnknpypesanqspqrtpfkkhsligygrsishdtngtmngnsqmkgssilrerfqhpalaaikafy*
>TRINITY_DN4721_c59_g1_i1.p1	lvvdngsglckagfagddapravfpsivgrprhqggmvgmgqkdayvgdeaqstrgsltlnypiehgiitnwddmekgwhhtfynelrvapeerpglltaarlyptgnreq
>TRINITY_DN47981_c0_g1_i1.p1	mslplqrvacivlafinvfyplsvtsapndeiknvlilladdagfesgaylnkfcqtpnldalaargllfnnaftsvsscspsrsqlltgqashsngmyglhqgvhnfnvlpgisslpnvlreksdgrilsgiigkkhvgpgpnfrfdfeqteeqhsinqigrnitnirhyarqffakakeearpffllvafhdphrcghitpqygefcerwgsgeegmgiipdwkpiyydwrnlevpphlpdtdvvrqelaaqymttsrldqgvgvvlqelaaqsfntntliiytsdngppfpggrtnlyergvhepmiitaptpkarhhettsamsslldifdtvldvfhyytpnmnesnsdstksllpilfeepkpvesdaifgsqnfhevtmnypmrmirtrryk…
>TRINITY_DN47_c22_g2_i1.p1	mrdsrlpkyesdafdnveyelrmtytletdrrimsfvesrwgievtggtdqfepltiinvtptgmahsegmrvgdeitqindtpalnltfnealelfrknrryvrvyvrgdvdddgeedwtchfwfkprkpwrrdftpiqwefpwndrrkpiyresncfmvpskmeekirqrraatsavhkkeelaphprsltpsprpknqpgenlmetmfkk*
>TRINITY_DN48027_c4_g1_i1.p1	mlalavgvhsslqgaqispgvsyvtpllspllapglvlgplglraavnvvgvsapgllggipgislsqgpgaaiaapiaacidvgtgpgvyvaktrgaihtaplaghinsatslnlapapgtv*
>TRINITY_DN4808_c0_g1_i1.p1	mptavsdlilptatpaatattpfttmttqtlpngeamqiqdiqrsaeqndknlkegdrqqfivkyrqrfyditrflknhpggintlrglnnsdmtmrflhapphsdaamylmkeyeikptqlqndtkrrhhhqlhqrqqlqqrvnddhfvdneqqqqvfeatpvngieliddvlqedrnnnqldesmehlvdwskamlpqishitrhydewvhkpvdrplrlfgptyiemftktpwwviplfwmpviskclwdeftrnwsssststqtllvayfaagillwtlleyvlhrflfhmkinastnpwlctfhfmihglhhkvpfdskrlvfpplpgvviatilytpisfllphprivlagalfgylcydlmhyylhygnpsfqhtrfmydmkryhyqhhfah…
>TRINITY_DN4914_c0_g1_i11.p1	safaagtflgwtspvgpklkaldstdspldhpittvddawissifllgavaapfgaspladkigrkwallsssiffilgyvvlmlasevwmllvgrlvkgfgagfvv
>TRINITY_DN4956_c0_g1_i5.p1	msaaieavyrsvliskipamwagksypslkplgsyisdflqrldflqkwfdngppttfwlsgffftqafltgaqqnfarkyiipidllvfdyevlrmeedqvrgvtapadgvyvygvflegacwdragnwlaesrprelfdsmpviwmkpvkrsdlkerhiyicplyktaerrgvlsttghstnfvvamllecnpntqpshwiergtallcqlsf*
>TRINITY_DN5051_c2_g1_i2.p1	mivnvfelvsstslqllnttkrwhlvsqlrrflsvqygdsalltpgvksyvnecaslcqpdhihlcdgsaqesqmlrkvmlkqgtiipltkyencwlartnpedvarvesktfictdheeeavpitpsakkgalgnwisprdmeqaiqerfpgcmrgrtmyvipfsmgpigsplskigieitdseyvvesmkimtrvgnrvleqlpgdsdqfvrclhsvgkpkngntsvpswpcdpertiilhkpgsndivsygsgyggnsllgkkcfalrigstiakregwlaehmlilgitnpkgkkiyvaaafpsacgktnlammtptlpgykvecvgddiawmkfdsqgtlrainpengffgvapgtamstnpiamktifkntlftnvasts
>TRINITY_DN5155_c0_g3_i20.p1	tdylmkiltergysftttaereivrdikeklcyvaldfeqemataaastsleksyelpdgqvitignerfrcpealfqpsflgmescgihetvynsimkcdldirkdlydnsvlsgvttmypgiadrmqkeitalapstikikiiapp*
>TRINITY_DN5155_c0_g4_i10.p1	mcdeeasalvvdngsgmckagfagddapravfpsivgrprhqgvmvgmgqkddyvgdeaqskrgiltlkypiehgiinnwddmekvwhhtfynelrvapeehpvllteaplnpkanrekmtqimfetfnspdmyvaiqavlslyasgrttgivldsgdgvshtvpiyegyalphailrldlagrdltdylmkilpergysftttaereivraikeqlcyvaldfeqemstaaasssleksnelpygqvitignerfrtpealfqpsflgmescgihetvyqsimkcdvdirkdlyansvlsggttmypgiadrmqkeitalapstikikiiapperkysvwiggsilaslstfqqmw
>TRINITY_DN5155_c0_g4_i6.p1	mcdeeasalvvdngsgmckagfagddapravfpsivgrprhqgvmvgmgqkddyvgdeaqskrgiltlkypiehgiinnwddmekvwhhtfynelrvapeehpvllteaplnpkanrekmtqimfetfnspdmyvaiqavmslyasgrttgivldsgdgvshtvpiyegyalphailrldlagrdltdylmkilpergysftttaereivraikeqlcyvaldfeqemstaaasssleksnelpygqvitignerfrtpealfqpsflgmescgihetvyqsimkcdvdirkdlyansvlsggttmypgiadrmqkeitalapstikikiiapperkysvwiggsilaslstfqqmw
>TRINITY_DN523_c2_g1_i4.p1	mskkprgnihkirefelekihlvdefdilqivgegwfgkillvehrgsqtemvlkavpkpyvsirdffrefhyglhlgihrnivttydvafetagfyiftqeyaplgdltsnmtdtgvgeeyakrvarqigaaldymhskdivhrdvkldnvliyrsdftrvkicdfgesyqagtiverrnewlpysppevleikpegtytaepshdvwqfaivifvcltgclpwqkaasddpryvrylawfganilpmrrtpklfklltsraqrmfkrfldpraerrpknltdlakflddrwlsktaekemaeyetdelcpsmysfhsspdeknrllytlancgletnvdrqskknrikdwieasviteedeeevedaspsssvsrepvaghissiratlekskgfnt…
>TRINITY_DN525_c4_g1_i3.p2	tengtylsalfcreqgckgiviplqaktlqpdwrcltcdtvfphskmsryqdfalntinnrintstvhelinfinemcprfcppsnyvlveaklnviwrmqrykgdctaeemqhrdryreeilkileklgagdctlkklitdeip*
>TRINITY_DN5397_c2_g1_i1.p1	kwlyflltffyhtipgyiidfllvlkgkkkrmtklynimkrqtkvfdfflsneftftmdntktlwsslseedkqifnfdlnsiywkeylqnslkglrlylgregpetlpkaqklhrrffilnwithallfgfllyllwvlatiilp*
>TRINITY_DN552_c2_g1_i2.p1	mmlnlrcrifyalllyinttfawdfavttpskiifydehwsevtssahkfqhlgaltfdeaeekvyftdeqhhnvsifsltipkdyedphliekmvqrtrneavrsiaydpldrklywsdilnkkilmvsvdanesttpnvfidftqedtlpdgiaidfcrrllywtnsnfsnssierigldgknrkliargnmfaphgiivdqltdriyyvvaqqgihfsvesanldgsdrkvimkglnnepfslavtknaifwtdhtnraiwghakfandtesielgageqeedygdgvyeqkagahmvlqfedkprgivarvhyltnslndqhchevlssiknrvltksndsvldvhmnflrknyclnggefvpqttrcickigfkgarcetneclnycmhgtcvi…
>TRINITY_DN560_c0_g1_i1.p1	mtslwyallktigygagkikmtprnvvfitgcdsglghslavychslnmtvisachnvnsdgahllqnlndskrmitmevdllkqetitrafqcvtdllrtnneyqftalvnnagvmcfgefewqtaaqfemqinvnvlgtmrltkvmlplvrqhrgriinitshcglqalpalgpyaaskaalrfwndslrmemrqygvevinfvpgsfvqlsnisarqqdhakemldafdaeqrefygayfkqfnnyltvisgfkapnqfhddsllkkfndalthhvprdmyihepwryklyrflfricptpiidlltvpfcamptyqqvmsssllqhqkk*
>TRINITY_DN563_c4_g1_i2.p1	mlynvpcyqnfstldyykvkrpktehtdtnernrlcsqttaqspqqqqqqqqqshqpqhhtsqlhphslphtqsplgaaaagtsaasgqcspltlppqsqplqptitslaslsshynaapnlnsscslstglgaypslsaaaaasftqspgssfstyqhahatadgtpsgvdattslsntsvagagrhshaelgvgvggsgsagmphwlpteshlasvksenrspglnnsggggggvasnvnanssgietqstlggnsaaqldgnsgmtgnggtpgnssvyscssvgvgglsglestvagigtnssssaamaavnssaaaaaaaaaydtskhdyynyynsmqqytppfystygtpyttaatraatkiepsspyltssyataasnnnssqlyptaygynn…
>TRINITY_DN5655_c0_g1_i2.p1	fqvlsrmkveigvgmatptgkvspglpiallawaiteiirygyyalnilnimpyivvflryttfialypigvtgellcfwwaqsyaktntvwswempnkwnatfsyfallwivmllyiplfpqmylhmfaqrkkilggnvsksqgtkktn*
>TRINITY_DN568_c3_g1_i21.p1	msgdvqprkrkdkkkrrddesshgvhitkmgnddvhlhvqhehgtgghwcakifffsllailfglvaliilenrgisdldtplsesrfsnyfdgwvdesrqehddhhplqvskedhdehdepfeeeedhseldedadeehdedddhddeddedatteqtkeleedennderdeenddgddddedeeedatkeaileqtneeedddgnendnnteeedddnltqeattkeeddradadddndnddgdddegenntneqtveasqeaneddnndsaydkneddnndddddaddvepsyerstqqittsqqsetnkadddddddafdeeddddtfdsienvvdndaeellllqekarkqaaeaaknepastekdknedtaeavpswasslavkigvgvalal…
>TRINITY_DN568_c4_g1_i1.p1	mtpktlvilainaflitlartspveltrpenttqldalqnvannnqnnftnhifeippgiftsylspapadaitndaddyvpyrsdvhdcfswallkqillststrrnyiktaaidgffpedsenvifspfsvklvlallteatgngtrsqrqllatlgdikapdnlrsfyrktlaslkkenphytlhletrlytdssikplpafvellksayetpieelnfadgvasaakinawiarategrlqqlvteegvansvmllvnaiyfnglwrrqfseshpgvffrtprdqlkvsymeltdnfyyyqcnelkarivrlpyrgrkfsmfvalpndgqsidsllrrmqneqlkhmqwmmeriklrivmpkfkfgyktdlkaalcrlgvvdiftnqaqltgmaa…
>TRINITY_DN57537_c0_g2_i15.p1	lrynpgvsypnrdnghnfnqienmehkrmiqlnsvrimnfihgehkddkeavnqlgnilqgnvdsddrkfynsiskiykdivnegvpygkyeeplpstfmhyetslrdplffslmkdifhfywhmaesfpeytakdyvfegvkidkvqipdhlttyyeyydsdisnavnvevpaegsadplvnfgrnsqqvgnsfvikarqyrlnhkqfqfqmhvtsdkaqkavlkgyigpelvgekydyieknhmnfielehfvvdlqpgsnvitrnsdditwwvedrttymelykkvmeatnsdykfalnqk
>TRINITY_DN57537_c0_g2_i2.p1	mhddeifsvmyelhgeyavglprlfyfakywetfthaviwarmhvnkqlfifaltvaglhradmqgivypsifeihpwnffdvdtielaewyrmhnfhlvkkldnvynvaikannsnvygnlhvdhqlaylledvglnsfyyyynldypywtkavegyelnndrrvefwinthwqllaryylerlshglgviedfdmyesvangyhsglrynpgvsypnrdnghnfnqien
>TRINITY_DN57537_c0_g2_i24.p1	kyeeplpstfmhyetslrdplffslmkdifhfywhmaesfpeytakdyvfegvkidkvqipdhlttyyeyydsdisnavnvevpaegsadplvnfgrnsqqvgnsfvikarqyrlnhkqfqfqmhvtsdkaqkavlkgyigpe
>TRINITY_DN57538_c14_g1_i1.p1	lgmescgipepvyqsimkcdvdirkdlyanhvlsggttmypgiadrmqeeiptlapstikikmnapperkytvrirgsilaslstikqmriskqqydesspg
>TRINITY_DN57538_c8_g1_i1.p2	dikeilcyvalefeeemataaastsleksyelpdghvitignerircpealfppsflgmescgihetvyysimkcdvdirkdqyansvlsggttmyagiadlmqkeindlapstikikif
>TRINITY_DN5778_c0_g1_i2.p1	mqnqtqntsasepppsspppapattrnqlrpvkydyadsfactyvvsvvaasiaelatypldltktrlqiqgeaaavdlksnkslnpkyrgmiatafgivreegtmklwqgvtpalyrhvvyr*
>TRINITY_DN5778_c0_g1_i8.p1	mqnqtqntsasepppsspppapattrnqlrpvkydyadsfactyvvsvvaasiaelatypldltktrlqiqgeaaavdlksnkslnpkyrgmiatafgivreegtmklcqgvtparyrhvvysgvricsydflrrklgndeng
>TRINITY_DN5788_c0_g1_i13.p1	agtwhelanqcvsqdviettsyeicrlsgntyyrielrahnvigfsspasiimkttrgidviqvaerqvlssaaivgiavggvllllfiidllccvtvrmgvmatmcrrakrspseiddeaklgrdekqplqtptgsvkqnstiefdgqfvhsrsgeilgknsav*
>TRINITY_DN584_c0_g1_i11.p1	manpnpleslafaagagllywlfksgsngktvvinnykqcedavkilrkhceenpvlgfdcewemgsegvdllqlcthkgycavirlcamdtfppslcdllndshvvkvgvdaledagrlsrdlnlttvstldlrfvavltreepgslaamhervvgvtldkclyvspsnwrannvtqeqinyaagdai
>TRINITY_DN5872_c0_g1_i6.p1	mqklslilftlvalasahpgylhgnyphidypllhqhheplhftklvhipaaishqsstvihsppiikpvivpvvktvlqpivktyhaapiikayhpialdpyhhhydhsdfhhyh*
>TRINITY_DN5872_c1_g3_i2.p1	mkfviaavftlalamgvqssilpmltgitqiaghglsytavygplalpialsapapaaviaaasppiiaahaphaaavvvahgaavpggayvaqtrgavhsaplpghissvanlnvapapctl*
>TRINITY_DN58901_c1_g1_i1.p1	mlsdiqnfyrnktvfvtggtgfmgivlvekllritevkriylmlrpkgnksveerlthlfestlfdkirksgvtptdrirpilgdcafanldispadrkvlidevnivvhlaatvrfdepltravnlnvratldliqlakemkqleaflhvssafancvvncideeyynakigisavkmcevanslgvdttnklanvlckefpntytftkslaeeailsegrslpisifrpaiviqtskepisgwignyygpsaalyaagrgvlrvmymkshhrahlvpadlcanlmlaigwetakstpeqrlqmappiynytseddtaliwkeyidtiseyrydvaiskmiwypfmiaagqkwlyylltffyhtipgyiidfllvlkgkkkrmtklynimkrqtkvfd…
>TRINITY_DN58901_c1_g1_i5.p1	mlsdiqnfyrnktvfvtggtgfmgivlvekllritevkriylmlrpkgnksveerlthlfestlfdkirksgvtptdrirpilgdcafanldispadrkvlidevnivvhlaatvrfdepltravnlnvratldliqlakemkqleaflhvssafancvvncideeyynakigisavkmcevanslgvdttnklanvlckefpntytftkslaeeailsegrslpisifrpaiviqtskepisgwignyygpsaalyaagrgvlrvmymkshhrahlvpadlcanlmlaigwetakstpeqrlqmappiynytseddtaliwkeyidtiseyvyevaiskmiwypfmiaagqkwlyylltffyhtipgyiidfllvlkgkkkrmtklynimkrqtkvfd…
>TRINITY_DN59033_c0_g1_i8.p1	mssmadhskqlftspilkftlvsitinftfhicyyglmmwfpelfnrfdefskdfpneragvctvteyvvckgqaenagcssnipqnvfqeslislasalpanliailgmdvlgrkfflifgtmtagvcsaamyfvfnstqnlivtavfsgaisaanaaldclitevfpthlratgvaismvaarmggiigniviatlldqycpaptfivailligvglmclmlpnttrkel
>TRINITY_DN5932_c0_g1_i11.p1	mrpldvayrllpgikwlhgytaqdaiadliagitvgltvlpqglayatlaglepqyglysafiggivyaflgscrqvtigptallalmtsrhtsfglnsgpayaillclisgiveflmavlrlgalvdlislpvtvgftsataviigtsqlkgllgirgggggsgflktmqsvftnldnirygdftlgiiaitillllrklkdvkipgrrvlsgtlwviatgrnalivliasilayntcetrescpfvltgkvksgfpdvevpkfhttiqlpngtaieqdyvdmlkelgpsmlilpiiavlgnvaiskafssagisptrelialslsnvvgsffssmpvtgsfsrsavnhasgvrtpiggfytsalvllalgllapyfqyipkaalsaviisavifmie…
>TRINITY_DN59918_c0_g1_i1.p1	aqlnriqhdpavragitaladrerladrqhstpvdspafrhyrslnthpesrkiarrgyvenhattqiaqilnytkpygrynigagpkiklpdptmnfkcdfntryrnangvcnnkehprlygaamvpyrrmvapdyadgislprashpgielpparklslnihrasydtdsnftvmlsvfgqfldhdipatslsasqegesidgfvlt
>TRINITY_DN603_c0_g1_i13.p1	mkfvvavvmlalavgvhsslvapglgpllatgawgglgapvainawgvsapglwggipgislsqgpgvavaapiaasidvgtgpgvyvaktrgaihtaplaghinsatslnlapapgtl*
>TRINITY_DN603_c0_g1_i16.p1	dsslvapglgpllatgawgglgapvainawgvsapglwggipgislsqgpgvavaapiaasidvgtgpgvyvaktrgaihtaplaghinsatslnlapapgtw*
>TRINITY_DN603_c0_g1_i18.p1	mkfvvavvmlalavgvhssllgaqispgvsyvspllspllapglglgplglpaavnvvgvsapgllggipgislsqgpgaaiaapiavshalgtgpgvyvaktrgaihtaplaghinsatslnlapapgtl*
>TRINITY_DN603_c0_g1_i3.p1	mkfvvavvmlalavgvhssllgaqispgvsyvspllspllapglglgplglpaavnvvgvsapgllggirgislsqgpgaaiaapiavshalgtgpgvyvaktrgaihtaplaghinsatslnlapapgtl*
>TRINITY_DN603_c0_g1_i44.p1	mkfvvavvmlalavgvhsslvapglgpllatgawgglgapvainawgvsapglwggipgislsqgpgvavaapiaasidvgtgpgvyvaktrgaihtaplaghinsatslnlapapgtl*
>TRINITY_DN603_c0_g1_i51.p1	dsslvapglgpllatgawgglgapvainawgvsapglwggipgislsqgpgvavaapiaasidvgtgpgvyvaktrgaihtaplaghinsatalnlapap*
>TRINITY_DN603_c0_g1_i67.p1	mkfvvavvmlalavgvhsslltaqiapgvsyvtpglgpllapglglglgswglpaaisahglwgglpgislsqgpgaaiaahlavshalgtgpgvyvaktrgaihtaplaghinsatslnlapapgtl*
>TRINITY_DN603_c0_g1_i9.p1	mkfvvavvmlalavgvhsslltaqiapgvsyvtpglgpllapglglglgswglpaaisahglwgglpgislsqgpgaaiaapiavshalgtgpgvyvaktrgaihtaplaghinsatalnlapap*
>TRINITY_DN603_c2_g3_i1.p1	vtssvhprpllaggpwgglgpwrapaavtalggsghglwggspgislsqgpgaaiaaplavshalgtgpgvyvaqtrgaihtdplaghinsatslnlapspgtl*
>TRINITY_DN605_c0_g1_i10.p1	gdikfqfrtpcdkreypvgdpsglgededfdpdkntvifatgwtttvnnvrqdalakayncrgdtnylaldvgnyintlyswssentdkigeylaigihrlesiidigklhimghslgaqivgsaarhyrdltgkslpyvtgldpalpcfnegeeltiisssdadfvdiihtdpgsfgqfasygdvdfyvggkfpiqdacndpicshniavsyyaesvyrnneddflakrcnslnslqegkcvgseypmgyavphklrgryvlevnaekpygknatadytnpettvcgsceelq*
>TRINITY_DN605_c0_g1_i12.p1	nfcrmklfsfifllsilhanialdftiqdllysleqtieglvasapgplrpdylfksikniveglpaqvansvansicssviakgkdqtpdqydptlgdikfqfrtpcdkreypvadpsgladdddfdpekntvifstgwtttvnnvrqdalakayncrgdtnylaldmgnyintlyfwssentdkigkylaigiqrlesiidigklhimghslgaqimgsaaryyrnltkkalpyvtglepafpcfnegeeltvisssdadfvdiihtnpggsgqplafgdvdfyvggkfpvqdacndpqcsheivwqyytesvypnnvndflakrcnslnslqegkcvgseypmgyavphklrgryvlevnaekpygknatddytdpdsstlgscrlfrk*
>TRINITY_DN605_c0_g1_i16.p1	rqdalakayncrgdtnylaldmgnyintlyfwssentdkigkylaigiqrlesiidigklhiighslgaqivgsaaryyrnltkkalpyvtglepafpcfnegeeltvisssdadfvdiihtdpgvsgqpqafghvdfyvggkfpvqdacndpqcsheivwqyytesvypnnvndflakrcnslnslqegkcvgseypmgyavphklrgryvlevnaekpygknatddytdpdsstlgscrlfrk*
>TRINITY_DN605_c0_g1_i20.p1	nfcrmklfsfifllsilhanialdftiqdllysleqtieglvasapgplrpdylfksikniveglpaqvansvansicssviakgkdqtpdqydptlgdikfqfrtpcdkreypvadpsgladdddfdpekntvifstgwtttvnnvrqdalakayncrgdtnylaldmgnyintlyfwssentdkigkylaigiqrlesiidigklhimghslgaqimgsaaryyrnltkkalpyvtglepafpcfnegeeltvisasdadfvdiihtdpgsfgqfasygdvdfyvggkfpiqdacndpicshniavsyyaesvyrnneddflakrcnslnslqegkcvgseypmgyavphklrgryvlevnaekpygknatddytdpdsstlgscrlfrk*
>TRINITY_DN605_c0_g1_i25.p1	kaynsrgytnylaldmgnyvntlyiwssentdkigeylaigihrlesiidigklhiighslgaqivgsaaryyrnltkkalpyvtglepafpcfnegeeltvisssdadfvdiihtdpgvsgqpqafghvdfyvggkfpvqdacndpqcsheivwqyytesvypnnvndflakrcnslnslqegkcvgseypmgyavphklrgryvlevnaekpygknatadytnpettvcgsceelq*
>TRINITY_DN605_c0_g1_i27.p1	nfcrmklfsfifllsilhanialdftiqdllysleqtieglvasapgplrpdylfksikniveglpaqvansvansicssviakgkdqtpdqydptlgdikfqfrtpcdkreypvgdpsglgededfdpdkntvifatgwtttvnnvrqdalakayncrgdtnylaldmgnyintlyfwssentdkigkylaigiqrlesiidigklhiighslgaqivgsaaryyrnltkkalpyvtglepafpcfnegeeltvisssdadfvdiihtnpggsgqplafgdvdfyvggkfpvqdacndpqcsheivwqyytesvypnnvndflakrcnslnslqegkcvgseypmgyavphklrgryvlevnaekpygknatadytnpettvcgsceelq*
>TRINITY_DN605_c0_g1_i29.p1	gdikfqfrtpcdkreypvgdpsglgededfdpdkntvifatgwtttvnnerqdalakayncrgdtnylaldmgnyintlyfwssentdkigkylaigiqrlesiidigklhimghslgaqivgsaarhyrdltgkslpyvtgldpalpcfnegeeltiisssdadfvdiihtdpgsfgqfasygdvdfyvggkfpiqdacndpicshniavsyyaesvyrnneddflakrcnslnslqegkcvgseypmgyavphklrgryvlevnaekpygknatddytdpdsstlgscrlfrk*
>TRINITY_DN605_c0_g1_i31.p1	kaynsrgytnylaldmgnyvntlyiwssentdkigeylaigihrlesiidigklhimghslgaqimgsaaryyrnltkkalpyvtglepafpcfnegeeltvisssdadfvdiihtnpggsgqplafgdvdfyvggkfpvqdacndpqcsheivwqyytesvypnnvndflakrcnslnslqegkcvgseypmgyavphklrgryvlevnaekpygknatddytdpdsstlgscrlfrk*
>TRINITY_DN605_c0_g1_i34.p1	mklfflislfsilhtnialeftaedilysleqisegiiesapgalrpdyvfktikniveglpaeilysvanalcstviakgkdktpdqydpslgdikfqfrtpcdkreypvgdpsglgededfdpdkntvifatgwtttvnnerqdalakayncrgdtnylaldvgnyintlyswssentdkigeylaigihrlesiidigklhiighslgaqivgsaaryyrnltkkalpyvtglepafpcfnegeeltvisssdadfvdiihtnpggsgqplafgdvdfyvggkfpvqdacndpqcsheivwqyytesvypnnvndflakrcnslnslqegkcvgseypmgyavphklrgryvlevnaekpygknatadytnpettvcgsceelq*
>TRINITY_DN611_c10_g1_i1.p1	mtrqllyctilaiafptcfaitiqprsswnavaarsparisgkvdyviihhsdnpngcntpadckrlikniqsdhkgrrkfsdigynfiiagdnniyegrgfglqgshapnynrnsigivfignfenttpsqtmlqnakdlmahavqqgylkdnytllghrqtkatacpgqklydeiktwphwksi*
>TRINITY_DN621_c1_g1_i10.p1	eipsvfenkftfkivlnlkmlklvvvvlclalvaeativriplnrpskkralknvaaqlavlrskynsaitvtteqlsnymddsyygpitigtppqdfqvlfatgssnlwvpagpcsasnqacqnhnsydasksstyqpngesfaiqygrgslsgylvedtvsvaglaisgqtfavataapgttfvdsefdgilgmgyqqistdnvvppfynlfnqglvesnvfafyltrdgtssqggeltlggidpnhytgeityvpgseqgycqfnvdavtiegevaftqgsaiadtgtslvavpyyiyeevqsaigaepdqygnyfvdcsqisslptvafsiggttfelegkdyivdiesesgetlcmsafenggtpfwilgdvfigkyytvfdfennqvgfatat
>TRINITY_DN621_c1_g1_i18.p1	eipsvfenkftfkivlnlkmlklvvvvlclalvaeativriplnrpskkralknvaaqlavlrskynsaitvtteqlsnymddsyygpitigtppqdfqvlfatgssnlwvpagpcsasnqacqnhnsydasksstyqpngesfaiqygrgslsgylvedtvsvaglaisgqtfavataapgttfvdsefdgilgmgyqqistdnvvppfytlfnqrlvesnvfafyltrdgtssqggeltlggidpnhytgeityvpgseqgycqfnvdavtiegevaftqgsaiadtgtslvavpyyiyeevqsaigaepdqygnyfvdcsqisslptvafsiggttfelegkdyivdiesesgetlcmsafenggtpfwilgdvfigkyytvfdfennqvgfatat
>TRINITY_DN621_c1_g1_i5.p1	lvesnvfafyltrdgtssqggeltlggidpnhytgeityvpgseqgycqfnvdavtiegevaftqgsaiadtgtslvavpyyiyeevqsaigaepdqygnyfvdcsqisslptvafsiggttfelegkdyivdiesesgetlcmsafenggtpfwilgdvfigkyytvfdfennqvgfatat*
>TRINITY_DN621_c3_g1_i3.p1	msivneiiinlqnrirlikeelinikyavqwakrdilnslllnkneieialeklendeipfknaeqaleisevnvisknftifymvkipltikenfqkiiirpvikanntiinveyseilkgnnqvygikthcnnykiieickqkqivnitnsncipriinsfnstctisnghhiphieeikpgilllngfmgkidadattqnltgthvinfhnstlkvnnqifinyeaipppaipavlqpapieneriellslkslqelhinntrkinllktvtistgslslgsiaaitcialiffkfwrktqnkiiiaqsldsnqmppaslnlgqlkdlprdqsryvsfnnlpyf*
>TRINITY_DN6331_c0_g1_i4.p1	mfslihiliaigtalcfimntlvnwfisrkrptyppiqdelliksvgelvvelrqkkitshqlvqayisriqavnpslnaviedrfeyalkdaqhadsliakannaqlvalfarypllgipftvkesaglkglsfvigniyrqnmkcehdsvvaerlrsagcipllvsanpefcmsyetntimngkcrnpydlnrvsggssggegalngagatpfglasdiggsirlpsmfcgvfghkatgglvpikgnfpyvedprfaqyltagpitrfakdlpillqvmagddsnklkfhepvklkdikiyyaygfsgcealmhlptafdiqlaitravkcfekgglttkqvnlnkfgnareigiralselhgipsvttqsppkirtliwqfilsligksvhnrdav…
>TRINITY_DN638_c0_g1_i1.p1	madeedpwgfdegesepaaapaaagaapaaggvsaaggvsaaggaesapvggeegpegaaegeeaapppppeddgyrkpvqlyrhwvrpqflqykymynyrtnyyddvidyldkkqvgvsreipraqtwaervlrtsnvsgrdlnsysssskrdqhlvqtlaasirthnyhtkayinqkyasvl*
>TRINITY_DN64534_c0_g1_i1.p1	eqrvtpklllqqqtvvinnykqcedavkilrehceeypalgfdcewvweskgvdilqlcthkgycavirlcamdtlppslynllndyhvvkvgvaplddagrlsrefnittvstldlrfvavltrekpgplaaryksvrgrtlnkcwrlsasnw
>TRINITY_DN6463_c0_g3_i10.p1	mcdddagalvidngsgmckagfagddapragfpsivgrprqqgvmvgmgqidsyvgdeaqskrgiltlkypiehgiitnwddmekiwhhpiynelrvapeehtvllteaplnpkanrenmtqimfetfnspamyvaiqavlsl*
>TRINITY_DN6547_c2_g2_i1.p1	msvfhpmdklnfrllaglvlslslsqhtcrcqpnalfnqspfqrqqqtqlrqqlqqqqqqqhqqrqqqqgfpnslnslqpvgaispisqlsgivpqspfriynrldqpnyvpitayqndlnydgsfsygyasadgttaqaqgyvknlglgedveaqvvqgsysytspegtpitvryiadengfraegahiptpppipdaiakslqyiasvqqpyqqainpnlnpyqtpfrqfsgqqrpgqqqqltpfqlqqqqqqqrtyqqqlagqlqppfpqfpgaqqpqsnafyg
>TRINITY_DN657_c0_g1_i19.p1	ilflhkmattielssialqnlcqryhelnhhsnqpctfevhsyehssnadtisgffgrhqilklnvrridvdgqehfeklhfftkspiievashmdyieefglfkkevhvyrevlpelqkifpnvapkcyyanerllvfehlgdqefrmgaerdgllnyehlhcalktlaalhassivyevrrgrklnelypdavvenayplgisethvrsqnfnnanrvfae
>TRINITY_DN657_c0_g1_i7.p1	mattielssialqnlcqryhelnhhsnqpctfevhsyehssnadtisgffgrhqilklnvrridvdgqehfeklhfftkspiievashmdyieefglfkkevhvyrevlpelqkifpnvapkcyyanerllvfehlgdqefrmgaerdgllnyehlhcalktlaalhassivyevrrgrklnelypdavvenayplgisethvrsqnfnnanrvfaelikllpkyqenldyilrefpqrmamifeltqtsdkylnvfshadlwannvmfqygkfgalpqqsrlvdfqlaryappmvdlmtvltiptssnfrkqhlsellcdyyrfmteflkseqlniedylprqefyetaekfrivgpiesllfshltilppavaqavtssangfsdffdakrvdmcle…
>TRINITY_DN6741_c6_g1_i2.p1	mmksmpifvfcallmimdivtiesrpqnvlennqdlenleqdvdevrnsyyelpaagsysgvpldrlqmliaqyrptsyirtpgwsssmnellrmpeskrqvryrqcyfnpiscfkk*
>TRINITY_DN675_c16_g1_i3.p1	mkhslvlalavicliciaqnqasilplslvphgpivvsvpsvpvvkivpvaaggaggaggagaagggggggggggrgpptkrsqyrvlvtglpssgswqdlkdhmreagdvcfadsykdgtgvveflrhedmryaikklddsrfrshegevsyirvredagdgerggrefrdrsrsysprprrrgtptysplrrsysrsrsrsrsnf*
>TRINITY_DN68304_c0_g2_i1.p1	mtashatkerafeddmalavernailvrttqhhaprhflkmfkgklvtsytaipintqlyrirgteasdvhanevtadssslasrdvfalltmdahkvyiwiglgaskfekdmaierfsnywpdavvevieegaepddfwellhgegiydrsmsdvtkplleprifhcrllgkrl
>TRINITY_DN690_c0_g1_i1.p1	mteaeydkeqlrimrnafkafdhdergyieysdvqtileilgqklddkaikalikevdnansgkldftqfckldsrfveveddapalvselkeafrvydkevkgyltvhvlrdilrelddilsasdldmiieeidadgsgtvdfdefmqvmtg*
>TRINITY_DN69756_c0_g1_i1.p1	mdehkvyiwiglgaskfekdmaierfsnywpdafvevieegaepddfsellhgegiydrsmsdvtkpmleprlfhlrldgkrleaeeitlfeqadldpndvmlldagdeiymwvgsgapaedngimlevvekyikseptertndtvtvirvvqg
>TRINITY_DN701_c0_g1_i19.p1	aamaaivgrsnslreqerksrnrsrsrsaaqrslsasseksegyesggergasrsrlgstttgssnsatdenksrdksengeaidykalweavklendklkqqlkkkddeivqsratleritnattrnslselekrerramerklsemeeelkllqklktenerlraenraltrvvsklttsaqsqlakksk*
>TRINITY_DN701_c0_g1_i3.p1	msfrsrsratqplagasrrrslsssranstsgvgsgsaynyngsnynnhtngysstsrplstgyyqngvgagtsssassssyyqspyasiygsrdnlystagsraaggssssyytnangggaggssgyesryisnpyssdrymspytsydngvttaslslnvgsgtgksnsfksassssyrstpssarstsslpksksisnsnsnlnsyggsttsgvsmgaavnsssaaamavivgrsnslreqerksrnrsrsrsaaqrslsasseksegyesggergasrsrlgstttgssnsatdenksrdksengeaidykalweavklendklkqqlkkkddeivqsratleritnattrnslselekrerramerklsemeeelkllqklktenerlraenra…
>TRINITY_DN7068_c0_g1_i1.p1	mgcaqsaeeraaaarsrliernlkedgiqaakdikllllgagesgkstivkqmkiihesgftpedfkqyrpvvysntiqslvailrampnlsiqysnnerendakmvfdvcqrmhdtepfseellaamkrlwqdagvqecfsrsneyqlndsakyflddldrlgakdyqpteqdilrtrvkttgivevhfsfknlnfklfdvggqrserkkwihcfedvtaiifcvamseydqvlhedettnrmqeslklfdsicnnkwftdtsiilflnkkdlfeekirksplticfpeytggqeyseaaayiqaqfeaknkstskeiychmtcatdtnniqfvfdavtdviiannlrgcgly*
>TRINITY_DN707_c0_g1_i9.p1	mhtkpeisilnkryrmqilatltvhimtfahaagigwlsptlnklqspasplhfpitteeaswigsafglgyipgniffgltinrfdrkfnlyilaiplmmfwtlnylaqsveylyvgrfcagvtsagiflavplfiseisdkeirgaltsmvmmsfssglligyimatylnyhlicciifalpiiylfgniflpetpqcllkrsceqqakmsfifykgieindnvehseqntsivvsefdelkaaivnggfdtpvtlkdflnkstlfnfftaanlcvlnqfsgsfsimnymanifaesgstlnpnvssilmgcvqmlgavtvivlverfgrrplllcsvvgmmagmcgfgafvqftaaetkaeynwvpivlmtfvvfnsaygvfgcffalvveihpak…
>TRINITY_DN72418_c0_g1_i12.p1	dltdylmkiltergysfsttaereivrdfkenlcyvaldfeqemataaasssleksyeltdgqvitignerfrtpealiqpsflgmesggihetvnqrinkcdvdirndlyannv
>TRINITY_DN727_c0_g1_i2.p1	mllhlnkrcvpcivtlflcfafaqeessgpttassinaadisssspstttttttdtvsatarparaevvgsgsdkqtagstaqpkkyftlddnipvckngspefnncvknllqvsllrvqngdkelnipvidpfrlnrttfqysngnvrgriimrdaliygfskldiktldlkvvdgkitmkalsnvpeirivgnykaeftlsnvqlrprgqfnvslvdvnidqtyeggfydadghrfvrmtkfdadpkvndfkflasgvfpdptlnelavniinqywrqifqaflpetrkywgpmllqqindimsvvpydvfvvn*
>TRINITY_DN72903_c0_g1_i1.p1	sgylvedtvsvvglaisgqtfavataepgttfvdaeydgilgmgyqqisndnvvppfynlfeqglgesnvfafyltrdgtssqggeltlggidpnhytgeityvpvseqgywqfnvdtvtiegeaaftqgsaiadtgtslgavpyysyeevqssigaepdq
>TRINITY_DN72903_c0_g1_i3.p1	qisndnvlppfynlftqglvesnvfgfyltrdgtssqggeltlggidpnhytgeityvpvseqgywqfnvdtvtiegeaaftqgsaiadtgtslgavpyysyeevqssigaepdq
>TRINITY_DN72903_c0_g1_i4.p1	sgylvedtvsvvglaisgqtfavataepgttfvdaeydgilgrgyqqistdnvvppfynlfeqglgesnvfafyltrdgtssqggeltlggidpnhytgeityvpvseqgywqfnvdtvtiegeaaftqgsaiadtgtslgavpyysyeevqssigaepdq
>TRINITY_DN72906_c1_g1_i1.p1	mkclvsllllaallgvnayefdystfneylfkdlqslqdddiaddlpshrarretgvensaekdakecakhnsnkdmhcckrsnvndqqlelfmnvkkecigelkgepadda*
>TRINITY_DN7586_c0_g1_i13.p1	mrslsalfllfalvmtpatlvaaknlvcfydsasylrlgfakllpadlelglnfcthliygyaglkpqtlevyslnvdldmfhyheitllkakypklkvflsvggdrdvdeanplkyvgllesgrekqqafidssisllkrngfdgldlalqlprnkprkvhgtvgsywkkfkklftgdfvvdpmadehkaqytefstnlrtalqrsnlslsmtvlpnvnstwffdipkiknnfeiinimafdfltpernpeeadytapiyplteqdrlphyniefqvnywlqnqcpadkinlgiatygrawkmtsdsgfsgapvvpetygpapagsqslipgllswpeicakmpnnvnadyrgenaplrkvtdleqrygnyalrpaddngehgmwvsyddpdfaaika…
>TRINITY_DN758_c1_g1_i1.p1	mvpfciwniplwrqlellliaiifyfdhlwysveagsmkyshgllvsalssrsqdygtptnaatassgvlgvgvdstspslgtpvnseaaamlqssahsggevvvpktfplsaqepsceqlramwifskrqsraaeitneiptyrdpfvfnvwepyystvrsmgggmlkhwqlws*
>TRINITY_DN77050_c0_g1_i1.p1	mkclvsllllaallgvnayefdhstfneylfkelqslqeddiaddlptdrarretegensaekeakecakhnwkkdmhcckasnvndeqlelfmnvkkeciaelkcepaddaydpfncdkmhqvkeqmi
>TRINITY_DN78592_c0_g1_i1.p2	saegklakvalvtislwfmawtpylvincmvlfefegltplntfwgacfaksaacytpivygishpkyrlalkercpccvfgkvddgkssdaqsqattne*
>TRINITY_DN78596_c0_g3_i1.p1	fvyvmplflicysywfiiaavsahekakreqakkmkvkslrssedaeksdagklpnvalvpislwfmagtpylvincrglfefegltplntiwgacfaks
>TRINITY_DN79034_c0_g1_i4.p1	kdaiegygdkclaevnekheqlekagklsegcsrcplafsgcmwrefwngcpaellvdtpkcnkmrdrvtkkdihslastcysnilptrwnritiksslnkflfeenlvllkgyk*
>TRINITY_DN82561_c0_g1_i1.p1	hsslvaprlgpllatvawgglgaqvsindwgvsapglwsgipgislsqgpgvavaapiaasidvgrgpgvyvaktrgaihtatlaghinsatslnlapapgtl*
>TRINITY_DN849_c12_g1_i24.p1	mssksyfenssdesqsgklsrkvkdspfmiiglagfvaagvigaykyknrgtmstsvflmqlrvaaqgtvvgaltlglaytmandylfkdkkptentkvsn*
>TRINITY_DN8500_c0_g1_i1.p1	myyqnqknsnsnsnnnkrveriarchilfqklkecdqtfvsriggpqngtfsapllhnhknhsrqclytflagpgqrvevlftsfnlrgsppdgsavgelpacvheymdiysevqssdpaelinspfggrycgtipprrrismyraiaisfftnknvstpdlfegtyrfinaseyeigipiagspcsytitpsmsinktgalisptypgaypkdmsctyqflgesnqrvrlefrdfdlffggphcpfdyvkvydgpdnssaligtycgqqrnlvlyssesslfvhfytlprtantqnrgfkgiyefsesfvkldfirendgihirgsecdqkilsrkestgyvlspnypypyipktvcryfiygmqdaqhlervrlefsafnipkvehkdrsesnctdg…
>TRINITY_DN85166_c0_g1_i2.p2	ilpllpgitqiaghglaytavdgplahpnalsapappaglaaasppiiaahaphapavvvahgaafpggayvahtrgavhsaplrghissvanlnvapapgtl*
>TRINITY_DN8548_c1_g1_i1.p1	mqhqsaynnnkrvtslqlafsvayllsllmlltnntpmaearpmdlyddvgdffdavslddvplsgrsapetfcrmpirkgvcraliprfsydpsrktcvefkfggcdgnennfssyeacmatcegm*
>TRINITY_DN8660_c0_g1_i12.p1	mssaeksglalkklrefgyafnaagqlrkideatgepgeepfkftisddhaknqahyeqladlipeivydlleqnglsriyvpddvpqeqatfiftkpekllepkklivlihgsgyvragqwarsliinnsldhgtqipyikraeslgydivvtntndnyriingesrpiprlgfaaaharyvwekyvmacnpesvaivahsyggaiamdlsnrftkffeekvfaialtdsahyqipgaskkivldiacnwvshatnldaeiytgegemhsvsaghskhewtsysafesvfkfleekyerfnalrtgskkaktev*
>TRINITY_DN86887_c0_g1_i1.p2	gvpygkydeplpstirhsetsvrdplffslmndivhfyshlaesfpeytpkdyvfegvmidkvqmpdhlttyyeyydsdisnadnvevpaegsadplvnfcrnsqqggnsfvikarhyrlnhkpfqfqmdvtsvkaqkavvnvyigh*
>TRINITY_DN885_c0_g1_i11.p1	mrlavgataiivalsllsvvagqdadaaeeiqpqpvseepvkfvhvlnpgereylspnligvqniamtflplsinfvniidafreivdgvryeillnaidtkakdadvicrlviiekpwlrtewgdkvrelrtsnctseednltdpamrskalndkyttnalfnggtrneltddemsklesqilpmpfstngqkrrdtptsttststttttttarttvatttteqfndeatdrnedatsapapaavgvndednaestsplpvltqdelkwlddflsvgavsfehtqrerqeaveqtvsgnndndaagesaannyvqqqqeqqqqqqlateqtpeegdgevatadtsapdqiharakrsynvpggvsklenkdaeqrlqasldklaagedgpnyriskiy…
>TRINITY_DN88747_c3_g1_i1.p1	rlalagrdwtdylmniltargysytttaeremvrdikeklcyvaldfeqemataaasssleksyempdgqvitignerfrtpaalfqpsffgiescgiyetvyqsi
>TRINITY_DN887_c3_g1_i5.p1	maeettpltagmspplgpayvfpggvsprsrryrkmqqfqyclgitvvliiivallialslvqepnelptpmintimaitnettpanssadasaaveattvpladepttewalnrvqmnriqndqavsagikalgdreileesqqstpvdspafrhyrslntdpesrkiarrgyvenhattqiaqilnytkpygrynigdgptiklpdptmnfkcdfntryrsangvcnnkehprlygaamvpyrrmvapdyadgislprashtgielpparkvslnihrasydtdsnftvmlavfgqfldhditatslsssqegesidccvlptlnihpecfpvpilpddsyyqrynvtclnfvrsapastghfgprqqlnqatafvdgsvvygntdqrqrhlrtmln…
>TRINITY_DN8963_c0_g1_i1.p1	mvvkpeldelvialqlwiktqphlpqaiekpvlerflysvfgdvegakrlielnyglrnkyphiflqrdptdldsqqllqvadllplpgltpdknkllfyrltdyeadkfnftaaikvffimadlrfvvpdevgmcdgevpifdmagyslrhvartvfsslriymkfvqeahpvrlkaihvlncpsyldkvltvvkpfiksevfklihfhvpnaetpykhfpremlpeeyggkagkmadlkekwvklliekrdylmnpdawktdktrkpktfvaetnqepdkvcpslktleid*
>TRINITY_DN9000_c1_g1_i2.p1	mqppprkgnyvkflknlhteqvaklqlknqhecdlledirqftikrsaieksysesllkissqylnkkipnipdikmegmeerwnmwsvwrtvleeneklararlaaievfqqqiadeakvlrdyklaiskrslaqivnvqkelhlsvsdvdktkkqyfdeehcahdvrdkardieeklkkkkgsffqsitslqknsarvtsrkelleekstgarndyilslaaanahqnryftvdlqttmttmenyvfervaeyltlmgrtelltcsatqnsfgkirdqaqqltreynlqccylfypvlkqhiqydfeacdndpvrkitiehesasetltkeaknlagrvvkenlaireaakklaicvslrdsgqrsdpndpngpdldtkieefrdlirrsetekaka…
>TRINITY_DN90660_c0_g1_i1.p1	mlvkrwnikrlalygcvvlilyilmtsgsrkykidvlidnskpeevweyvadfskmrllnptildfkiitdsghahdwrytveyterlshwpywlnkakadyivtktmpgvdpavyaiaskhktcffkgtyclhsigefkctaagkdtycsehiqyqcppflgeacrreleyqrqavihnltvifskkphsy*
>TRINITY_DN912_c17_g1_i1.p1	mrsrccgeyrvclnkfgimqisenllrvifmlstivavtdccssrllllkehtlqivqqhrqhsninsdeydydnddydqlqkqhqqqleqqqqqqqkipqyvdianselefnknytdehtrsrddneekstdrqilggamelgnfgsdsfesllgifdaaafettttattttakttttattektkltptttttttrdtttlat
>TRINITY_DN95415_c1_g1_i1.p2	tsfinssyslvrsycfdgldlsflfpsnkprkvhsdigmvwkkfkklfpgdflvddkaeqhkeeftavvrdvrnalrpdnmmltltvlpnvnsswyfdvpalvgyldfvtlaafafltpernpsaaaftap
>TRINITY_DN955_c0_g2_i13.p1	mhnsigrtspekscselkytfestkeksttqiadinstkppysyvaliamaiqnsplkratlneiysyitsrfpyfeqnkkgwqnsirhnlslnecfikvpregtgerkgnywsldtqyenmfengnyrrrrrmkrpyrsvghfpklltdacpsklifnhtpcqtyyryntntqwipaqplssygpppvrstypnnsvasfsppllgannynsiinpegisadgtkmmdpcpcpiwntipdlmikdelsssspcdatlitcqkqfalh*
>TRINITY_DN96144_c1_g1_i1.p1	mfvalrrslfnsitltgkitsakaaqhrsilsttnqwnldystscnmsktalvilapgseemefvvaadvlrragvkvtvagllgadavkcsrdvcivpdtsleiakggifdaivlpgglggakamsenavlgallkeqeaagrivaaicaaptalvahgiccgksltsypsvkdklkgsykyvdnekvvqdgnlitsrgpgtafdfglklaevltsadkakevakgmlla*
>TRINITY_DN96897_c0_g1_i1.p1	aayywlrqhyryweklglphipstvivgnvfdvlryrwsfgehfmalyndpaaqgldfvgihvlhnhalllrapalikrvlvsdfstfgsrfersdpvgdamgslnlffaqydiwkdihqifsplfaygktkqmypllqqvgckleqymaaknfdektdsvilelkemcalyttdviasiafgieanslanpkaefrrkcievyeprpkrllhlftiffapqlvgrvgthlyspeyekfmrsstdyaieervrrgalrndlidrfialkrpaecsaqlgvmqdreflv
>TRINITY_DN97071_c1_g1_i1.p1	maegdptirsysqilanvslvfcnshfsegpirplvpglveiggiqikekpdplpkklekflnasnkngailfslgsnmkgsniqpapsqilfnvl
>TRINITY_DN9741_c0_g1_i5.p1	mstppvlaqckelvnetgfvdvdkstlqhlryknvfaigdcsaspnsktaasaaaqspvvyhnmravlkgkelkssydgyascplvtgyhscilaefdydlkpletfpiaqnkerysmfflkkalmptlywkvmltgywngpalmrkalsifdfgkkgiqgrkedk*
>TRINITY_DN9849_c1_g1_i1.p1	eitqinatpalnltfnaalelfrknrryvrvyvrgdvdddgeedwtchfwfkprkpwrrdftpiqwefpwndrrkpiyresncfmvpskmeekilqrraatsaehkkeepaphtrsqtpsprpknqpgenlmetmfkk*
>TRINITY_DN99056_c0_g1_i5.p1	lplfdsiseeykeayaacvdkgnadreaidaatqprrdlienvarsscqalqectllngsvdyfscfastakentenmyeisanasatlaevresyrlieteenrctntserayveeiyqaildlqsclwgdtpvpttttttptpsptddpntttastvtstdepltksssvdrptstdepltksss
>TRINITY_DN100110_c0_g1_i1.p1	eplvvdkiemfgdknsalkvdlvltvvefhnytkpkitvikcftkdlskpmkivtqninprltikskykgdgkilvlpikgegeltlkldnvksrftttlhaehrevkqfliidnikietqvdkatthmtn
>TRINITY_DN10071_c1_g1_i1.p1	mppplplskanssgvksariltrtnskqydpsmrqligklnglwpehsvansipkeidpskeklegawetigrdgskittvvatpgqgtdrvqevsytdtkvigngrfgvvyqaklcdtgqvvpkknvlqdrrfmnr*
>TRINITY_DN10086_c0_g1_i12.p1	mrsrsnsgvrldyyqrivhrlimahqepvtglfpasninshawirdnvycilavwglsmaykkiadqdedrakcyeleqscvklmrgllmammnqkdkverfkmtqnpldslhakysskngqpvvgdgewghlqidavslyllilaqmtasglqivfsldevsfiqnlvfyiesaycipdygiwergdktnhgepelnassigmakaaleamneldlfgarggpasvihvladeahkcqavlqsmlpresnskeldsgllcvigfpafaaddpqlirntkdailsrlqgkygckrflrdgyrtpkedpsrlyyerwelrmfeniecewplfycylilfhafqsdklavkeyadrlekimvraddgtllipesyavphdlvsneyqhpgsqqrevvgrcp…
>TRINITY_DN10086_c0_g1_i7.p1	mrsrsnsgvrldyyqrivhrlimahqepvtglfpasninshawirdnvycilavwglsmaykkiadqdedrakcyeleqscvklmrgllmammnqkdkverfkmtqnpldslhakysskngqpvvgdgewghlqidavslyllilaqmtasglqivfsldevsfiqnlvfyiesaycipdygiwergdktnhgepelnassigmakaaleamneldlfgarggpasvihvladeahkcqavlqsmlpresnskeldsgllcvigfpafaaddpqlirntkdailsrlqgkygckrflrdgyrtpkedpsrlyyerwelrmfeniecewplfycylilfhafqsdklavkeyadrlekimvraddgtllipesyavphdlvsneyqhpgsqqrevvgrcp…
>TRINITY_DN10087_c0_g2_i1.p1	mpmqsnvcyacifrikpsvwprctfstfsafeqllgkliskfefytfsrsktriaklvmptksvhkwmsdemerlstkfarykpscngynriqpvllsrsvtqmlnnplpvedqigstmmasqqhqkqqqhnqyqhqqqqghvrpkgvlsrseaeweevyptvqfsrsdcceqdgkttqrkfayyrncstris*
>TRINITY_DN10111_c0_g2_i4.p1	mapvrnvttaqsikqteiqtskqqkpmqqqphkrpyrstlryclatgpgwggeatvttstsgarrqitsnndyvvsatqhlsgganvkspktavtatgeagfdtayspnfsknnidnnntraasaevqrkrqhcpeegltqlngsagttqfniskntpsflqqftttpsgttgsesfvrpvkdeipaeikhfaqtqkslnesptttktasntfvkltkannnsllpvnllnlavslttaqisatptittavatnssqtvvggcvnvesillqrlqlikhflsltepsvanlnqrlkhqdeevtptasasslaaqrvlpkvlmvyenkpesmerdvvvnsnsledvplselsdnraqsiqslhsvetptpdtspsfdelqqrletsnrniqnmqeqqqql…
>TRINITY_DN1012_c0_g1_i1.p1	mvqlevdtlksdaqndsdveskllpetkleassleeqtsknskkeeesdtkrqidailrdmpltedvscgfwifkglglqrfanqttyvllyglvgcvfsmtfayfngtlttmekrfkipskntgvivignnisqmlasavlsyyagkghrprwigfgimtivafclltatphflygpgegalalttdfggiadenatletlnrhrtmtlcrdrsnetacvveesnlapqvvlflaeivsgvggalyytlgiaymddntkksktpallsfsyfihmlgpaigyalasfclriyiapelhpvinnndprwlgawwlgwlllgsvlficgtlfamlpkelprakarrlveerkrragnalqadasveaevqetslrdmfvtfkrivqnktlmcnnissify…
>TRINITY_DN10209_c0_g1_i2.p1	mkndrvqiltnsnnislhamafgskmdkpsssqeggvvglnfhqskevlitetngsvftlnqepydpppmkrnspkdeescqdccanlckvttkgkmkalltknflrmwrnvgvmlfifalpvmqvilfclaigrdptglnlaivnsemnntnicywedschftnlgcrylshlndtmdktyytdlevaknevrqgrawgvlyitenftdafvarvalgrdaddetieqseikvwldmsnqqigimlnrdiqlayrdfamslldqcgnnpklgdvpiqfrepiygtmnpsftdfvapgviltivfflavaltssaliierteglldrswvagvtpgeilfshvitqfvvmcgqttlvlifmlvvfgvtnngdlfwvvvltllqglcgmcfgflissvce…
>TRINITY_DN1025_c2_g1_i1.p1	mskfwiifsilnlavhesgairptttkdaqtkcgsvlceivsevfskaklshgynyvhtipagamnltikqltrsdnllalkttddiflingnnrasesglfeynddsydynrelsvitskgpiskpvvlllfarghntgvqydytlpipsasineeeefpsqwnevgqplddvddnnldgtvsaqiarardrkrrkfswkllgfgecnrscgpgiqppifrcirdsptryyspkrcafvekpvfsediyhcnrglcpaywragdygeckcaegevegirtrfvncvqeqnngkieevseylceeeklpelnetcncpklnrrkiyargpdktprvfarlvgaptmvrsvynsttplrrhlrndrldkagvwlmsdwnqecstdcgagfehrsiycdrt…
>TRINITY_DN1026_c1_g1_i1.p1	mtrpkedskfkaflrensltmltvtgvflggligfiiknstgewtkreimyisfpgelflrmlkclivpllvssitsaiggldlsmsgkiairanayyfvttisavvlgiclvttirpgqgakivevrtesvdkaskvltpdtlmdlvrnmftdniiqstmfqyrteifentslsqpvpmeewdfksaqregsnvlglvmfsvilgttigrmrekgqllqdfftalseammtitswviwisplgvgfliaakiiemdsiaatiqslgwyfitvmlglflhgfgtiavifflatgtlpyryiaklsqvlatafgtgsssatmpltikcldgigidprvtrfvipvgatinmdgtalyeavaalfiaqyremsysfgnivavsitataasigaagipqagl…
>TRINITY_DN102739_c0_g1_i3.p1	matkifipqfrhmdifvlitvlftlqcpayglvsydyiednhlndesasdrtsrfallmpqvspnmpelylctpvkvdyttsyyivgyepnatmntahhmliygcgepgstksvwncgemstahstdsaspcgpkahsqvlyawardapklnlpqgvgfkvgkntpikyivlqvhyahidkfkdgstddsgvfikytlkplnklagvlllgtagmippksvehmesaceisenktiypiayrththslgkvvsgyrvradehgvhqwtllgkrdpmtpqmfypiensdpivagdylaarctmvsfrnrvtkigatnedemcnfylmyyvendeplnmkycfsqgppnyywsnpdvglhnipnieastl*
>TRINITY_DN1046_c0_g1_i28.p1	mqnatfyaesvpfeqiekltvgcgyssiyaiskpsvdvvgnwqtrccsladtfqpildriynfevreddiwivtspkcgttwaqemawlilndfdfekakskdislrspflefngfipnmsydsievannlpsprlikshlpawllpkqvwtkkpkvl*
>TRINITY_DN1046_c0_g1_i35.p1	mqnatfyaesvpfeqiekltvgcgyssiyaiskpsvdvvgnwqtrccsladtfqpildriynfevreddiwivtspkcgttwaqemawlilndfdfekaksedltlrspflefngvvpnvphdtieaannlpsprlikshlpawllpkqvwtkkpkiiyifrnpkdaaisyfhhwrgmvgykgtkqdfmrsyidgyavfnpfwphvldfwqlrnqpeifftsyermkrdlpgvikdvckflgrevkdeqlsqlvahlsfdkmkdnpacnhvkefesmkaaagrevdefrfvrrgivgshkdempqpviqefddwtednlkdyqltiddftnysky*
>TRINITY_DN104_c2_g1_i1.p1	lclkscfaqyavmadcneiisdtcaenslnnenendkadesldlddllpiigefgryqkllvfgiclpacipcgfcafnqifmanipndywckvpellempvemrrflaipknvedldayskcyryavnwteileinyydiqrpnetwaykkcdfgweyntskvwssividfdlvcdkdiyptiglaalntggpigvyifgllndrmgrrtsyftclgtllfgslitslskdfwtwagsrvivgltipavyqipfiislelvgenyrsfvtvmtctfytsgimllsvvtylerdwvklsyytsvpfhlyfgyifimpesprwllmrgrleealgvlermakvngrklpnkikgdleakilqnkianvktvnvgvsdlfrtpnmrlktilitlswfanet…
>TRINITY_DN1071_c1_g1_i10.p1	maigafpaaklgvlaikqiskpianviksnakqsptfrkyvcmppaqlynwvevktkmwalnlgrpvavpplneamaielganllgeaiifvigagvlifeytrqssneakkqetlrqekaelaltlaemgfrlerqdaqiremtraladlgkpistpilpnttdnkasaanakaassptsslsaeapnkiaskls*
>TRINITY_DN1073_c0_g1_i1.p1	mswkfrdkkimserkvvwvyllllasifslhpigvcaqgstlkagllkitkptprtiyngtstrvvatatsttplltsitteanenssstpiipgicihglkivssdkdqaqsvrherdfvhviegdamlsilttdvasalfvvnrinlvnlldadfeigvrailvedeavaenllmqevqylqqcithaigifvdydvyksseqiikdleyniwpmlsphgylfpkvahllhqmpwgeniasveiltenletynefmeavrheqmclmhfksekniyilfgnkmanhfeengtifavptdradrtfisdlpdksyvlmereihadaidgnstlstvvealtgksvqpsrvfafarpmlelvrwlkgslarnckreqnifilescfnfltfiadwqtpe…
>TRINITY_DN1078_c14_g1_i5.p1	mfilwrscqggiaeaykftrlirmshvgncknlrkkhtdvivvpvtripplsqkcdtsivdnlpqdkverdasawqpspnnsfenfissskklskfrltslvvvtamsgyamapapfdlctflacslgtglvsaaanainqyhevpfdsqmsrtknrvlvtgqktplyaigfavisataglsllgfgvngltaalgatnlflytsvytpmkrisilntwigslvgaipplmgwagcagnldlsafvlagvlfawqfphfnalswnlrpdysragyrmmavtnpalcrrtalkytvviallsaaaplldltsswfvletfplnayfcyldvlqhswlgs*
>TRINITY_DN1079_c1_g1_i2.p1	mstpnrnsgggrnqkklnsgsggggggdsatqasnkktdvsktekekshpkptaeqlriaqitnsntsedpqmrekvatlidltqrseeevccalyecdndmeravvylfetlpvgafetsskkkknkaasvgqenaggdgewtdtnantdrreksrnrssnrggrggtdsrgwrgrearenernlrdsrggddrndnyrrregggggggrsgggrgggyagrggrgggrfgaggrgtggrgergynsrssanedhqevelwdntiaqnaekqqqqlqddawgdwdneeyvgslkdskvfttsnlpnqtaasvvsggvsnvsgvvssgtsellappglehhlgtspqqqqqgshlntlvgssigvaggsasgvgggsniglnednstgsptavqpasvs…
>TRINITY_DN1081_c0_g1_i3.p1	lnspgnsptvaistqklfddgyqqqqqqqqqstndnntsnthqsasgvgcaninsqtqrqstnspneytstpkstrtcgvgaegsggganspiniasnqpindentpiqhfnidcsainesqhnsadgvyidntnnsainnsnnnsvsasntgndnngsgrapqtppiitstpsvattattnttlggsvpivipprqallpwgthsrtsiinvipytqaldmplsqsgsqmscgneistpprpgeivmrnlfsdftvqaekkielvmlesaekqlskllqrgedqqfdqllsalgsvaehclpsllhtllawhrrqlsdgeikndlkrmeknatpkpaidlefqlqrreaavefifclalieilkqlpfhpghedlirnienlafkhfkykeglqnnpn…
>TRINITY_DN108677_c0_g1_i1.p1	mlslilltsfiagvyiywtyvqyktgwhllkklpgppvywvfgnvlqlgftaeehvktirrwahvynynlarmyggaeayvmitnpkdieqvlssntllykydpynffypwlgqglltandrhwvnhrkmitpsfhfgilqdflkimnnttdrfmellagfaakedmfdfqeivtrstidviceaamgtpvnaiqgptspmvpaisdicdvmrgrmfsalsrfdfffvwtkayrrqkkalailrkelseiiekrktilgefdqnnlksdndgkrpkmafldnlltaevdgkpltfqdifeevstfvfeghdttasaigftiyslsrhpeiqerafqeqyalfgndvnrsptykelgdmkylelvlkeslrlypsvpiiartaleqteiggyqipagatl…
>TRINITY_DN109228_c1_g2_i6.p1	mgslpnlheleeierrrekrrereqreqlreqrardssrerermalfaqrkqssynaylmaglgmgggtlgmaaavgashltnaaaatggigvgayttattktlsgfavggaallgigtpallakhhhqhqhhrhslttrhrvlrtrssgathniwdeqlmehlaayspistrshrinpvssyqvqaalaasrrresinssigaasirrlitlnnrncrhkipphvrhkvcqsfifltlahglicavlmpllalqgsnsvwhqreqwlhvgpnigslllsgcflisavmclftkrliqkfgytsvvsasyvatgifllchlfpsiftllpayillgityspswiskialvvhygsklscsqhecmfssshasdildehklfcnrdqkvrrlarwfqvaq…
>TRINITY_DN10964_c0_g1_i1.p1	mkitpprmqfcvraivifctlgsfakaeqpytvknegfehfdgmketifhlgemkiigrqrfmngtlkfaddmnnehykfsielfsspqgddqfkrlpmgvprtnicdglknlytkmlqpsfvqgentnfpyvpedeglcpvpkgeyyikelelntdswpnqiprgllkavltffkdeinvgggalllkvedre*
>TRINITY_DN11001_c0_g1_i5.p1	thrnmsscphrvthcifdmdgllldtevvyeeivrqiadsfkksypaevrvrmlgtteqrsaeiavneldlpvtveeylkifhtkcsemlgnssmmkgaerllrhlatykipialatssgepmveiki
>TRINITY_DN1101_c0_g1_i4.p1	mcffvsqfaytmpeikrnlsrlsmlmfrpthsnepgwraellryrqtrfssrrvrkrvifkhgecnvvqgnvakrrrrylqdifttlvdaqwrwtmlvfalsfliswalfafvwwviayahgdfefiynrdffpernenvthrmcvtevrsfvsaflysvetqttigygnryvteecpeaifimclqcilgvfiqafmvgivfaklsrpkkraqtllfsrnavichrdgvpclmfrvgdmrkshiieahvraqiirkkvtkegeilpfyqqeltvgadggedrlmfiwpttivhkidrnsplymlsasdmlkerfevvcmlegviestgmttqarssylpseilwghrfvnvvsfrketgeyevdytlfnntydvdtplcsakqlddvkaeyaknsklg…
>TRINITY_DN1112_c0_g1_i11.p1	mgliscclwwmllinallqhtplhtisavgaslidtttranestcgveqfrcnngfcipkrwrcdqesdcadgsdeatslcktkscspdeyscktgegeciplawmcdqnkdcsdgsdeascnetcrsdeftcgngrciqkrwvcdqdddcgdgtdehecppkacnphseftctdggcitkrwvcdgepdcldgsdeeqscnknathvitpclphefqcrdritclhhnwlcdgekdcphgddelqancrnttcrpdqfqcgdhtciaghltcngeadcadrsdeqncgiskitkcnatthfdcgggqciplskvcdrkkdcpdgedepagkcavnecavnnggcmhkcvdqpigyrcecnsgykltdnktcvdinecedpgacsqicinevggfkcec…
>TRINITY_DN1113_c0_g1_i4.p1	mlpvgvqlkllpslcwrtaalqyremhikraelykkcfrilgvneaadqntvrnayidlvkrvhpdsglpeasaarfqevdeafkvlqekfaksrrsitedeeeevfdikhtapqhrqylnfdgvgvgnpfqrqkqyhqikamkaqervlshrieksqagentimkkgtfyknhaiktkygfdricedliqeamakgdfdnlkcagkplssaqtqnpyldftthklnkilidngftpewimlqrdireavqtlradlraeraffgeypfneeesrawqavlqrysdsvrqinknvdkynlivpilqnqlfrlnidtlskevlndpealkhfkrqkeapsekpmpenstktdifsligslf*
>TRINITY_DN11157_c0_g1_i28.p1	mlcctlkamragqpsytttsrtplkpmllllmlflmlrldtvgaiavdksdggsnklqieepaeplldhtqshflpkrsgivqlfewkfadiateceqflgphgfagvqvspvaehlvvrsatvrhpwweryqplsleivsrsgneeefqqmtrscneagvrvyvdvvlnhfagaydeetargqrllegyagstanassydfpalpftrlhfhkpcelvdyldahvvrncelngwpdlnhyrldvranlteflnrlvgmgvagfrvdaakyiwpidikllfkgvndlnsedfdfpenarpyvyqdvvdlgvdsiskteyssygmvteylyaaelaniingkaplsslinwgppmgflphqqalvfvdshdgqrehellganqllsyrqprkyimatafm…
>TRINITY_DN11186_c0_g1_i1.p1	lrgvtknsqsggctnyhdadnmqhlgraieeakrlilrsptfsrpgfespipiefeaektstllellnkiseeidarcdppnaqtlemkkrellrsfqtqqshqqptfkeqtflqqsktkwaapeqpqliraktapeielnktvkshkasnelplsanhltkqqqpakphatnapapgnpvsagssgvpsgalkksaaplpppsyvesnathnnnkgnapgsrhtpfsvefaysgrradytgatanahsfdidvvdlddadmedghyfdsnednlsevssignmramqlesgaksnkggraaltrgdsvei
>TRINITY_DN11189_c0_g1_i2.p1	mnvttvstgtstgtinatqqttktykiemlddgqlsmasddddddlinsddslyddadlahitvqddvanqlaaagpvgvaaaaaiasskkrkrahsfetnpsvrkrqqnrllrklrgiiyeftgrvgkqavvlvatpgkpntsykvfgakpledvvrnlknivmdelenalaqqappppqedpslfelppliidgiptpvekmtqaqlrafiplmlkystgrgkpgwgrestrppwwpkelpwanvrmdarseddkqkiswthalrkivincykyhgredllptfaddddkiemldgeeddemdehkltstttvqtvanaatnttnqvnvvkinsagtvisthtasaqtqgntvptiiqstnnqhitttatlpastkieictapvqttsqasqvaqqt…
>TRINITY_DN11198_c0_g1_i17.p1	mfkyvllvvffmcftwhnlqaesdseisnsdlifpnfsiqaldesnyrafpaqqnekmfvvlayskanwfkaqeicgyqglslasinskeendallsyltrtglnangeifwtagsrladnnrwvwfntgrpisyvnwrigepnnaggqencisfitegrwndlsctsetfficetrcpltsydspiytrk*
>TRINITY_DN11198_c0_g1_i21.p1	mfkfvlyvvffmcltwhnlqaesdseisnsdlifpnisiqalnepnyrafpaqqnekmfvvlayskanwfkaqeicgfqglslasinskeendallsyltrtglnangeifwtagsrladnnrwvwfntgrpisyvnwhigepnnaagqencislssdgrwhdwgctgdlyficetrcpltsydspiytrk*
>TRINITY_DN11198_c0_g1_i25.p1	twhnlqaesdseisnsdlifpnfsiqaldesnyrafpaqqnekmfvvlayskanwfkaqeicgfqglslasinskeendallsyltrtglnangeifwtagsrladnnrwvwfntgrpisyvnwhigepnnaagqencislssdgrwhdwgctgdlyficetrcpltsydspiytrk*
>TRINITY_DN11198_c0_g1_i4.p1	kkmfkfvlivvlfmcftwhnlqaesdseisnsdlifanfsiqalnepnyrafpaqqnekmfvvlayskanwfkaqeicgfqglslasinskeendallsyltrtglnangeifwtagsrladnnrwvwfntgrpisyvnwhigepnnaagqencislssdgrwhdwgctgdlyficetrcpltsydspiytrk*
>TRINITY_DN1119_c0_g1_i2.p1	masssvlannpisklasavavdssssttttsptlistrkrtyetaismpsaptksrgataavakasiaskmningndiahsdifvdgvctatnaitnkdytrtvsqcepdeeasgsssiyydspvkreyvpipqplptissgtsdfmtickpaplstdeeavverekcdynykityqmarsgqtkrrvrvyadgiydlfhqgharqlmqaknifpnvylivgvcnddlthrmkgrtvmndqeryealrhcryvdeivpdapwtlsdefvaankidfvahddipytgdgmediyaplkargmfvatertegvstsdivarivkdydlyvrrnlargysakdlnvsflsekkfrfqnkmdelkdrgrreltkvkddiitkweeasrdfidaflllfgrerl…
>TRINITY_DN1147_c0_g1_i10.p1	mfvfdvlsgiagaltahvteilatlafitfaiylclqyqytywrrhrvpyiepamifgnfkgilksecdscawfqylyqhekakdlpiigiyccnkpallvrdlelvkrvlikdnnyfsnrhasadphfdsmgsdnvffaknpvwkelrtklspvfssgrmkqmfplmqevnaylhthtdsythhtnahtk*
>TRINITY_DN11497_c0_g1_i15.p1	mdlhnfnnnihsnltlpsattttpatstyftysipgmditpgpvaftyvseflslitpaelpldlvrqflhsnltlvdftkdaikiesgfivimsifailalvplistcawccgrradqdeaefirnapvnihdeslqqalncrksasvvslwitfilla*
>TRINITY_DN11502_c0_g1_i1.p1	mrsttlafiaflftfdafsaadfeekseddflsasercfererlpssyqrrfdnfeypdeeivhryvhciwkklelwndrtgfnvehiaalyrdkantevlvpilsdcnrnaqnesklkwcydafkcmldsrvgqwfkedvgrklhdtkkanhvd*
>TRINITY_DN1157_c2_g1_i3.p1	mgetegevgaadtrpseepestpvqdtlavpvqkrrkvksptpgtlrgrsatpirgrsqtpfslylnrrsatpstwrsitpflkreerektpfelgrdiktqitcnkavfdralimditeseeiqkpvryittdmsvidraavmdvsnveviylieeyeeveeeeeiieevkpkkkgkgkkartprkslerearsdsiisetegengesrgtdheesvepddldepvkktkkkgapkkkekkekspspkltlklemgggqkaskkmfeeqqkqqeqskapapkpppkksklvlqmeeqaraaakaaeeeaikaaskpkgetfaerqerlkqekekqdrieaelraalraqkeaeraeeeeteeqeedvdeeeddagdesfagtesyadelgseyredre…
>TRINITY_DN1157_c2_g1_i4.p1	mwkelgltpinsfdafnlkpnveyhfrvtpknrygwgpsvqtssplqvggaeclpefvkilpgqlkallgtqlvlectvrgaprpqidwykdgmhisplaeririrqigstctliialvseldagrytceatnskgrvstfarlqivsdprlyeadtklkeiihsdkvasvgdtlpiftmrlrdrrvqmtypvrltcqvvgyptpeviwykddqqivenrrclitddgqfhtlelastilddsgiytctaknelgsvschcslvvdkgirayispefympldplyiyqegqeirltarveayptvgvswhrngvrlrpsrrigatldsngfveliianatphdagiyvctasnavgkvesscrvvieepdedqlqhgqratsqipaivkcdlpyskepm…
>TRINITY_DN1157_c2_g1_i6.p1	mwkelgltpinsfdafnlkpnveyhfrvtpknrygwgpsvqtssplqvggaeclpefvkilpgqlkallgtqlvlectvrgaprpqidwykdgmhisplaeririrqigstctliialvseldagrytceatnskgrvstfarlqivsdprlyeadtklkeiihsdkvasvgdtlpiftmrlrdrrvqmtypvrltcqvvgyptpeviwykddqqivenrrclitddgqfhtlelastilddsgiytctaknelgsvschcslvvdkgirayispefympldplyiyqegqeirltarveayptvgvswhrngvrlrpsrrigatldsngfveliianatphdagiyvctasnavgkvesscrvvieepdedqlqhgqratsqipaivkcdlpyskepm…
>TRINITY_DN116071_c0_g1_i6.p1	mekvveiylgdcnkrrifhatsqqatttiatskeqkqtqkyyytkskihknynsntnrrhnenrgqqqtqqskhrqkrtscqqqyyaqnaattgtsqkqqqqlqpqltptvdyfrfsalyalvatsataaayhmrdayacvtaydevnddsdsdceddnggnsggtphhhntrqrhipdatttmelkrsrtsliqpqlskllraaclrngngvrhatsigvgtggaggasscglfnaigtatgsgtsfvgsgfdtrsifyltlvffiycgvmmrasvaatalanathnnnnsdsnennaptaatnmtpnsasienvqtktvrdlitsvraspsttsgnasalslsspvsnfttdivnnsrkvsslavteaspavlvgkderlakmqrvvkrdtahvpdd…
>TRINITY_DN11703_c0_g1_i2.p1	mflevdcighcgesltfyfsvdgkhittnhngrvkfltpnepqfylnatliadgvattarvlftrndppaggtctiapasgtagdtlfrvscqdwtdpnlplyyvlkaenllydrttdphwevyvgevsaltiricdhfnactkyempielipaiiptglsdikkymkreannlqnllhgghfsravvkatlmmksqglaaikhilapfanfdvgslvnlrqlgtmvselieplgnltsekvevvgefldkltegyskvietgeiedmhkeelvdfseeiitivsnfaekgevfvdvqsllwefeggmvrvsderavvapriahlieyygehdhlndsvlvpvvkwkdticksfeileeigaamslkvhkgdeeliiseksvqmsafgidddepliivs…
>TRINITY_DN117113_c0_g1_i1.p1	mtsdffrvvnearrhslgpfspsfniqtclyeglqkhltedahkrvngrlnislsrvhygknviisefnsrdellqallcacfipgcsgifqprfrgvrymygafshnl
>TRINITY_DN119697_c1_g2_i1.p1	ranfeqaielcgygkfhyillaicglvstseeldvismsfilpsaqcdldlhtrskgwinsiifigmmvgayfcgsiadavgrkkvlivisfmygfcivassfsqtyewfmlfrflngaalggsgpviwssfaefqpkakrgsmlsfmaafwtfgnlfvaglawliipsgfgfetdlityttwrvslmvcalpsfvvafllfylpespkllltkgkqeralaifrgifvtntkkpaeqypvveldidekllaeskenqagvkgkyskmmssmaahskqlfnspilkftlvsitlnftfpigyyglmrwfpelfhrfdeyskdipneragvstvteyvgrkgqaenavcssnkpqnvfq*
>TRINITY_DN1199_c0_g2_i3.p1	meklddenfseeedneisheeydesrsevtpratarprrlseisikktkkpmprgssffifsntnrfrvfchwlcnhsnfgnvilccimfssamlaaedplrsdadrnkvlnkfdyfftgvftielllklisygfvlhdgafcrsafnlldllvvcvslisiqsssnaisfvkilrvlrvlrplrainrakglkyvvkcvvvaiktignimlvtyllqfmfavigvqlfkgkfsscsdgskmlreecfgtylfyedgdvhkprlmeriwsrnkfhfddvakamltlftvstfegwpallyvsidsnvenngpihnfrpivaayyiiyiiviaffmvnifvgfvivtfqnegeqeykncdldknqrnciefalkakpvrryipkhgiqykvwwfvtsssf…
>TRINITY_DN1225_c0_g1_i10.p1	knlplivdqivehtkavkpvtlnlnsaqispntpttptaataiailprtptsplvdsditptgdlmsrgsdseteltgtgqvltetelsdwtaddcisenfvdmefvlnsnkgtikrnkkekkrmsvasklpstiemlgeitktapvaefegilksididdiefmdtgsegscaeaysatnaallhncgymefietttpkpipthktnpsiytnssqkhlatkrdeklgidyieqgacvlqssnhdhdllktpvnedphlvaslseksqatgppslmtqsltdsstlndleddsifsatpnsqiqlstantakttteesealtvvtspldssspkaldvhnssyiggkiavltagstpsssdknpktsqstcttaststassskatppnclsqeipaps…
>TRINITY_DN1225_c0_g1_i13.p1	knlplivdqivehtkavkpvtlnlnsaqispntpttptaataiailprtptsplvdsditptgdlmsrgsdseteltgtgqvltetelsdwtaddcisenfvdmefvlnsnkgtikrnkkekkrmsvasklpstiemlgeitktapvaefegilksididdiefmdtgsegscaeaysatnaallhncgymefietttpkpipthktnpsiytnssqkhlatkrdeklgidyieqgacvlqssnhdhdllktpvnedphlvaslseksqatgppslmtqsltdsstlndleddsifsatpnsqiqlstantakttteesealtvvtspldssspkaldvhnssyiggkiavltagstpsssdknpktsqstcttaststassskatppnclsqeipaps…
>TRINITY_DN1225_c0_g1_i6.p1	knlplivdqivehtkavkpvtlnlnsaqispntpttptaataiailprtptsplvdsditptgdlmsrgsdseteltgtgqvltetelsdwtaddcisenfvdmefvlnsnkgtikrnkkekkrmsvasklpstiemlgeitktapvaefegilksididdiefmdtgsegscaeaysatnaallhncgymefietttpkpipthktnpsiytnssqkhlatkrdeklgidyieqgacvlqssnhdhdllktpvnedphlvaslseksqatgppslmtqsltdsstlndleddsifsatpnsqiqlstantakttteesealtvvtspldssspkaldvhnssyiggkiavltagstpsssdknpktsqstcttaststassskatppnclsqeipaps…
>TRINITY_DN122_c3_g1_i1.p1	mvvnfkvfkkvspnnmitlymnkrefvdsitvvepvdgiivlddeyvrqnrkvfvqlicnfrygreddemiglrfqkeltlvsqevhpqqkvdiqltkmqerllkklgsnafpfimdlppsspasvvlqqkanddtqpcgvqyfvkvftgdsdcdrshrrstinlgirkvqyaptkpgiqpctvvrkdfllspgelelevtldkqlyhhsekiavnicvrnnsnkvvkkiktmvqqgvdgvlfqngqfrntiafvetsegcplnpgsslqkvmylvptlaancdragiavegdvkrketslasttliasqdardafgiivsyavkvkvflgslgg*
>TRINITY_DN12315_c6_g2_i1.p1	iitnwddiekvwhhtfynelrvapeehpdlltdaplkpqanrekmtqmmfetfkspalyvaiqavlalyasgrttgivldsgdgvshtgpiyegyalpdailrldlagrdltdylmkilrerg*
>TRINITY_DN123_c24_g1_i1.p1	mdieilsttgsksfgrchvppsttvgdlrhiihkqygstpaperqslrleprgkalketdtleslnigksnkiyikdlgpqfgwktvflaeyagplfvylifyarpaliygettdkpisltahiaagcyvvhyvkrgletifvhrfshatmpirnlfkncsyywgftayvsyhvnhplytspcclqvwgslaafaicelgnfsihialrnlrppgtkvrripgpddnpftklfnlvscpnytyeigswvsfslmtqclpallfafagafqmavwalgkhrnykkefkdypkgrraifpyvl*
>TRINITY_DN12432_c0_g1_i1.p1	melnnttgksktsnatttttsttystettatsssttttaaskmattaatpaksavtsnaagaggavasvpgstldtqlailrkemyglrqldlsllsqlwalndsiqefrtmlesqelepdsysphsptpssydsvssdaeddtttnnkksksidinkpkiittqpkltqrsnssaertnsgsgsgappqrpsppkpldmrpvprmrsapppppvsrksaapprpt*
>TRINITY_DN124_c6_g1_i4.p1	mvgvpivwilggpgcgkgtqcakivekygfthlssgdllraevasgsdkgreleaimkegklvpneavlcllasaiadnkcdakgflidgyprekdqgaaferniapadliiyfdcsddvmvqrilgraaastevraddneatiktrlttfrtntnaileqytdktitlnaersadeifvdvqraldcliqkkaqavaca*
>TRINITY_DN1251_c0_g1_i40.p1	mppinleqqssrsastqvsagpdssnqfpcltedysydylsnagqleqqklkdldaelnelfrvtndfknqnleyhrkrlsdifqkseaekaeayrkldfirqqlvnlevssgqpskhstndsdsgfsskvdgnqdakilnglrehlrrlndtifdlknciqnlkiennelstcletekdfaqrnsdtlkdiadmlsgmnenlrcqvqhlqrtilekeqcigklnsmldqvqceqqqqhhqakecclhakdkellemcqkleqankkveslmceleqsqkqerfllcetrklneelneskrkhsdlnmqmhrlntllksqdscrtdickkyeelernyedqakqlraacaqmnclqerlglldkrqeehnmernllrdevlalkekeaallskqrclte…
>TRINITY_DN125232_c0_g2_i3.p1	pmfskvfaavlvavaimhqaasatvpdspaspdipdtpeareapnsidaplepaieiegratdflgvrnwnenandkrysvtdlpalafaldniyncnfesfkkkvnlhlylfknfddngdvndkytfnvayyfskiknngfyssltnsvkrslnnyisylppsldfllfqssfclmnrkyl
>TRINITY_DN12599_c0_g1_i5.p1	faaitvkkktsrsrsvsrsvsrqvnackmstkkngnavtefqfpqpkekktcmeiiynskdgtyfgrtpknwgqlmlfytifyivlaglfaicmqglfaslsdkeptwklersligtnpglgfrplseetergsviqfdtkkpeegrywtslvdqflqkyrssgerkfcrfnqthnanqvcvvdvnsfgpcsrengygyqngrpciflklnkifnwqpqffdnpkeldkempvdlrdhignltdverqqvwvscnglhavdkesvgemkfypgrgfpafyypylnqpgylspliavqfeklkqnqlvniecrawakniqysgslnartgsvtfqlfvd*
>TRINITY_DN1260_c1_g1_i1.p1	mvniadsggkqapqemeqflpgdgttkykiqprkdveqalassdfdpfaarkvpnpttdnetlthllkaslgtgilsmpiafmysgivlgifatiftaficthcsyvlvkcahklyyksrrtqmsfaevaevafqngpkwargfapvakfsilfglfltyfgtcsvytvivaknfeqvmghwlgyqvslrllisalliplillswipnlkylapvsmvanifmglglgitfyylvsdlppvttrefakvstlpaffaitifameaigvvmplennmekprhflgicgvlsqgmsgvtliymalgflgylrygtsteesitlnlpvhewpaqavkvlialavyctfglqfyvcleivwdsikdrctkrpvlvnyvmrtvlvtaavvlavsvptiapfmgl…
>TRINITY_DN1264_c21_g1_i1.p1	msvrlltlrlvkhgryflqsywrrdihanileqnrdktrrslpnslrpgsgtvtastrllpargalngirnagssgsakslprtgllsvgqharkvfidnilnrvttnysqdlrkqatkklfygdsapffalvgvslasgagvltkedelegvcweireaasrlqaswncdeisetlgsdfsidelevgpaiakgcaavvysaafkndsntaasvetpalnttndaeaatamgrgsqptplqqqsfhpelmspiqnmsrfvhnfgssmdnlnelynqnsaaaafvaerrghrssaeeaeitqksdtdlnndmnagfsgvssgmqrlqpidsplasinryplalkmmfnydiqsnalsilramyketvpararrmndsagewevllqnqtlslpphpniv…
>TRINITY_DN12759_c0_g1_i1.p1	madctvtanasekmatllkeaenlkikleeeraklndinlwtvaerleqiafvnikprkvlkghqakvlctdwspdkrhiisssqdgrliiwdafttnkehfitmpttwimacayspsgnfvacggldnkvtvypitsdeemaakkrtvgthtsymscciypnsdqqiltgsgdstcalwdvesgqllqsfhghsgdvmaidlapnetgntfvsgscdrmafiwdmrsghvvqsfeghqsdvntvkfhpsgdaiatgsddsscrlfdmradrevavfakesiifgvnsvdfsvsgrllfagyndytvnlwdtlksericllyghenkvscvqvspdgtalstgswdytirvwa*
>TRINITY_DN12822_c0_g1_i1.p1	asvskamfskvfaavlvavailhqaasasvpdspdspdipdtpearaapnsldaplepaieiegratdflvvrnwnenasdkrysvsdlpalafaldniyngnfesfkkmvnlhlylfkkfddngdvndkysfnvayyfskiknngfysslpnsvtrtlnnyisylppslaflffqssfclmnrkyltys
>TRINITY_DN12822_c0_g1_i2.p1	asvskamfskvfaavlvavailhqaasasvpdspdspdipdtpearaapnsldaplepaieiegratdflvvrnwnenasdkrysvsdlpalafaldniyngnfesfkkmvnlhlylfkkfddngdvndkysfnvayyfskikntgfyssltnsvkrtlnnyisylppslaflffqssfclmnrkylpysfasdmhidqqrdyvfvgnnnnnqkvawtkelsdvsnnrqtklkfslknlkprryaylern
>TRINITY_DN12822_c0_g1_i4.p1	asvskamfskvfaavlvavailhqaasasvpdspdspdipdtpeareapnsldaplepaieiegratdflvvrnwnenasdkrysvsdlpalafaldniyngnfesfkkmvnlhlylfkkfddngdvndkysfnvayyfskikn
>TRINITY_DN12822_c0_g1_i6.p1	palafaldniyngnfesfkkmvnlhlylfkkfddngdvndkysfnvayyfskiknnvfyssltnsvkrtlnnyisylppslaflffqssfclmnrkyltysiasdmhidqqrdy
>TRINITY_DN12966_c0_g1_i2.p1	mgvlirfvvviasfglavllqnyrllsrslpapqlnatqywgpgsdnnykedsaikpfdiranpeliaelkaqlsrplnlheplegvgfqygfnakelqnvvtywrdtylpkwaeseaylnqyphfetqiqglrmhfihvkpeategkkilpllllhgwpgsvrefydlipllitpnsksdyifeviapslpgygwsqssskvgfgtaqiavvlrnlmlrighekflvqggdwgsvigssmaalfpqnvlayhsnmctainplalitkglrilfpsfylkqehreffrsfgdelsyileetgylhlhttnpdtigaallhnpiglaaytlekfstwtdpeyrnlpdggltlrytmdslldnvmiyyitnsittsqriyaeawstiqndiervhvqvpta…
>TRINITY_DN1298_c4_g1_i1.p1	msppmatllkllflcalahssnalavpdnnarkhlqvastappttqqlfkqsppyllvrgdatfastdsapdlldaidsaekrnfdvaaqmlmkiynehlsatrgesdvasekeecsnpshkaafsaydyaillsmliislgigvfygffhksgsssedfllgsgmsifpvtlslttsfitaiellgnpsemylqgtqfvlivipmvmvipvavkifypiyfkmeltscyeylgirfgkeirilgavlyviqmcfytavavlapaialskatglntkvaviliylvcvfyssqggmkavviadtfqaavlalslvlvialgsfysgnaveifstaadrhrleffnfdldpttrhtvwsvviggffywtslfctnqasvqkcmslkslklakvalgfail…
>TRINITY_DN1299_c0_g1_i27.p1	msccgqittirppiemssqsdvlklrydprldihrrgpdhihvskfykeakngkfisyitenvrtlyqtfregayssnngpclgwretltspyqwinydeallraknfgagmialgarpkqlvgiysqnrpewilyeqgcysfslvvvplydtlgpeacafimrqtemtlvvveddakalmllekapptlkimvaikpirqqtldrarsrgiqifsfidveklgakgnhpevtpvsedlctvcytsgttgnpkgvmlthgnvvagvcavilqmgehriragdvmisflplahmferccengiyyvggcvgfysgdikeltndlkilkptvmpavprllnrvydkiqneiassaikrtlfnmalkakekelsrgimrrngcwdklvfkkvhqafggnlrl…
>TRINITY_DN1329_c20_g1_i6.p1	mftrfsnlqrwqsqllllaftlmvllfgtftqafiikedesflqssyyqsqgeiedmfarfaktfpenarvetigrslegrnlivlqigknvqqprtpltpmvkyignmhgdetisrqlliylaqyllynyetslevanlvnttdiylmptmnpdgfersqegnceslpnyvgrtnaagvdlnrdfpdrlenqqtiqlrahtrqpetaaiinwvllkpfvlsanfhggaivasypydnsiahhecceesltpddrvfklmahtyannhpimrqghncndtftdgitngarwyelnggmqdfnyaftncfeltielscckfptaavlptewgrnkrslmqllrlahigikglitdasgypingasivvsgledkpvrttqrgeywrlltpgiynvqalaf…
>TRINITY_DN133493_c0_g1_i3.p1	mrprrkeksssqkisrwdrirkrnvtkysfsinsdivenlfgkeyinqshelalcgkcepnkildpllvmdmrhemfrkiprklptitvsgrrtldacishnqvvesryitnelkklrqqlqknykknmingklrektkkdiynldnenlmqslertgkhianfyaaplealqvvnqlceteisessitkkpmanekennenlhaiitgknskreiytkkacaagkclqiidavddniikfsretvlhkgielqteetefksvivngstfvsennlriegqlirkdscecrtviatndvihnssfcqarcvrfdesvevrnfnqensirsntsdgidsvvsdideetlfelpmgaeeklsketgshtlskntsttsefnihlngtqtpqingnslepli…
>TRINITY_DN1357_c0_g1_i11.p1	maimggeetatetvdlaevekvkpskfgefcrrnginpnlimlkitlfvmygatssllpyltihmqsigltveeiaiiylalpfttflsppitgflvdkfgkykpvvimslllnalfhhsllfipqqeipgivpsafvmrhpdtgdievwwspcpsrecpeepeldlavsqcmdycllqeqkqphlpskpslygpspdyysttqhapsttklstttmstisttatmaaattvaiesptpistattttipiatwdpsvsttppsspsppppplvastvrsttttttetaaaaaaaaraetaaaaaaafttpssvyrfqdvlnmsstmfppmvtsssalseleqgwnleageqgndsffnpkswvhsdssdaayfmlqmhpdladpieqlgmeiepddnet…
>TRINITY_DN1357_c0_g1_i15.p2	maimggeetatetvdlaevekvkpskfgefcrrnginpnlimlkitlfvmygatssllpyltihmqsigltveeiaiiylalpfttflsppitgflvdkfgkykpvvimslllnalfhhsllfipqqeipgivpsafvmrhpdtgdievwwspcpsrecpeepeldlavsqcmdycllqeqkqphlpskpslygpspdyysttqhapsttklstttmstisttatmaaattvaiesptpistattttipiatwdpsvsttppsspsppppplvastvrsttttttetaaaaaaaaraetaaaaaaafttpssvyrfqdvlnmsstmfppmvtsssalseleqgwnleageqgndsffnpkswvhsdssdaayfmlqmhpdladpieqlgmeiepddnet…
>TRINITY_DN13709_c3_g1_i2.p1	mwtkskytnisgifrlyasvaapaikqkpnqaqtpkqkplicckrtqfnlyvpapegsefgtiplassgwkhykakedfiifnatvskadiqaemlqiedflsgtnvclndkllenlstdmkinaftsiqaraipkvydshhvliaaetgcgktlaymlpiiqriierkqsssqtqqngrkfntpmaiiitpgrelatqignvaqklcqqtglqvktilggntkrlmidpefsdvdilvatigalsklvttgiyrmeavrhvvldeadsllddsfsdklgyflkrfafhknhtqdehtvgtqlilasatmptnteeilqrvidvqtlheisspnlhklmphveqrflrmskqsrpptllslvkkniakkqplivfsnktatsdfvdiylnnndvrsvnl…
>TRINITY_DN137625_c0_g1_i1.p1	mseekylqlnnglkmpivgygtwmaseeeitfavnealkvgyrhidtapvylnekaignvlkewlsegkinrsdifvttklpppadrldlveltlrksledlqldyvdlylihtpftvvldekgefkryedgsivvdprtdhaaiwkemeglvakgliksigisnfnlkqikklmehctiqpavlqiehhiylqqpelidycksvgiaitaysplgskgvgalnkmvgverelpdlfdvpevkkfaekynkspaqvllrwivqkgisvipkstnakrmrenkdifdfelspkeieqlnkldanvrivdfaffkgvdkhpefpf*
>TRINITY_DN1379_c8_g1_i1.p1	maltyrlrpsrtrhlahtyednygytmnyyqpmldyldaktkqlnvnpphlpwaserglrqfrpsnpvrrydadevlrlsracahradeilldfrvrkrtpfsvikladaarvhkhiepdsvversrerrrrrqqdledlirqdtirllhrihrmeldndcvrmtdefkrsirgksataiaqaliseserniksakreeedflsqalirssraasrarsgspegrisshayhielmderlvdkldhrvssslynvkrqlstlnqktvefyadsskqtaieieqlnarvieaetrlktevqrikkklpvqitelemsldvanktnidiqkgikklslqltefqahyddv
>TRINITY_DN1386_c2_g2_i1.p1	mhgithlyrqhavekqlsadsacsthhnhhnnhspfgarhsyprdsisydsndscsnndiadrlhsvdsgsssgsstnskspnwsqekvidklvqssspqpvpegnkslnnhyrnspsnasnmtrssydsynnsfkrtcskrnyfdrshspavyaslrrypndyngsppvyatqggyfphdlddiyesqadhqyfthtgassartperptinsifhrvgaaytslddytsptrhsldnsggsgashkhrfdnssfakslstnedsdnslprehkkskehqhhhhhhhhsiqemlkqfskkvhiwprkshdtnsvctspqndpqenfrsrsksldvntlsrpnriledcgatykiyerivkegahmrrasadlekrraslgaasrglrgdgtldphhaai…
>TRINITY_DN1393_c0_g1_i2.p1	mtafscflilitmtslptilladlqpphygplramaeaaiedcyedaaqkvkveitdegfeellkgsrdnlmhntkclrycimrknglfnasnsldkeklvdifeiihpqvekekllnvlqkcaekteketdncerasvaamcvldelkgegvtni*
>TRINITY_DN1399_c0_g1_i10.p1	mlpihahenlqrlrhkpiwvlflliflvivldktatatteneqtttpepdaspgckapdirftvirpettteqpyakfettqiylpedfttsdaefverinidltarqpgvndnkmsaivnpyqvdlddqhglagvhgaddtlaaiddeedeaadsedgtrkrnqnrklnkkrrsgtgrrrriendngqtrgrgsrykrqvihhdpdassdtdkwggsklaaegdvyyvhiddilesgtpnaelrlklhklkrknkaknstctdngskeqckqelakkkkkkanvtdvtkqigeekqarnkesnvkqhhrrrgdshedkrgeqrmqkenanlnlnsryrratigesklmadmaargsgnyndleanvnaaensdleatqigrgnsnnknitnnyikmsd…
>TRINITY_DN1399_c0_g1_i13.p1	mlpihahenlqrlrhkpiwvlflliflvivldktatatteneqtttpepdaspgckapdirftvirpettteqpyakfettqiylpedfttsdaefverinidltarqpgvndnkmsaivnpyqvdlddqhglagvhgaddtlaaiddeedeaadsedgtrkrnqnrklnkkrrsgtgrrrriendngqtrgrgsrykrqvihhdpdassdtdkwggsklaaegdvyyvhiddilesgtpnaelrlklhklkrknkaknstctdngskeqckqelakkkkkkanvtdvtkqigeekqarnkesnvkqhhrrrgdshedkrgeqrmqkenanlnlnsryrratigesklmadmaargsgnyndleanvnaaensdleatqigrgnsnnknitnnyikmsd…
>TRINITY_DN13_c3_g1_i2.p1	mkrlrlggmqksskllhdksrrssadsnysqpssdlslddeketlrrererhalsqlekargkpvafavrtnvaydatndddspvqgsavsfeireflhikekydnnwwigrlvkegcdvgfipspvklehirmqnqtrpsrlygtkgasttnlgtgqgepmrggtpptpgdesdslgasrqgktpvpnslnkdkrkpffkkqetsspydvvpsmrpvvlvgpslkgyevtdmmqkalfdflkhrfegriiitrvmadislakrsimnnptkraimersssrsdcltkvqeeierifelartlqlvvldcdtinhpsqlaktslaptivylkissskvlqrliksrgksqaknlsvqmvaaeklaqcpsemfdvildenqledacehiaeyletywrat…
>TRINITY_DN140310_c0_g1_i7.p1	aldniyngnfesfkkmvnlhlylfkkfddngdvndkytinvayyfskiknngfyssltnsvkrtmnnyisylppsldfllfqssfclmnrkyltysfdsdihidqqrdylfvwnnnnnqkvawtkelsdvannrqtklkfslknlkstryaylernsyacktnlltvwrssngkpshadwtvslyqnqqifslsgrvicas
>TRINITY_DN1411_c0_g1_i1.p1	mtlepqgkllkervkpidiqfkdlsyqvtvqkakktvlkaisgtfrsgqltaimgpsgagksslmniltgltksgvsgtinfgdtptksrklccyimqddhfhswftveetmllaaqlkisnasmnmkekkvliehlldtlrlsqskytragnlsggqkkrlsialelidnpavlfldepttgldssasadtiqllqtlanegrtivctihqpsshiyslfnqiyvlsqgyctyqgtplntinflktiglecptyhnpadfllecvngdygdhidelaiaarqckwlydydtdpqqldgldgvqivklsesqrvaeksrspsivvatkplvvtkhvypppewvrlwllidrchvqifrdwtmtylklvihivcavligllygdsgsnatkqianlgsft…
>TRINITY_DN1411_c29_g1_i1.p1	mayswdnrvdfvvrymydidnngyldqndfqcmavracvvegkgdcsaariaeyqklmknlwdeiseiadddkdgkisnaefkeavrktcvgkkyeefpqamrafieanfkildinsdgivgveeyryncitriaiddvapidkafesllndddrkrgglsldrykelyaqflgntadnhpavnlfgpl*
>TRINITY_DN14178_c1_g1_i1.p1	mnsravkmdyrlglafiyllvfvqviqlqaerrepnvelnsfqpmseydnswiawdtlrlkkisrsqlgltgdveckhnlgneqkiesqiykydreskrrgptvfqfqkpfcqfvealkstydgmvkssnlpedftcpfpkgtytykdyvletdflgddipsgdylmtfvlkngekavggleadltisy*
>TRINITY_DN142161_c2_g1_i1.p1	llhtlkrimkffiiayqslipmvladhdhdhdhaghtdyvvktnedlvqarkqcvstlsipddlvekyrkweypahetsriflkcifehfglcddekgfdihkihhqlagdkvdhs
>TRINITY_DN143_c0_g1_i6.p1	mntgsvisepisahhrafakqksasmtilnprsnrchlhsdhknvdtkmsdaeanlinsaqsqcattgrrrkvsslagtlsarscrsetkelrsalqdreaviqnlriqlclgklprptgpplnenekpaaeqklqrlkaeaenkkikiknlktaleklditdnidtrirqaeleyalgreelqmlsiveearalqarlekskpelqtiynilnsgdvlslhavhattgrwaahtksdqpgffvewaldgdglykgdrilevngkmiacrtkeelqkiignsgkcqivvlrkkcapipqkvidqekensmrlqhrisyleeqvrelqtakeqqqqshqtqllpptpqdrhttaahinnstnshvtsisissppstppdnkplvfqrgnyittlvggkpi…
>TRINITY_DN14401_c0_g1_i3.p1	mylshhllnalaficlsamfwpqscadvldthpinnlynnllqreyagpvvfpnhqverkaqrspslrlrfgrrsdpdmflpaekrwfgdvnqkpirspslrlrfgrrsdpsmplhseldalmndlagvssnggiptdvddsvayfadeypedildgnfervarkpqrlrfgrslprmqnnldeeletareqrqqtedffnslltseklhnmllslsqydaeplsadvmalannddafqrevrkpaplrlrfgrstggntegqkkvtaqnavnvdknaevatqqapaqakn*
>TRINITY_DN146081_c0_g2_i1.p1	dmekvwhdtfynelrvapqehpvlltgaplnpkanrekmtqimietfnspamydaiqavlslyasgrptgivldsgdgvshtvpiyegaalphailrldlagrdltdyllkilterg
>TRINITY_DN1467_c1_g3_i1.p1	mleaapreyediriavpwghiagrwygnrnlrpilaihgwldnlgtwdtlipllpqhigilcvdlpghghssnypkgmqyhgidfidvimrvimeykwpkvsilahslgsivsfiytalfpdmvdmliaidiikpahysekeeinqlrvnaekmlledersnklamyeppsytydqlervlfegsqrsvdidkckhlldrniaksrkfpekyyfsrdsrlkyyyrlitwpaldlelarriknlpymvikatksnymgedskeiieilrqnnphfeyheidgthhvhlnnarecatvinpfinahrpampdtwtvddeaetavktsksgkrrknaakghfkwlrskl*
>TRINITY_DN1472_c0_g1_i10.p1	mtvttvwkeanskhafgiakcnfdqedkphrlsldvgdlvvilketthwyygykqrhkdqrgifpksyihlcdytiingeycirrteiveeitkvllewgsilkqyflvthrdfssirakmielnnnramlisgnlpvdemrkvklmatsqidtgnsllgldmvvrdengdildtnticttelyehhmnavnriikanrpqtiqrsprplnkyshnillhvnafvckfqedsdllftlfdgeshkpisenyvvkwsrtgiardidqfdnnrvlftdlskndlsiskmylvcyairigamemkendskrasittamltpsskkhsqlsisssgsfnsaeyimrrpfgvackdltpilhkpedfrgnldlpfmlcekdtldgtlrkliankdigkidskma…
>TRINITY_DN14810_c0_g1_i4.p1	mivisgvesyslngsvelttvlgalfgvvalmflfflyvhrkwcfharhslnccdekiiaskytqkmsrkrrydntssdseedilrrlrlqqsrnfstnghfnnygvhqqssyqppsppnpqqsfnytpnelqrvtitprfdssrdplaiaergkvgipsshsecssndsekasvdshtgiltgdrkerfqsnggtnkssecsvssslkesridnradllksssnssssryqkistasvrqdslddvpdlhsnnnnnnnnsnnnnedeplfdtsdlrsiksddtsvqnqfygksgsieisllydapmrkmtvhvmqarglptlgngqtthtqvrllmlpnkkqkhktkirsgenpqymesfllhrvnpeevnnmglrvriygcerlrkerligeayvsf…
>TRINITY_DN1489_c0_g1_i7.p1	mpyngasngsggggggggggisdgpqnkkirtgvqqpgetdahlharavvqqsqqqallnksnddlrrkrpettrpnhillftiinpfypitvdvlhkichphgqvlrivifkkngvqamvefdsleaatrarenlngadiysgcctlkidyakpeklnvyknepdtswdytltavkeigngrspllqeplygtrpqpyiglistptnfcqfkeppllgpgaafppfgaaefhpttpenwkgatihptglmkepavvpgrnapvafatqgqgqdiipslqgavmmvygldhdtsntdklfnlvclygnvarikflktkegtamvqmgdsvavercvqhlnnipvgnggkiqiafskqnflsevinpfllpdhtpsfkeytgsknnrflspaqasknriq…
>TRINITY_DN148_c2_g1_i5.p1	mhkmaaptgaaptagleaplsapkygtlipnrifvggisgdttesdlcrvfsaygnvkstkiivdragvskgygfvtfeteqeaqrlqtdgecvvlrdrklniapaikkqsivatngavyytttppapisnmpidqfaatvyppaagvptlyppsmqyqpfyqyysvpmvsaanvptiwpqnyqgiypc*
>TRINITY_DN148_c2_g4_i2.p1	mhkmaaptgaaptagleaplsapkygtlipnrifvggisgdttesdlcrvfsaygnvkstkiivdragvskgygfvtfeteqeaqrlqtdgecvvlrdrklniapaikkqsivatngavyytttppapisnmpidqfaatvyppvtdftaagvptlyppsmqyqpfyqyysvpmvsaanvptiwpqnyqgiypc*
>TRINITY_DN15133_c0_g1_i1.p1	mqfsdsknegrqpiavgileagnragiagvgasneleyefvlarigfgktqwillfisglltlgsmatqtsvgimaiasqcefgmsqgekgimmaacvtgiflstyfwgyasdaigrrsvlfygmlatnllqlismfitniwafnvvnllmgvslggvsaaiyaylgefntdkhravvinystmfvsiaaiympatcwlvlsadwslhisdsfvfrpwrliilfnllpgligalllypfpespklllaqdkeyeaiaalewickfncgrslgsvlendtdfklkpeqigdddlrsggggvcgilvsiwratvplfhkphcinfilsivsvfgmfltsagmqiwypeivnrssgenagnsssvceileasfekqrlnattvdaeicddsittktyvdnmi…
>TRINITY_DN1520_c0_g1_i1.p1	matcfvingtpynvdlsslpaditlntfirehaqltatkfmcleggcgacicvargkhptsgetrtwalnscltllntcadwqittsegiggkrigyhpiqkrlaqlngtqcgfcspamvmnmyglleskggqvtmeevensfggnicrctgyrpildamksfavdsniglpedcgdiedfefvgcpmagrqcvgschqqlttlayaddrqwywprsltevfaaldkvgneqyilvagntahgvyrrspnikhfidlhavpelkrytidgekltlganlsltdameifkkveqrsgfeycqqlwqhfdlvanvpvrnmgtlagnisikkahpefpsdiflsfetlnaqvviqespaqsktmplleylkspsgkaviiafelaaypkerfvyhsykitpr…
>TRINITY_DN1520_c0_g1_i11.p1	iemgqgmntkiaqvaaytlgipvsfvkieysdtingansdvtggslgseslcfavrkacytlnerlapvkaalgknaswpkiveeawtrkinmvqsehykegdmqdysvfglalteikldiltgnhliervdiledageslspyvdigqvegafvmllgywltehlvydrqtgelltnrtwnykppgakdipidfrvellqknpnpagfmrskatgeppaclavssifavqqalqsarqdaglkrewvrlgapttpevialnagtdttsfsle*
>TRINITY_DN1520_c0_g1_i3.p1	iemgqgmntkiaqvaaytlgipvsfvkieysdtingansdvtggslgseslcfavrkacytlnerlapvkaalgknaswpkiveeawtrkinmvqsehykegdmqdysvfglalteikldiltgnhliervdiledageslspyvdigqvegafvmllgywltehlvydrqtgelltnrtwnykppgakdipidfrvellqknpnpagfmrskatgeppaclavssifavqqalqsarqdaglkrewvrlgapttpevialnagtdttsfsle*
>TRINITY_DN1520_c0_g1_i7.p1	tskyfensvtwksgeqmatcfvingtpynvdlsslpaditlntfirehaqltatkfmcleggcgacicvargkhptsgetrtwalnscltllntcadwqittsegiggkrigyhpiqkrlaqlngtqcgfcspamvmnmyglleskggqvtmeevensfggnicrctgyrpildamksfavdsniglpedcgdiedfefvgcpmagrqcvgschqqlttlayaddrqwywprslsevfaaldkvgnepyirvagntah
>TRINITY_DN1520_c0_g1_i9.p1	cqqlwqhfdlvanvpvrnmgtlagnisikkahpefpsdiflsfetlnaqvviqespaqsktmplleylkspsgkaviiafelaaypkerfvyhsykitpraqnahafvnaafllemdvatwglvnsaricfgginpdfvhatgtekllagnnlfdketvaqifkvlneevlpndvlpdpspeyrkalacglfyktllrlapaekvrdeyksgadilkrslssglqtfetieknypitqpiqkldgllqcageatymndvittsnavhcafanatkvganieqidatealemtgvvafysakdipgtntfcdaafqyeveeifcsgtvkyynqplgvvvaissdianrastkvkviysnrptnvkilptmadvfeaqtmarvkrtassqneiqlsdqpdi…
>TRINITY_DN1526_c2_g1_i2.p1	dakrligrkfddatvqsdmkhwpfevfndnskpkmrieykgekksfypeeissmvltkmketaegylgkpvtdavitvpayfndsqrqatkdagaiaglnvlriineptaaaiaygldkkgtsernvlifdlgggtfdvsiltiedgifevkstagdthlggedfdnrmvnhfvqefqrkykkdlaqnkralrrlrtacerakrtlsassqasieidslyegidfytsitrarfeelngdlfrgtmepvakairdakmdkgqihdivlvggstripkvqkllqdffngkelnksinpdeavaygaavqaailcgdkseavqdlllldvtplslgietaggvmtvlikrnttiptkqtqvfttysdnqpgvliqvfegeramtkdnnilgkfelsgippa…
>TRINITY_DN1526_c2_g1_i5.p1	makapavgidlgttyscvgvfqhgkvdiiandqgnrvtpsyvaftdterligdaaknqvamnpnntifdakrligrkfddatvqsdmkhwpfevfndnskpkmrieykgekksfypeeissmvltkmketaegylgkpvtdavitvpayfndsqrqatkdagaiaglnvlriineptaaaiaygldkkgtsernvlifdlgggtfdvsiltiedgifevkstagdthlggedfdnrmvnhfvqefqrkykkdlaqnkralrrlrtacerakrtlsassqasieidslyegidfytsitrarfeelngdlfrgtmepvakairdakmdkgqihdivlvggstripkvqkllqdffngkelnksinpdeavaygaavqaailcgdkseavqdlllldvtpl…
>TRINITY_DN1540_c0_g1_i16.p1	mesarrnskaikrgdrilteqpfvfvlqakyrkercdnclqtckvlkcancqyvyycsrdcqmqswslhkiecpflkriyprtvpdaarmlcklsiqlnnggdlvrgyytetcsrrfrelmshygeikydarrlehleslhavlqdmmgdstivpnlaeltsiygrlitngfsildpemnsiataiylgvsitnhsckpnavatfegttlhihaiediecldwskifisyidllntpaerraelqsnyyflcicskctdmqethemlaaacpnkkcnefldinlnncphcdtdvsqkqrngyneamsitkthlenmkdvayldvcklclakqkgfvhplnvwhiktldaafeaaidvskwaealefskelvpgfrkyygdwhpllgllyfkigkiqlye…
>TRINITY_DN1541_c1_g1_i2.p1	meqlksklavvtgassgigaaivrdliaagliviglarrfervealrqelptaeqrarlhaikcniadaqdvaatfmriirdhgpvyvlvnnagclrtgqlatmpeedvqemlqtnvmgvvnctrhvfaamrehridghvilinsicghkvpvvpghmptlniypatkfaltaineiyrqefkelgtrvkvtsispglvdteliserqkkmvdgkilrpedvsgaviyvlsqppnvqiyelimkpvcdmi*
>TRINITY_DN1543_c0_g1_i3.p1	plqgqtdtprrakkrrhaekaanieerqkrlqeieenrqdrlskrrqqryqqtqnfykslqmlqantllretddptafedyslfvyrqqapefndrvkdlerkllfpdrnrgdipssmprnnpdeqftdriksmeqrissknaygtdkkpkdlmraigkidstdwnvreiekkieqskrteihgpkgrekvpkwskeqflarqnkmakptrqesveekfkeidqtlknldkqlkegsilevgergrnkvasiagqfvkkddkpsdeknptpttgnvvpkssakvalafkkqaasekchfckqivylmekitaedlvfhrsclkchhchtnlrlggyafdrddpngrfyctqhyrlpakairpvlrkpgqrkptqqqqaaaavaaasdvavtadaasvgv…
>TRINITY_DN1556_c7_g1_i1.p1	mttkfiindrlytfklsnlpsditlntfirehaglsgtkfmcqeggcgvcvcvvtgkhpvtgdvhtwavnscltllntcadweittiegigskrmgyhpiqkrlakmngtqcgfcspgfvmnmygllkskgdkvtmeevensfggnicrctgyrpildtmksfaidstieipeecfdiedlrtktcpktetscnrscisltkrppmkyedgsqwfwpkslsdvfcaieqskgckymlvagntahgvfhreytiktfigvngvpelcqysitpnavtlggnlslsqtmeifqeaakyngfeyskqlwnhfdlianvpvrnmgtlagnlmmkyyhnsfpsdifvlfealnaqvivqesatkekrvtiteflktpikgkvirafilppyslkryifdsykvm…
>TRINITY_DN1571_c0_g1_i1.p1	ttkvkickgyttnqyfidfailqsnkpimekrrrarinnclnelktlildatkkdparhsklekadilektvkhlqelqrqqaamqqaadpkvinkfkagfadcanevsrfpgldpavkrrllqhlsncingvkselhqhqrqlagapaqmlpsppsspeqdqqhlqqqqhvvaaaaaaaattghpfllgaqlqhkmngyflpnglqviptklpngsialvlphhhqqqaqqmsthlqqqqlsaaqgsalmvmptrtastssasshsssvyertlcsptnsvthyappspansyeamdckpsviqhaptlsqqqqnqqplslvikkdikvedeqpwrpw*
>TRINITY_DN1580_c0_g1_i1.p1	mdttststadtanssgnssdanlsfcfvrgsdpraatcrgklqtrrcklnqeinkelrlragaenlfkattnrklrdtvalelsfvnsnlqllkeqlaelnssveiyqndshesvmpmiplglketkeisfmepfsdlilehyseepslyldaiaditdtrqasrtpsrdaqgvallfryynllyyverrffppdrnlgvyfewydsltgvpscqrtiafekactlfnlgaiytqigarhdrttekgldaavdsflraagifrhiydtftnapsmdlkpqvldvlvslmlsqareclfeklqlqiealgltesshlfkdlageaaqltleynemhkniqmndthtylpecwaglvplkaefykalahhyeacsvdvaadktslstkksqanshggtane…
>TRINITY_DN1583_c2_g1_i10.p1	vngdeswqyeditlergnsglgfsiaggtdnphigtdtsiyitklipggaaaadgrlsindiivsvndvsvvdvphasavdalkkagnvvklhvkrkrggggggggavadtntatsatlprsaapaaasaptgpkvveidlvkgskglgfsiaggignqhipgdngiyvtkimeggaaavdgrlsigdkliavrtnaaetnlenvtheqavatlksitdkvtlivgktqhqvsssqsqfgqinshstepasryassnvlatvppgtpravsteditreprtitiqkgpqglgfnivggedgqgiyvsfilaggpadaggelkrgdqlmsvnnvslknatheeaaqalkssggvvtlvaqyrpeeynrfeariqelkqqaalsaggtgtllrtsqkrsly…
>TRINITY_DN1583_c2_g1_i18.p1	vngdeswqyeditlergnsglgfsiaggtdnphigtdtsiyitklipggaaaadgrlsindiivsvndvsvvdvphasavdalkkagnvvklhvkrkrggggggggavadtntatsatlprsaapaaasaptgpkvveidlvkgskglgfsiaggignqhipgdngiyvtkimeggaaavdgrlsigdkliavrtnaaetnlenvtheqavatlksitdkvtlivgktqhqvsssqsqfgqinshstafmlcytqddanaegaeiiyrvelpdmeqitliylensdadyrkfsg*
>TRINITY_DN158536_c0_g1_i3.p1	seggpvssqllynkfiktisdadctraigydtsksgilclsrwygngicdgdeggpavyrgtligissfqtgycgtdvpdgyskvkffrdwliensgidnvpv*
>TRINITY_DN1589_c1_g1_i17.p1	mfknhlemigrnetprkkakfwqsnirslkgsediraheaprvsrpyssyldspityrsifaepatanervqshgyrympvsrdtygyspraiydhhysrpkrawndhlkrmqeielrypsryglyikdkpytptalvpleyepedkllkslnka*
>TRINITY_DN1591_c1_g1_i2.p1	sgiskietieeklildedsfrtfetgfefakssettpvptcvtttaptdpdadaptpkprsakaaspvrdivgdttqslksddapsqtdssehvpdlsiiapvpkprlqmkptdsfknlaalageqsdsislrsldmtedlsktdepsmeisiksshardypttttittasedhtesleptseisvddgdtekseltdgraktsfyigessrniivkttptkadtdlgaaettiaaenvsdatieakdialmkevsvdsdesndmfkeyvtikretdgseskimrqgsetrndlleqeppkdnlnddskmpttfvvtaeisqppvekmesslkeptddstviyastsksekldlqlekneweitekeipvgkpkvvhspqqlselpkalideemvaktl…
>TRINITY_DN160915_c0_g1_i1.p1	lpsslvskgftfsngkisvevtldrenyyhgekvaatvqirnnsknsvksikcfivqhtditmvnaqisklvaqletkegcpitpganlsktfnliplaahnkdrhgialdghlkdeavnlasstlgqdgkstgdacgivisysvriklncgtlggemqtdvpfklrqpapgsve
>TRINITY_DN1625_c2_g1_i5.p1	mptiptrhfvrakggsetevarmanilelearapkaplrpevkemeltwsagmqccpappckysfwwssppkpmgkktnkaqkdtapqpyrnvmydrrvirgsvfgtqqllensdpfdkaaeirrrhairkqkvcrnqrnvlgtpppvngrrheviqtekyleelvqrppefsvdtqtdlflekppeppyvpakvgvdaateiddgelfhfdaeaqpiidilvdacieqgilevaheqditalrqkqaeflaqreaelaelrrleaeelrlqaekvrrlqqdaitkgldeemqksvtaakllqghiagllpevldnlepatdaakkehlmktvapwltvevaeevghivdsreiltviiqeiikqratayagykeempletliergedvieeemkdeqc…
>TRINITY_DN1634_c0_g1_i7.p1	mdytrvlenvrsmcsrnektqtqlqsdksfnsgcggtankrrggyylgsrkisltchtrplvestkvmtpnavpssvvntkldakrktgarlrspvpspptispssspnrsrfqvfrvtevspltsplaqtppssgsstsslatnsnsssismpadmpykssvsavpvtcsfptssslpsmatvtsstqsikrfspsprsrflvskiyedprvplasrslppitppihlpptpiakhapesvklsifcptseksstpienkpvegksetldtsvtiainssgtelcvaqattlivtpptpavvessanssstnmpdfspnvnhkkvdstnaiarmqtqqeqqsqietqtplqpkhiqqqqqdisaqninapttagcqaatttittttttqnpnnnslsp…
>TRINITY_DN1637_c1_g1_i2.p1	masaklflavailatfslsvnagfldyiyptvmsefyslaptkegyrfkleepngskreeigvvmnpdtpeeqlvimgmytvydektdtetvtmytadkdgykprymiknrkisakalmssag*
>TRINITY_DN1637_c1_g1_i4.p1	maavklllfvsilvtmsisvnaglldyiypalmtefysqvptklgyrfnleepngskreeigvvmnpdtpeeqlvimgmytvydektdtetvtmytadkdgykprymiknrkisakalmssag*
>TRINITY_DN1637_c1_g1_i9.p1	maavklllfvsilvtmsisvnaglldyiypalmtefysqvptklgyrfnleepngskreeigvvmnpdtpeeqlvimgmytvydektdtetvtmytadkdgykprymiknrklspgalksaag*
>TRINITY_DN16396_c0_g1_i1.p1	mgqdssakspwtgcsqflpttqkiiqfsdgkppkpndkivyvagafdlfhvghldflekakelgdflivglhtdpvvnsykgsnypimnlhervlsvlackyvnevvigapycvtedlldhfkidvvchgqtpitlengkidpyavpktrgiftlidsknsmtteliveriishrleyerrnkakekkeseayealqrakqtqkag*
>TRINITY_DN16396_c0_g1_i10.p1	msekvsqalhnginnaqvatgegpsnsngqsqdqqqqttdqppvekkevrvwcdgcydmvhfghanslrqakalgdkvivgihtdeeiakhkgppvfteeervkmvkgikwvdevvlgapyvttlevldeyncdfcvhgdditmtaegvdtyhlvkaakryeevrrtagvsttdlvgrmllltrnhfhqgsaeyaiekegssnmgqdssakspwtgcsqflpttqkiiqfsdgkppkpndkivyvagafdlfhvghldflekakelgdflivglhtdpvvnsykgsnypimnlhervlsvlackyvnevvigapycvtedlldhfkidvvchgqtpitlengkidpyavpktrgiftlidsknsmtteliveriishrleyerrnkakekkeseayeal…
>TRINITY_DN16414_c0_g1_i1.p1	madsafksrdiglraqkkilsrmatkniaktfidgttaslldnlyrlckmhtgnkvkaeklikniikivikigvlhrnnqfsadelkdaevfkrkfqntqlsvisfyevdysfdlpylqksiaeshaalksivqrhltekslnridevfdffgdttlletafkpdspyrelmgkivsdintametgdilvssrpkdckvyngredmcvcvckgkeka*
>TRINITY_DN16442_c1_g1_i2.p1	msdellsssaseeptalvpnaiaatdgaadvcdeadsyqsetekpvllelgttpkptllsvsaasvysseypldmhmngnsylthahyqpyavhspgephmlpmiahlspppvysnpytqyespptppsppnsllpprtvgngistatptsyttqipqtvsswpvatdmkgkslaelvpppisirylsarehiisketnpswkekalqlekdykktacdrertrmrdmnrafdllrsklpiskpngkkyskieslriainyinhlqrclkeipiecdaptqtganheinavdyvtdisarermppfryessrhsfkeikkdmdesqsggwsdsqylsaeqeqwers*
>TRINITY_DN16479_c0_g1_i3.p1	dvatgglvnwaricfgginadfvhatgtekllagnnlfdketvaqifkvlnaevlpndvlpdpspeyrkalacglfyktllrlapaekvrdeyksgadilkrplssglqtfetieknypitqpiqkldgllqcageatymndvittsyavhcafanatkvganieqidatealemtgvvafytakdipgtntfcdaafqyegeeifcsgtv
>TRINITY_DN16593_c0_g1_i10.p1	mcskellllacllllgglrltsttttttfvaamsianqdldryfrtanatqilatedrilidvynyaylnytyrneygkwekvsfaeekarygegkvlnregilvhvsqvgdktddtacssdiagtngndfpphgwialvrrgqctfeekvknvyahgagaviiyndkqvsnlekmqikdqtrnitavityleiglemakivdqglemqaaiiqgrngrrplnslnktsvlfvsisfivlmvislvwllfyyiqrfrylqtkdqqsrqlcsvtkkaimkiptktgkssdekdmdsdccaicieaykpsdcirvlpckhefhkncidpwliehrtcpmckldvlkfygfvflgseesileyepdrpsaeaiaataaangnvsstgtaagqrvgalddlmr…
>TRINITY_DN1668_c1_g2_i2.p1	msqnvvglflvliavanavkvpvtiyyeslcpdsakfiteqvypavkgelrdyvditwvpygkshfttqgadvlfdchhgqnecygnkvhacaiehiqansyqteftresltldfincmmkvgknfddnvypggrcardnhisaweniqqcanstegshllkkqgeatdqfqnplksvptvvfkqqfdakendmamsnflsvackyipqpqpkvcmalnsavattvtpilgllayalvrff*
>TRINITY_DN167826_c0_g1_i1.p1	hyryweklglqhipstlivgnvydllssrscageqfmtlhhhpaanghdfvgihvlhnhalllrapelitrvlgsdfstfgsrcersdpvgdamgslnlffa
>TRINITY_DN16897_c0_g1_i1.p1	malpnirplpehlqkvaieelnekperlaedlqalkswaakephlnvrlndqllvgflrgckfslekakskldwfytlktkypdfytipdvtdpsveerlrfgsgsllptplhetgprimfiragnypadkytfkeimavahalqelwvleddyatvngfidvldisrltaahfaqhspsvvkkmlvfaekglplrqrathfinipagfdkvfnilkplmpakqqerlylhgnnleslyahipqkylpkeyggengsieeiteastkfflerrdyfvedqkyrnneklrvgkqpdfdsifgmegsfrkldvd*
>TRINITY_DN1689_c0_g1_i1.p1	mkaeiqeikangknqefnvnsdiqnfyrdksvfltggsgflgkvyiekilratevkcvyilirpkkdqtvedridamfsnplftelnrrkpsartriipiigdcilpnlgisptdrqtlidkveivihsaatvrfneplftalainvratmdllqlakkisklqafvhvssafanctlfrleevyytselsitaenmcklaellgpektnrmtaewcgkspntytftkalaeeavlslgkelpicifrpgiviptnteplagwvdnlygpmsvlfgvargilrvlyvhldananfvpvdmcanlmlatawntskaanqepvkpppiynfvpdernmlkwdtyrrtleehapnmpltqmiwypfaivvkskllynililfyhiipgyiidfllllmgrkr…
>TRINITY_DN1695_c1_g1_i2.p1	mnkyemaegngelvddinqksedrgdgertedypklleygldkkvagklddiyktgklahvelderaldalkefpvdgalnvlsqflesnlehvsnksaylcgvmktyrqksrasqqgvptpatavqvkgpdeekikkilertgysldvttgqrkyggpppnwdgptpgngcevfcgkipkdmfedeiiplfeecgtiwdlrlmmdpmtgtnrgyafvtfttreaasnavrqldnheikpgkclkinisvpnlrlfvgnipkskgkeeildefgkltaglieviiysspddkkknrgfcfleyeshkaaslakrrlgtgrikvwgcdiivdwadpqeepdeqtmskvkvlyvrnltqdvseeklkeqfeqygkvervkkikdyafvhfedrdsaviamr…
>TRINITY_DN169758_c0_g3_i6.p1	vkyksvfigfavtlqedgvkglskgwaptffcysmqglckfclyevfkvfysdaigeensylyrnwlylaasesaeffadialapmeaakvqikttpgfantlrealpkmsaqegiaafykglvplwmrqipytmmkfacfertfellykyvvtkprqdctigeqlvvn
>TRINITY_DN1708_c0_g1_i1.p1	mpvlkwgiaaagrithdfvtalstiensqhtviavadvemtraqqfaerheipkcydgfdalsldteidvvyvgtlnpyhyrvvrlllerskhvlcemplclslrqaaelyrvakernvflmegmwsrcfpsyarlheilladcigevtliqvqhgfrvnservllrslggsialdigryaiqlgqlvygcapidikcnahlnsdgvdvecefimdygqnrklaafisgledlencaqllgtqgeikldnywcctsltrpnniteswplppakfefnhtnscglryeaeevrkciekrllesplfthaqslelmcieeemrrqmgvnyddvlsldl*
>TRINITY_DN171689_c0_g1_i2.p1	lfytgssnlwvpagpcsasnqacqnhnsydasksstyqpngesfaiqygsgslsgylvedtvsvaglaisgqtfavataepgttfvdsefdgilgmgyqqisndnvvppf
>TRINITY_DN171_c0_g1_i1.p1	mkilivfvlalasalaysvpdqpgfiedlpsspvlsgritngiqassgqfpyqaglsltrsngnfwcggsligspwiltaahctnkvtkvtvylgstsrtsskasytvtsnsiyqhtgyveitlandislikipavsysseisaiklpsisssyssyagsygiisgwgrisdtssdasnlnyarlpiitnsvcastygtstvtsnticvatpngvstcqgdsggplalesngglvgvtsfvskngcasgapagfvrvtsylnwikektgiyy*
>TRINITY_DN173015_c0_g1_i1.p1	madkgkeapknteqknqltrampeqsndyrvvvfgaggvgksslvlrfirgtfretyiptiedtyrqviscnknictlqitdttgshqfpamqrlsitkghafilvysvcskqsleelrpiwqnikdlkgpdvvnipvmlagnksdesaelrevsqaegqaqaaawgisfmetsaktnhnvtelfqellnleksrivslqldvkkqkkqkkekkskesngaipensdgaagakekcqlm*
>TRINITY_DN1752_c1_g1_i2.p1	mskrtiykmilhflirflvlqqfgvfccfaisqydsyedltsstyrnniytntllcmdikpqhsvdieqitglwygneiivhtqdipgtyqydscvivhlnditdqmrnyynnhqqsqlynqrrtqsaklqqqqhqvqsqysyddhssakylrliwsesdnnleymfnytekrpglwtnigeqrgslvalnsykqftgtvqvvkavsdhlvltfcgndmqssiytlvlsrtqrglsleelrgirglltrrglytetirkvcgsgaastrtmsgflltlfgflaitkmyf*
>TRINITY_DN1760_c17_g1_i1.p1	mdhspttatlatntgkrahqstsqrkksgpkfelseaqkadikeafdlfdtectgfievkelkvairalgfepkkeeikrmiaeidkdgtgrisfndflqlmtmkmaekdtkeeilkafrlfddddtgsisfknlkrvarelgetltdeelremideadldhdgvvnqdeflrimkktsly*
>TRINITY_DN176_c8_g1_i2.p1	mrfkhllgphlgsllaitlllasfscvraeveqdfaeiddddgkveemhddgeleeivyespvyeqskfyfadhfddiadsrkrwvksqakkddtaeeiakydgkwdweppqrivskkdiglvlkskakhaaiasklnkpftfkqdnplvvqyevtmqegqecggsyikllsqskqtedltkfndktpytimfgpdkcgsdiklhfifrhvnpingsieekhckkpkdrleepfkdklphlyqlvlrpdntfeisvdhkivnqgsllseftpavnppaeiddpqdkkpkdwderekipdptakkpadwdddappqipdpsaaipdgwledesqmipdptatkpadwdtemdgeweaplidnpvcekapgcgewkaplipnkeykgkwraplidnpnyqg…
>TRINITY_DN17775_c0_g1_i1.p1	mynkyiqrkcyryvilpkkkhfsmfstfyykfhciigllllplitadhncqhfhpkahevvhgvriemadaphphegthslqkrstvvakqplrillfydesvfrldedkfelinntvlpeavqfweqalmvretkgiirlnrkcnstqvfvknglthcidncktvtmcgevevpkehldvcrvcnatgqncradestqagegienadfifyvsarqterchkgltvayaahcqqeahldrpiaghanlcpesistkpqelqtllstvkheilhalgfsvslyaffrddegrprtprkpdtgkpylneklqihqwsnetirkverpkwsvrgghvrktldmmvtprvvaevrehfncpelegaeledqggegtalthwekrileneamtgthtqsavfs…
>TRINITY_DN17775_c0_g1_i5.p1	mweerschqtrewqhwgsgcykyncsdgrlhilvanytytcfypgqtlsirinandwlhrgaiicpscnelcgeyfaereeqcrmreeappankyprdtltcaacvrmprsqifmlvaiiiafrerhalilhg*
>TRINITY_DN1779_c0_g1_i4.p1	maksrnalyaagitclgflcfalasaaigipiwgyydsptggydfdrgyfgpfkvckqlaynrekcgndvskfrlsavvnvsgllaivssatlgifcilsviqiamissrekvvmqyttvvvfkmvlaliscllaiiatimfalkidesekygfkisrgvsfylqivvivltvglflvalydvlfsrrpggdptmivdasspasamtynnpgykeprsrngvsvtdasgkpysgirnggsvasmsttmtsvsngstvesvtrsplrsslkkprptrdpalgiqnpgfsgsgssppmqrsnsikkvriqthstev*
>TRINITY_DN17833_c0_g1_i1.p1	msmpsaeansiccrqsllislvaltficlqqfelicaafedgnnntviitqhglelpqtiniqrqeymqkqcetlgyhtrtladlteeqmdhmivdkahkflycyvpkvactnwkrvlmiltgkwqngtaplqipaalaqswgrfqklhalsdeeraqvlseytrfilerppkepll
>TRINITY_DN1790_c0_g2_i3.p1	miwelllatllliflydyytrmrnqefykriplvskipfvgcilvlarfqpdnlhskfqefvtrfgksfcapvirglmvvtadpryveellssqkhiqknqlywllrgwlgnglllshgqkwqmmrkiitptfhfkileqfvdvfeqqsrvladklaefadgattvdiyphvglmtldviaetamgvcvnaqrnsksdfvqavkdvtnivatrfirpvlafprtfkllrpqqfekqmegvetmhrftekiieerrlllqnkistnaeafdpdaddiglkprmalldvllqattnsgqplthteirdevntfmfeghdtttsaisfclyllsrhaecqrelfdeirghfgddtsrpikysdlhnltylncvikevlriyppipvigrwlkeelvlpdvtl…
>TRINITY_DN17996_c0_g1_i1.p1	mllrfnsvivkskhqlppltwsyillrdisteltnalrpfyfavhpdffgqhpmqrnvnenslkllsahmeslyerkyqslyetktlqfyirdgnassrdtfklikvtldrstndpklvvqrllelcnlptdyvksiksmpvtaatsatataagfanaassfkvgtdynygsqfsafesafyntkkeqkktldswlkknaplaklrtaelddlkeevkklqqavtkrldlrdirydcgwnyehfrgclkslermtdlhgddmgalknrilvfapftgvsleghimlftgdvltswidfiknipkhdeflkrvpfyentlsqvlrnikigrrkfmpkqqareyaahlikvtttlgdyltvnkfpkswpptlenyeivieseagplmvnptgqliapatcp…
>TRINITY_DN18017_c0_g1_i6.p1	qcvgsghqqltalsyadgrqwywprslsevfaaldkvgneqyilvagntahggyrrspnikhfidlhavpelkryttdgekltlganlslteameifkkveqrsgfeycqqlwqhfdlianvpvrnmgtlagnisikkahpefpsdiflsfetlnvqvviqespaqsksmplleylkspsgkaviiafelaayakdrfvyhsykitpraqnahafvnaafllemdvatwgivnsaricfgginpdfvhatgtd
>TRINITY_DN1825_c4_g1_i1.p1	mfansktlknehlqyqqqhtqqhkettkskkkvvahsnpnnnstneepkkksstmerlslfstlgrrfsqkalgqkdsnantsvgvatpqtpaqteksagtanastttatatatktqsvtpprqrtfvksssiarllgntyqhhakkfeknhhpskensnksqldgkfhtyggrrrpsgpyldrfkryskddgdvsssnndagdeeptmdftevlaleadiadelqnaanglerfcdhstvaagdneaaaelgsktmrtlsrslgrlwgkrlhsvdistpdpeykvsylgnvltgwakgegcvekqlntlwrnytqnnkpdmimrikvcasglkattrqhglteywanrithccapknyprifcwvyrhegrklkhelrchavlcskekmvqdicntlk…
>TRINITY_DN18439_c0_g1_i4.p1	eelgkgrfgvvysvheleqprqilaakvikciksqdrqkvleeisimkslqhpkllqlaasfesareivmvmeyitggelfervvaddftlterdcilflrqvcegvaymhtqsivhldlkpenimchtrtshqikiidfglaqrlntnt
>TRINITY_DN1845_c0_g1_i10.p1	mlrfiatsallyiiyhvaaisaaphpptttaaplvanqpsydtkfdnidldevlsqerllrnyikclentgpctpdskmlkeilpdaistdcakcsekqragsakgthflidkrpedwarleqiydpqgsyrlaylaekangngeekpqeadtka*
>TRINITY_DN18621_c1_g1_i6.p1	renkytqekpekqqhqakeqrqqqqqrqieresdgparlavlqecrkqisiglaetvktarkqpraivanptalattnityraphtgkyppscapqlnfvplqlhvlllfllcctmppqvqadwlmdcgdclckwqsgkktadcknltlnavpenlsnevqvldlsfnrvaileqnaflnadlhnlhklfmrnatlqqidprtftqleilieldlsnnllrtlqanvfsrlvkvrsivlngnllesladgvfqnlkflhkvelkhnrlvrigqqafgnvpllsqiyldsnrlsflrkesfeslkrltalsldsnpwnctcelqifrdfvlkrnlytpptacyypvhlrgmlwvedqpeafackpriiypargasintskenvtlvcrvhaspntliawd…
>TRINITY_DN1872_c0_g1_i14.p1	mflilrliykemrkadaafnrdlrisswpllgppwsmfaiiaiylfivkvwgpklmesrrpfnvmpiirihnliqvalnvyiftasfsrsylkpyfslscqrydpkdtspemmslvipaylyyiskymdlldtiffllrknyrqisflhvyhhslmvfavwvyctlnfashftftgvinsfihicmysyyflatlklktdittwkrtltllqilqflsltiqlslpilnnwcgldlfwvwvaflqnffilalfcdfyyktymrkvhgnkkvqkqqqqqkrkqefevncggissgsstlkhakvh*
>TRINITY_DN1872_c0_g1_i17.p1	mflilrliykemrkadaafnrdlrisswpllgppwsmfaiiaiylfivkvwgpklmesrrpfnvmpiirihnliqvalnvyiftasfsrsylkpyfslscqrydpkdtspemmslvipaylyyiskymdlldtiffllrknyrqisflhvyhhslmvfavwvyctlnfashftftgvinsfihicmysyyflatlklktdittwkrtltllqilqflsltiqlslpilnnwcgldlfwvwvaflqnffilalfcdfyyktymrkvhgnkkvqkqq
>TRINITY_DN18829_c0_g2_i1.p2	mstqastcngffqehansalnqyfqqlnssaaaaaiggmsssnnsdssanegsggasvsssslegnrssvssidssksvnssgsdratvqwnsmqqqaqqqqqhhhhqqqqqqqqeqqqqhmhhgqqhhstqhpqephl
>TRINITY_DN1884_c0_g1_i2.p1	msiinnkgssaefdakygildfdtpphslmcglykrsfayytlrsrlpvtitgiidaltrdkeylvseygeesreeikniiglisklkyqlqtdkaletfvgkepdkeawnhfienlcegkisffkvcwlyaecyiyrrlssffensntlttfdhfakqkqnalvnsikcievilnvlqeiestydsfrlmlklnlwgnrcdlsitsgkdvqlgdnpfelvrsfdnkviidasssvieclesvntnepaivefvcdnagyelftdfvladylikskmadkvrfnlkaipwfisdatiddfnwtlqylqnhtahvlqeygrkwqkfvnekkfeiapldyfwtspyeyyrmrdinpglydrlseanliifkgdlnyrkligdfswkytesfttclrgflpt…
>TRINITY_DN1905_c0_g1_i2.p1	mpilryysthtwsdpcklrilaqltqisgdissvevercyhvestipiktdtqedyllrwllkephaeisslqnksffvsqpqawlieigprfnfstafstncvnicrnvglshvnrlemsirylvrlnsiqvlteklrsqivdlfgdrmteceytsenlpinsfneqlpkcdkpwyhvpilsvgrqalekvnselglafsewdmdyyahlfkevlkrdpttvelfdcaqsnsehsrhwffrgkmivdgeekpeslikmimntqnhtnanntikfsdnssairgfihksirpkkcdmsscvhlvttesdliftaethnmptavapfsgattgtggrlrdvqgvgrggvpiagtagycvgclnipgyaqpyeqksfgypasfakplkilieasngasdyg…
>TRINITY_DN190717_c1_g1_i2.p1	inqsvmkrnilffvfflycsnigpirallpkvclddsncvlgkfmrgfetqlfeaflgipyarppigdlrfsnpeeakpwngtlkakvpkpdcvqkdyiqpaspsfgsedclylnvyrpqnrniteklpvlfyiheggffggssspfmegpeyfmdtkevilvvpayrlglfgflstndeqmtgnfglkdqnlalkwvnafisafggdpnrvtifghsagaasvhfhtlslaskglfqnailmsgaanafyakplddpkaqviklaesagikgaanlsstelvkalrkihrikllkaadnlkswdvyplvtfrpniensqwpnsfltedifaslaensgsisvpwiignvpskgeglvmalrlasnpilranfnkefdnllrtilelpdtnktsavinc…
>TRINITY_DN190857_c0_g1_i5.p1	mvdseiilqwvgvpvekdgetymktdkfraivkpkkviyefqnlfngdkvlgdnmnlflnenwkeifneveatfsielsklmgnivsqvfsktpynklfve*
>TRINITY_DN191328_c9_g1_i1.p1	mfskvfaavlvavailhqaasatvpdspdspdipdtpeareapnsldaplepaieiegratdflgvrnwnenaidkrysvsdlpalafaldniyngnfesfkkmvnlhlylfkkfddngdvndkytfnvayyfskiknngfyssltnsvkrtlnnyisylppsldflffqssfclmnrkyltysfasdmhidqqrdyvfvwnnnnnqkvawtkelsdvsnnrqtklkfslknlktrryaylernsyagktnlltvwrssngkpshadwtvslyqnqlifsqsgrvicastslydqsrryvygmvengeavpacqwyakecp*
>TRINITY_DN191819_c1_g1_i1.p1	nsfdasksttytpngdscaiqygsgslsgylvedtvsvaglpisgqtfavapaapgttfvdsefdgilgmgyqqssndnvvppfynlfkqglvesnvsglylsrvgtsslggeltl
>TRINITY_DN1928_c0_g1_i18.p1	dghihslgginddnligllsriteleesdretihllvfllmqfmsrtdqafpsedkpisktqnivlkhlflllghnqidktfhtapenlrasavfnaflanlpqvldqnhligglilpsimqiilyapnpsntaadcyqnlvfnyslwyleqyprrnwmltilvvlykysytqpphsayvisamrmvmnslrnhfhqcrriptttildiqgasrsrdvsqpslgtdpdekdpsppaspmfpsegtsaaskskgqnvaftpklqhafrkyndssleadeteselvaipesdlsdstlhgssapgsfddtvhydetplskgdiqrsramraieyeekttkphhksmittktgdtyttkirtsgaqeavsttvvttharhslqegvrmivtplvgtdtaaet…
>TRINITY_DN19358_c0_g1_i3.p1	megdiyenqalekeeqernlideckpmdaalkppdnkelnialainptadefdnppcylpqpgdelpskdalkpmgpigpwatgkvdwspmagltgtrpvvdrysitrfspnewraknhdilqktndifdkatknqyssktafmritamvdktqaettknltqraqlvgkwkvaletaiknmadeistmeeerirlkkslvilgvpesiakeclekragrpdtelvrdlpeeelinelaliaeigqqlkktledfeqqqvenrtarqrleydwsdkkeayeidttnvslnnfsktimfrpgairqpaeqaseqywehfsketleecekcrqksiklrqtlnsilmnaardirnqadvvegvlvarinctqenlkrfenelrdclqkladtetritqlha…
>TRINITY_DN19453_c0_g1_i1.p1	llpngkpfhcfqgipyavpplgklrfqppvpleqfdapeldctspkdpcyqrdsvtrepvgsenclhlnvyapvksssqplpvmvwihgggflfghgqtflplslvsedvfvvsinyrfglww
>TRINITY_DN1948_c0_g1_i2.p1	msdsftfemssterpvnrfqvnpvshkvneniqvnvpqevyrrlvnndgetleddtfnedateilnkqnlqrtqrqsikssfrdkdkpsrfkdfqsqttrfqvappneedsddssgskedrelleneydtkygksfrhftrealprldnyrnimsiqaayrptldelhnatltgksaslnrnqdpeaanmngvlkfgwikgvlvrcllniwgvmlflrlswvvgqagiiegyililtttvvtcvtslsmsaistngvikgggtyymisrslgpefggsigmifslanavacamyvvgfcesmldllgsfglsiidgdvqdvriigcitisillvivvvgmeweakaqiglliillvaigdfiigsiigpkseeekakgfigynatilkqnlfpdyrven…
>TRINITY_DN19497_c0_g1_i1.p1	megtagkrkliekyemplshldfgyirecksiremekivkilrsgeeghfpdltkcaedklrelkpnsrlfryeeqlrgrealtnqewktifewtnsikvkeselsaaaaektaadlgvppvrksgtikesvekidpkipqsniestaaaksvnkttdyqkwskydadeeclrmeladermqeeverknrlnkqkskmqpipegshtaansakqaevmskltavererlaeqyrlrgndyfrakeyekaieeydrsitvcpekaapahnnraaaniklkwytkaikdcelclrlepdnlkarlrlaeatycdgrrqesyalymkvlelepqnpvalkaitqlrslfvelpppnatrlqivednkprtteqdthskaaekssiaekpaakstqvsessss…
>TRINITY_DN1954_c0_g2_i1.p1	maarknisnmleilnyiglsllllsagtraqsgynyarpeisniasgggsnsnalrplvplssntitaptnaavgypstggsayggatsaaaapyavfgaqptalgatgptayagatgasalqvgpgfntakrpilstqqrgggggggggvysvgltniagaqtaygsaarsaglndvdyggegdysaipgvpavdypvyaqvpqtnfdctqqlpgyysdveaqcqvfhicalnrtysflcpngtifsqetlvcvwwnqfecstapslyannayiydygseqraagayggssvtaqlgarqsanypgaasgsglratsasvptaggifgagnlrptaygtlpstatpvpstagysagrfpggapasaqsfntavtpiaatqatygpagvgvagatglpa…
>TRINITY_DN1958_c0_g1_i3.p1	ckvlfrpmddeledkvfyqayvshmkilskfavgfssinsplayiwklcrlyvlrpeviffgvilfifliylqavdawsrgilgrlqttfgrqranrmkmtsevsghgdyecweevrqqsavyallgrrprmedryiieeninnntgisffaifdghggefavdfakdilvkniynkiiattkllgnqqhlssnnnaaldadyaeydaspylrrkasrkddsnkennepsvrrrdslrkahstaddckassvgkqqkdtdvftsklnslmrggnaakealfggggkesgkedgkwngppqnfdakcyiengkinfgklitdevlaadyklveaakkttniagttaliaviegskltvanvgdsrgvmcdsrgiaiplsfdhkpqqvrerkrihdaggfi…
>TRINITY_DN19783_c0_g1_i1.p1	mnssvsfllvmicavvlaaqqgqakkgcnayghacygghgkrslgsltdemrvnnafrnereelhpdeqlqvmpneatgllpegeietfpryrlikimksllsghlkrpveqpneidypisaeafsrdnsnvfn*
>TRINITY_DN19803_c0_g1_i1.p1	mqgvgatsqelnilpvttfqsddlleklkmlnyekhllnefkmkplsrfyfvksfnpgeqffmftlicwwlcrklgkdmerpqefddpntviakivqvlgemdvpvdfppnklirgagpicltvldilatqatkvaqiaynrphiaqedevatdylednaeiilekledeqnaalsddsdmevnsgggfknlnwinrarrsernhnidlpdddsaaeqftdqqqwrqefervlphlkvyvkadardwrthfsqietlkasieecsedtqtqlkklhseftfslekiesrekhlnnelqsyvgqfkeisvelsnvqhaqtqvqtdtetlmsqlsavvqendikksemerrgqsmsdgssvvnikkaisklkedtaqlnlevallvhgidqdilrqagsfa…
>TRINITY_DN1981_c0_g1_i4.p1	mstwetlynrpgpnrllpaesyrtsdpkeavkirkgadglaseepfsipgllkrtvnnygdypalrtknekkeyttvtykqyeqkvhqvakafiklglephhsvgvlsfncaewfysamgaihaggiiagiyttnsaeacfhvlensraqivivdeskqmdkikeikdklphlkaaiqiqepyapymkkedgyyrwseieamvvaeveeeykkrleniainqccclvytsgtvgmpkgvmlshdniffntraitktlhnvtagsevvvsylplshvaaqtvdiytvasiagciyfadkdalkgtlvktlqdarptrfmgvprvyekfqermvaigssngslkkmlaswakgvtlrhymedqgkgsggfgynlakklvmskvkqalgfdrvitlvtaaap…
>TRINITY_DN19976_c6_g1_i1.p1	snlssrpmsttnyreqtylkrswivgsngshnykvqrlrhtfsvpesfpndayypdglsygtnlphdrqiflsnasnfgselsrdpsahcistrrlqqqqfqptstqqqrnailhlyddcsanhnstdvnvastshnqthqnrsadsgnlrerllrietdsdcehdvscfgvvsnrkharrnharrhvrsksftnnrqhhhpliggagvmrrsssadllfhltpgtspipeynnsdvneqqhrkhdelifli*
>TRINITY_DN20130_c0_g1_i4.p1	lseikgdiltcnlliervdiledageslspyvdigqvegsfvmllgywltehlvydrktgelltnrtwnykppgakdipidfrvellqknpnpagfmrskatseppaclavssifavqqalqsarqdaglkrewirlgapttpevialnagtdttsfsle*
>TRINITY_DN20277_c0_g1_i10.p1	hiclrgingttyvgskfhrvinrfliqggdivngdgtgstsiygdyfedealsvehnrpgylgmanrgpdtngcqfyittisakwldgkhtvfgkvldgmdtvhaiedvktytddypmepviisdcgelptepyefypddfnimswvkaagfpvttsfivllifhyfyr
>TRINITY_DN2028_c1_g1_i10.p1	makgkrgkggkgsksqkiekeykiltleeqqardakyamrlvdlrtclsfiddafisvdelkdqedklerwniylrcdglpkpyippdvrlffeklkhfesldiektidwllsvdersiltqdifskdktrrvlvkelrpnygdeykenvdlmlkvvksieyyaddeqktlraepsvledileqkkaayreidkffdryayrilssedsymesvnattaeyayecenfeihmwtlknvpilfrfldvpcieaslhkmkvtiqlpiailqenltirgihfyfdpfsenaksykqeikhyvedltagmpdlydclihehflqgdlqnqvrnklierrveyetkviaqaeqlenlkklnedenkkkqmkiiklpkeppivtidmfpdiwddflqlenerfnn…
>TRINITY_DN203237_c1_g1_i1.p1	mseisfchqyfeqrkavmkgnickvlllvvllvatatallisgngrpscttqeeinirifrnnwdptsywkceelnaapvlercpeqmayldgvkncvdwaewhweeptdsliienql*
>TRINITY_DN20375_c0_g1_i1.p1	mcqgfieflignhpiatalrdnfvfkivpmvnpdgvflgnnrcnlvgqdlnrtwhvatefshptlyaiknmlkeldnsdiyqvdfvidlhannslhgcfiygntyedvyrherhlvfprlfaanaqdyvaentmfnadekkvgsarryfcerlsdtvnsytveismgghylkdgktvalytedgyyrcgrnlartflhyyrfinvlptplasearlrrrnrprthhsrsrsrtryevkprpkttrcyapiaytnlsihydsgssdeggfsptrpiapgsslfsgyrnyrrthgnsavthdqyallalkstkydhlgdfvgggrvhayqhgrattaeksskavtfeqplnvppkpylsiidlnqltrgslnrktrsfdadpr*
>TRINITY_DN20427_c0_g1_i15.p1	mkkftfkgvldgfrqsvqpqvyrqeveipehlkpehftlkrtfrhgfpycptafafdpvqrllvigdksgfirilgrpgvdaqakhegesecavilteflinegalvtvtaddtlhlwsirqktpqvvqslkfqrervtcihlpvgskwlyvgtekgnihvvhvetftlsgyiinwnkaievvrtshpgavialcdnpidanklliafecgllvlwdlkskcaefrwqaaepvksvawhyegkyfisshtdgsictwptkpipkpqsvicphakvskegvvekckpiykvdlktsqmgdsftifsggmptekssksncitvmvgksttvlemehavmdfiilcenpwlcetqepyaiavllqydlvlidlltpgfpcfespypmdlhespvtcctyltd…
>TRINITY_DN205_c0_g1_i5.p1	msgcrnypsyyrclsqgnylnfehlsadnypyylssfsggnssnsnannplfnfgtnvendtndlsgsenqfndflqlpltpwrtldqnldiepstrsysssqyfnsmnndrrngggggvhatnstdsinnsssrtrrarsrlgqlnplfhkrdkaedenalpsllvkqarktgamqlsgkglttvpdkiyqineidkdlptsleqltvkeedawwnqmpltnldlssnalthlspkienldtlttltlhdnlltslpreicrleklvrvnlsrnklrelpvdfytlpelrylnisynefeelhpslsdlhmleyldashnsitalpngigflvrvselllsynhikelpsdlvnmrslqkldlnhndlislpedigslrkllclylqhnditqlpnfe…
>TRINITY_DN2083_c0_g1_i3.p1	mkwddfgagciggacgvlighpldtvktwqqasnssvpravsqiynrnnglngfyrgmlfpfvttgainsilfgiygnhlrqlrrvchsdyqreqleyqnmfiagsiagfvqsfiacpielikvrlqthcyyneyifgqrrtpwgvfkkviqvdgvsglyrgllpmmcrdvfpygiymmvyrqtvdflektplvqkrrherlnknensnvdflvttlagawagilswvcvipfdvvktimqaeskkqyrnikhclvknfklygwrrlfrgswmlvvrampvnaatflgyeyalewfhklndsyi*
>TRINITY_DN2083_c0_g1_i4.p1	mggmlfpfvttgainsilfgiygnhlrqlrrvchsdyqreqleyqnmfiagsiagfvqsfiacpielikvrlqthcyyneyifgqrrtpwgvfkkviqvdgvsglyrgllpmmcrdvfpygiymmvyrqtvdflektplvqkrrherlnknensnveflvttlagawagilswvcvipfdvvktimqaeskkqyrnikhclvknfklygwrrlfrgswmlvvrampvnaatflgyeyalewfhklndsyi*
>TRINITY_DN2091_c6_g1_i1.p1	qqqqqhaqhhhqqqqqqqqqqqthatsnsnsgkisyrgiftttgntamsglnsaaaaaaaatqqqqqqqaaqqqqqigspqmsvlpgqmsppsaglgnswglpspdktlfqppifsllgpgpqstaqahyaaqqavaqpsstpspshhmhtayddgraaaqhvellglnmdcspiilkqpppsysstssftslsdmqqaqashelqqyrqqisvattkyqwldspaeygaqqslvvpgpssatsvaasavvggiipkqetytdptpphlmqpstaqgsqsgysvvqlaeyspstskgheilsqvyqqstmplklvpvkprkypnrpsktpvherpyacpvencdrrfsrsdeltrhirihtgqkpfqcricmrsfsrsdhltthirthtgekpfscdic…
>TRINITY_DN2107_c20_g1_i1.p1	tynnnnnkqkkqypgyreqqqqqqqpplqqqkqhqqkeqqcldylgdteetspahlctfkspgelaarlrslrlhhccernvfsalhtvalnatlsggvecvrilmdvmdldvlatritcelaeilfrfdcrqvysqihqcddckeayrrwvcstlvpyfaeesdisvspsnnynnnnnnrnnsktdnrtnststknsdksiinvvtsnktgrlfpnennnnklhdavdaieeatqrtkrqlshnitisnpsppnsdvanngetsavlkrskrnldgrcnrhqqqqqqqewrqeqqkhpkqskqsnifistainadpctedpviskiikrskrkvqfrkrrrirpclsvcqtveqkcpyllpadrapalptqyageptflcldqsipetgeqlrkstyg…
>TRINITY_DN2121_c0_g1_i1.p1	msqqrktaaddpeqgdpsynismgeeymlneieknfilaaergdiqgvkkiiednkgqpdkfnincvdplnrsalisaienenfdliivllecgievgdsllhaiseeyveaveellqweeshhkegqpyswesvdrnkstftpditplilaahrnnyeilkilldrgatlpmphdvkcgcdecvtsqetdslrhsqsrinayralsasslialssrdpvltafelswelkrlqamesefraeytemrvgvqefvsslldhartstelevmlnfnhepttdiwmpgqrqtlerlklairykqkafvahpnvqqllaaiwyeglpgfrrkqasqqimdvvklgtmfpinsmnyllapdsdagkfmrkpfvkfishscsymfflmllgaaslrvvdlafel…
>TRINITY_DN2121_c0_g1_i4.p1	msqqrktaaddpeqgdpsynismgeeymlneieknfilaaergdiqgvkkiiednkgqpdkfnincvdplnrsalisaienenfdliivllecgievgdsllhaiseeyveaveellqweeshhkegqpyswesvdrnkstftpditplilaahrnnyeilkilldrgatlpmphdvkcgcdecvtsqetdslrhsqsrinayralsasslialssrdpvltafelswelkrlqamesefraeytemrvgvqefvsslldhartstelevmlnfnhepttdiwmpgqrqtlerlklairykqkafvahpnvqqllaaiwyeglpgfrrkqasqqimdvvklgtmfpinsmnyllapdsdagkfmrkpfvkfishscsymfflmllgaaslrvvdlafel…
>TRINITY_DN2135_c0_g1_i8.p1	maafgkfairalnlnqslrplqrnfhkfqsaknvpksyskylvfvgggvtalicanymkservgasirmrkaedenllkkltsrerrfikfasveyqgqlymtpqdfldsvveqeprprlkrralsdqdlqvikdntpplkkgtkmlfrtlrdrgivsyteylfllsvltkpisgfriafnmfdtdgnhrvekdeflvddyidddeglqrkhridttlqihlfgkkgnqdlnydgfykfmdnlqtevlelefnefskgnvaitendfakillrytylnteeydayldrlmdrvkeargitfdefrdfcrflnnledfaiamrmytladraisqsefsravkictgfklskhlidtvfaifddngdgmlsyrefiaimkdrvhrgfkssskgegwdafrh…
>TRINITY_DN2153_c0_g1_i1.p1	mryaaetmqiekdgslerpgdwdslsdrmrklrrphqksalqphkeatlladrkdaltkrpldfdreeetrkgetikwleshfgsestasndsreddavvgggdieptkktffnvtiksnqtqtptpltnghrvianntyerkklkehvveanpsgssgrckyyqgisnwterkeplvnhfsskafrddlqetvernrlrrsevhngrdkqqenhylvdssdnyvsredilhqkqrqslssqflaktsrnsrdrideldapakgvskmsresgvryisgsrgdlryggmngveldnskrlfmpvkqqsqerdlelrhssgdfgpntakkyelgevrsrsyertledttradyelhntnslkpiasgpraisparehfqtstlgrptvpqrrraiekklr…
>TRINITY_DN2167_c1_g1_i12.p1	mqkltlfllclgvatswakspysllsktemnllqvmmdtrqlqrsnptrsvgcfdyylplfdsisekykeayaacvvkgnadreaidaatqprrdlienvasssclalqectllngsvdyfscfastgkentenmydisanasatlaevresyrlieteenrctntserayveeiyqanldlqsclrgdtpvpttttttptpsptddpntttastvtstdepltksssvesttddptttpaassdtdssehnllpeedlfamarntfvkmrspvrkh*
>TRINITY_DN2171_c0_g2_i1.p1	mstlkcyqdeeresqygrvyavsgpvvtaermsgsamyelvrvgyyelvgeiirlegdmatiqvyeetsgvtvgdpvlrtgkplsvelgpgilgsifdgiqrplkdigessgsiyipkgvnipalsrtqawefnptnvrvgshitggdlyglvhentlvkhrlivgprckgtvrymapagnytvedviletefdgeitkhtmlqvwpvrqprpcteklpanhplftgqrvldslfpcvqggttaipgafgcgktvisqalskysnsdviiyvgcgergnemsevlrdfpeltceidgviesimkrtalvantsnmpvaareasiytgitlseyfrdmgynvammadstsrwaealreisgrlaempadsgypaylgarlasfyeragrvkclgnpereg…
>TRINITY_DN2186_c0_g1_i10.p1	mhrteslqslakifilaflcsemhssftqsnaaehpfnnypssvngsetlleharhqasirlaiqdyifgeghicggaiiapsvvltvaqcvynyqtqtarhpaelkvvmgtlnryqrdehtlvygvthvhqpktfnartlrdniaiimlerdippahptvqpassswktfrsgevgenlsdakkqqtyevtswfatekqipytqlmslnatqlsdapcvakfgslygpdmvcmgyqhplqeaaceqdagaplvhnnqllaltsiqsvdckqslqptafvdvahhskwiseqigdgtncnssiwgtlafliftiwtarrtkwfkflp*
>TRINITY_DN2186_c0_g1_i15.p1	mhrteslqslakifilaflcsemhssftqsnaaehpfnnypssvngsetlleharhqasirlaiqdyifgeghicggaiiapsvvltvaqcvynyqtqtarhpaelkvvmgtlnryqrdehtlvygvthvhqpktfnartlrdniaiimlerdippahpavqptslswktfrsgevgenlsdakkqqtyevtswfatekqipytqlmslnatqlsdapcvakfgslygpdmvcmgyqhplqeaaceqdagaplvhnnqllaltsiqsvdckqslqptafvdvahhskwiseqigdgtncnssiwgtlafliftiwtarrtkwfkflp*
>TRINITY_DN2186_c0_g1_i18.p1	mhrteslqslakifilaflcsemhssftqsnaaehpfnnypssvngsetlleharhqasirlaiqdyifgeghicggaiiapsvvltvaqcvynyqtqtarhpaelkvvmgtlnryqrdehtlvygvthvhqpktfnartlrdniaiimlerdippahptvqpaslswktfrsgevgenlsdakkqqtyevtswfatekqipytqlmslnatqlsdapcvakfgslygpdmvcmgyqhplqeaaceqdagaplvhnnqllaltsiqsvdckqslqptafvdvahhskwiseqigdgtncnssiwgtlafliftiwtarrtkwfkflp*
>TRINITY_DN2188_c0_g1_i1.p1	mlgtvpmslvdaptdckselynsklgkvdfynifckifalaseiqlssdtrgvsgssksssqnnnklnsdstkknsfqlvefhsledlkykmafrdkravitggasgiglqvckqllaneaskiaivdiqenpedisklraahptqtillikmdvtnrqgiadtyeelkktfgtidivvnvagifndqdvqrtilvnlggiinstlaavkvmstenggnggiianmssvvgldpmfllpvyaatkagiihftrclgsdtylirtgikfiticpgatitdmftnftekmlfpdmgdesyrvldrlnkqsaadvsrciltalekekngevyiiegkrlfptemksywrgieksse*
>TRINITY_DN21_c21_g1_i1.p1	mlgqeqllerssiatsvglspqeealqslckqllkstffrgyyeerrfvdavsdyrdivglhcserdaerllldikcklqlfyqnspkvwigithgacmgiipkkytlntniwlqlqevafgqywfsvksvrfrknevllklkvvravepetrferissshfhtptlshasntsalavkdsaktlqstpqheelasrsnvenpevmqidyedfvnvlrgwgatikhtvydfisndinkdnikdflqflglvvvslltgsvvaikylgnfalrfmfeftrftqvmtpiilklidvinkivggfyilvamiwkdvfmkkkmpkegvlhdykeyppsnlkaieynrplyksieynirhsplhspqppfmgtsrgpfteferkfq*
>TRINITY_DN22086_c1_g1_i16.p1	msedylsqplslgsssdeartnrssgvssatstfstpispylnydprflqqaqpefifpegankqrgrfelafsqigssvmigagigglagfynglqtssalkqtgnlrrtqllnhvmkqgsgtantlgtlavmysafgvllqnvrgedddvntliagtatgllykstaglrkcaigggiglgisalyclfqisrassggsglkfl*
>TRINITY_DN22089_c0_g1_i1.p1	mrsifffdsshklalltflalssqwqvlavdfpapitkchfgdekcmieqgqkllnraatgipeldipsieplvvekiemlgdknsalkvdlvmtdvkfhnytkpkitvikgftkdlskpmkivtqninprltikskykvdgkilvlpikgegeltltldnvksrftttlhaeqrdgkqfliidnikietqvdkattdmtnlfngdkalsesilkvmnenwrvlsdeltprineavanklkvlmakffkdipyedyflpe*
>TRINITY_DN2211_c11_g1_i2.p1	mteskktenvkpldeiiypeiepgiiskqmidkayledgkqgeearlhqmepvvyerisvlrlefknilridhlwimpnltklslnsnkieviehidmltslkeldlsfnyierienikklvnlevltlfrnmitkienldtleklvilslgdnkihstegierfrflkdlrvlnlegnpvgkkpdfqmnlyvaavlpsvkyyeyktiteelrqkgkekyyrelreieaneekeilaraakakeeydeqrlassfveylnehqlyeslwkgdedghallqigqaatdladeydndiydvtqeiykygleryeereleinefkenleegqkliqqmgqdviedflhhkdrvfdrasailkalelrtvrgedeespeslelleqfdkitmqfddtineiwq…
>TRINITY_DN2273_c0_g1_i10.p1	mhlkndnemnsntnvtaalntkpitanrsdfsstsarnsititssnssadscasstdsgviiignkrtcsnsvdingtsgntakdnninngndsddmrrrseenlksnknitinnqidnnsinienvinlrrhrnssssrssrksfnncspavsirsntisiisidendidssvvdsdsdfegqnssyvvkklgqqttyepnhpnlpninkgmqvlsqtispgampptagplsetilnggtlsppllgpppmapntaqigsialsnstdvtfgdkhfyegpvtiqqflidsrdkwkngeeggndnpnfinasdaedatkanspnaqpetqyefifkrraviitgaiilltiligiiiitvnsltkerirkkpledseymfngtllivskdewfaeavkd…
>TRINITY_DN2281_c1_g1_i1.p1	mfkllplllacivcsiatpepaglytiissssilkpyqtisltaksqnqqqlqsnavtsgeqednndttgitddqesgapasvtsiatpapisnsqaaapasigrltavasagsalasasasrsalrvsssinvptgssssttiqhhilppetiplpitistrpglrtviapetitirestvakvgevvqkiptavshqsqtvvhkharvgtpigapavrtiksqvlrayhtpiifspqtsvvrrgntnananakasgnaktsasasasasiisnasnaqssannrykl*
>TRINITY_DN2283_c0_g1_i29.p1	msdldlvpivvgiaavvagaaiihyllnkkskksrpepnrtarlrtlvdpndkyqlpliekeilshdtrrfrfglpsnqhvlglpvgqhihliatiddelvirpytpissddevgyvdlvikvyfknahpkfpsggkmtqyleqmnigdkisfrgpsgrlqyqgqgrfqikklrkdppktvvakrvnmisggtgitpmlqlirdvlkhndkdktelallsanqseadillrnelddlakkypdqlkvwytvdkasegt*
>TRINITY_DN22_c30_g1_i1.p1	atggvyvpqqqqlqpspsqqqqqqqqqqyvvpqghmmmppnvqwqmqqqqhqqqvapqqqmqqspqeqqqtlplplqpgpayilntaeqqkqpvapsadskatavevvpadkislqqqsqavsspqsimqqstvhvalsaaappaaaksnavpattlqksddnkvaskaaempaapegeyddydeeeksteppkkkhkhkklagipkadakkkqqldpielaleeqrqrapapspvheqyklihenlglefrdhdgqserpggamlsltlgllvtaalailigcrmrtvgrrtrrmggkapysheadflvngmyl*
>TRINITY_DN2302_c0_g1_i15.p1	msctettkscvecknirdasdaatmsspkifpdkkykvvqptgkevtglthecgvfgaiacgvwptqidiaqviclglvalqhrgqesagiatsqgknsknfsihkgmgmisnlfnddsikklkgnlgightrystsaasevvncqpfvvhtahgalaiahngelinceslrrvvlergvglsthsdseliaqslccapedasehdgpdwparirqfmtlaplsyslvvmhkdkiyavrdsygnrplcigkivpitlgpgkpedataegwvvssescgflsigaryvrevepgeiveltrngfrtvdiverpdykkmafcifeyvyfarsdstfegqmvysvrlqcgrqlaleapieadivssvpesgtaaahgyaresgipfaevlcknryvgrtfiq…
>TRINITY_DN2302_c0_g1_i6.p1	msctettkscvecknirdasdaatmsspkifpdkkykvvqptgkevtglthecgvfgaiacgvwptqidiaqviclglvalqhrgqesagiatsqgknsknfsihkgmgmisnlfnddsikklkgnlgightrystsaasevvncqpfvvhtahgalaiahngelinceslrrvvlergvglsthsdseliaqslccapedasehdgpdwparirqfmtlaplsyslvvmhkdkiyavrdsygnrplcigkivpitlgpgkpedataegwvvssescgflsigaryvrevepgeiveltrngfrtvdiverpdykkmafcifeyvyfarsdstfegqmvysvrlqcgrqlaleapieadivssvpesgtaaahgyaresgipfaevlcknryvgrtfiq…
>TRINITY_DN23092_c6_g1_i1.p1	mpkidpetqklydeingmiqkfkddqkakadctwaekcgdmgdvpklrlsskkilkghinkvnsvhfagdsrhcvtgsldgkliiwdtwtankvqviplrsawvmtvafspsgnfvacggmdnqctvydvnnrdasgvakmtrellgyegflsscrflddghlitgsgdmkichwdlekgvktmdfnghagdiaglslspdmntyitgsvdktaklwdvredtykqmffghemdvnsvfyhpsgqgfascsedqtarlydirsdqqiaqyeppqkntgftscalstsgrylmcsgiegniyawdtvkvthnatlqghenrvtciglspngmclastswdqqvrlwl*
>TRINITY_DN23297_c0_g1_i12.p1	vwfavrkacytlnkrlepvklalgknaswpkiveeawtrkinmiasehykegdmlnysvfglalteikldiltgnhliervdiledageslspyvdigqvegafvmllgywltehlvydrqtgell
>TRINITY_DN23297_c0_g1_i5.p1	sdslcfavrkacymlnerlapvkaalgknaswpkiveeawtrkinmiasehykegdmlnysvfglalteikldiltgnhliervdiledageslspyvdigqvegafvmllgywltehlvydrqtgell
>TRINITY_DN23373_c1_g1_i2.p1	mnymkcrcgvrcnhgliinpvdtckkklktkqlsdkevdeiffmlgqcepvlslnparvecviggnldqqeipksnntlhsrmpnikvfsgtshpdlaqrivdrlgidlgkvvtkkfsnletcveigesvrgedvyivqsgsgeindnlmelliminackiasasrvtavipcfpyarqdkkdklqggddgyesmkfakknhdwkfrsrapisaklvanmlsvagadhiitmdlhasqiqgffdipvdnlyaepavlkwikenipewknsiivspdaggakrvtsiadrlnvefalihkerkkanevasmvlvgdvkdkiailvddmadtcgtivhaadrlveagalkvyailthgifsgpaisrinnacfeavvvtntipqdghmrdcpkiqcidvsm…
>TRINITY_DN234_c10_g1_i7.p1	mlstwtalksvwpaakakskqtnmktnqlviirhgesewnkmnlfcgwhdadlseqgakdavnisatalresnlkfdiayssalsrakqslsivlkelnlcdlevvsdwhlnerhygnltgfnkrdmadkygeeqvqlwrrkfdvlpppitsdnpyyksirnnpnfknipeaefpdteslkvlmqrvipyfddvifkqvlagkrvlivahgtvaralikhidkvsdenistvnvpnsipcvfefnmengekvgnttfladenflneqiqktasigqsnmk*
>TRINITY_DN2369_c0_g1_i2.p1	mmqvpenlvslyiatcgqngaglgadekeiillvyvileaksgkiigtkqllvrpdgnfakdrtvsgsseaslvagasspplasqhadvinnntsisntntigknvynspnttllitnnstaitngsttagtnlaavsitasstatatptleaielpiavaqatgkplqeaidefdeylrsltlnaddvdnikiitdgqlplrqclhreacakdirlpqyynrfcdlrkeflryksgdlsralvpvkdikkilqiptvpapqsigemmkelnissseeqefyikesrdmvsviqvllknghnfttnevvtlvlepgicsiddeidgncivrarglpwqssdqdiakffrglnvakggvalclsplgrrngealirfvsqehrdmalkrhkhhigsryie…
>TRINITY_DN237376_c0_g1_i1.p1	mklflilaallvstcratlygavstqfqhldphshtysygyadtnsqkqetrshdgvtrgsysyvdgsghvqslsyvadphhgfnavgtnlpkapapqathfaavhaaaaqsyvpyahhypqhipvlthggvpvdtpevqharaehyaayaaaaaaaashpdphdphahhlykrsiyghpwnyahqnaiapvalthggvpvdtpdvqaakaehfaahakalgqgahapvapgdtaevahakaahyaahaaarvghsightvpvhgyhipvihngvpvetpevqhakaahyaavaeasarsghgsahddgsqydgrwegpygggyaggykhqgpihipvihngvpveppevqharaahlnalaaashgsghndyygheddgqyhshhy*
>TRINITY_DN237455_c0_g1_i14.p1	mtkrglrtrrqkkdrtamvlhfeletninqlhpgdveeanvrlmvihssalaaksakqnnhscstdgikngkqkvsknvsvkhilnlkvyqrlrhgkrvlldsreveikvdpsladgtqsqwmqfdvtkavevwlreqqsnlglevqcdncqragvrilnyisfnvansetydaqlmpvlniigrfglnykeirsnkysksaksiyhhhnvailangrhdsnpalykhschktnqrccrhtmevvfkklkgfefiiqpkvfdagychgrcpprynpahhhamlqsliwkqnrehaprpccapsklvelevlhvdekdseklkistwtdmrvvecacs*
>TRINITY_DN2411_c0_g2_i1.p1	mprvhfannnrmyagsempecergyqtldptstmlrispndniyfnrgensesvieltcigkeaiiykiqttapekfrvrprcgylapsetvsvslmlkqdyhlgespkdkflvmcmtapvgidpsqqsmsetwklkppngsdveqhrltcnyrgnasgastpghcvcgqggarsggpdegiasaksvntvsdlsshakllesqlrftqilqcvtlvfllalsvavvyllktqlnrlpvcageeecsaalgsncpgrnl*
>TRINITY_DN24158_c0_g1_i1.p1	mawrsvgadnadlirkmrdygiiasdsvaqamtktdrrhysprnpymdapqtigygvtisaphmhafaleylrdqlrpgahvldvgsgsgyltacflryieekgddvntrvigiehqpelvaqsfqnlnsddpkmldsgkliivegdgrkgvpehapydaihvgaaaaitpkalleqlanggrlivpvgpeggeqymtqydkdsegkvketrlmgvmyvpltdlhrs*
>TRINITY_DN2417_c0_g1_i11.p1	maeaeggseqddvsflrtedmvclsctatgervclaaegfgnrhcfleniadknvppdlsqcvfvieqalsvralqelvtaagsetgkgtgsghrtllygnaillrhhnsdmylaclstsssndklsfdvglqehsqgeacwwtvhpaskqrsegekvrvgddlilvsvaterylhttkeneqsivnasfhvthwsvqpygtgisrvkyvgyvfggdvlrffhggdecltipstwgreagqniviyeggsvmsqarslwrlelartkwtggfinwyhpmrirhittgrylgvnennelflvkkeeasiasttfclrqekddekkvledkdlevigipiikygdttvivqhcesslwlsyksyetkkkgvgkveekqailheegkmddcldfsrsqeees…
>TRINITY_DN2426_c0_g1_i3.p1	mgipdirmlisvefevfghvqgcyftkytrdlcgkagirgwvknskqgtiigkmqgpkeeidkmiswlskegspgcqidkcilknsttlnrldykdfairf*
>TRINITY_DN24334_c0_g1_i19.p1	medyapsrykmlekigegvhgyvfkamdlqrqepvaikkialknkfgnislntlreiktlqlcqseyivsiidiypdltglalvleympetlygklrnemnplsrqqirkfalmmlkgieylhnigimhrdikpanmlisedetlkiadfglarlyfpkeenklyspqvstrwyrapeilwgsqkygpavdmwaagcvfaemlrgvplfpgatdieqlalvirtlgnprlnewpdltslpdynkirfpnavgvhwdnlfpscthaveinlvsnlvvynpknrltatealnhdyfq*
>TRINITY_DN24455_c0_g1_i6.p1	myglftkamkfsnlgralgplailkncniilirhfskqesklaklaevgrletakldgkyetgqlflhrifgyrgvvlfpwtarvydrdlhnpskqkqrvntdgasdaasanekgkrsaggasttttenpateqgstevqstgkgintstissgssdtaakevkgkvhtfyqvlidsrdcpyiraqteavtflgnqdsnrslyaipgldyvahddimpystgekhplqhelfdkflthvagkdppfegqdtlkawqeknhpwlelsdvhkettenirvtvipfymgcretpassvywwrycirlenlgvlsvqlrerhwrifslsgtletvrgrgvvgqepilsprlpafqysshvslqapsghmwgtfrleredghtfdckippfsleskpeepgtgl…
>TRINITY_DN244_c0_g3_i1.p1	qqhheqhqhqhqhqlpqhntqqqqqqqqqqqqtqqvyngdlnfttfaelcrlcsirngpakihlfekeaeqrnlvyklrtlmstniskddylpkniceqcvhkveqlfdwrqsslqienvlqnyadsmravtatinfqdgtvnmdkmtvaqknayleahmavqqqmaqaaiqfkqqqhqqq
>TRINITY_DN248_c0_g1_i3.p1	mkmnenaaenmthsvrngmetcsnkntdtnkcnstptksshnirdgdsssgnsnearsstalfsapgvnskqqlvknaisicwqkslqcvtnsgkpgspsakyfnwsyrllrrkqliilliflvfvfylsssirasnyaderipvlhyshvpgmkgylvwsdlcripdvdvhapdimqhfkrekykpcsnkkplttvvfnltsqeyvlqveeseiksfsksgrinccyqtiirngtgakadedyrlgkcvpfkrkvslppsihsilvqcdskkrnvyknghplineqpdvrerlktwkekdakrgrtkppsvlmigidsisrvnlirampktaqhlydnewfelsgynkiddntfpnfmallagynkyntvekcpprvlgaldncsiiwnafrehgyvt…
>TRINITY_DN2493_c0_g1_i3.p1	matsswhrallltlifllscqqhsatpskriiyrftdcpaeqllhlpklsavfelsavtcnittlpnayftrfsaltvlelresglatiedyalsgldqlqwmslagnyitnvkpwareplkalnsldlegnairtlngesficypnlhylslaanllerissdvfayvphlkhlnlaqnrltvigssyfrgmqhlahlalhhnaierieadsfesnahlrslrldgnklkdleflrtraltrllnlnlshnqietldvfassewavidldvshnrleelkgdtlkgltgvvhlnlsgnalrllatscldklinletidlsannltqvpvglfdaptqlqrvnlsrnalpdihatlfaqlpylrlldmshnqlssgafivhfspllprsaltldlsenh…
>TRINITY_DN25041_c0_g1_i2.p1	fqqqykqqqqqqqeqqeqlvqlqqqqqqrqqqqqqlrsqiqqsqerltneqallisqslpsrtlghsvhatvvshpptiltrtpsgsvyaqqrdittlkelrdgtqrqmierttlpqivitqpasatvqaqvihspllldgstgttgmrsvistkitnaggnsgrsssislrgdagrlsateqllnqldndgddtltrsslrllggssgsgsikgrggsgssglssfdgsssgsdergnsrddsglrsglrtsnrrlqtlfsssgsgssgsasgkstw*
>TRINITY_DN25077_c0_g1_i14.p1	kravfqtalspmerwqgklavvtgasggigaacaralvtaglrvvglarreaklqdlkkslppalqpqfiprrcdvskedeviaaidwtermlggadvllnnagitretelvagnntekirqvidtnvmavlwctrevfrsmlkrgneghilvinsiagqqvlnfidvlpsfniypatkfaitamtetyrqefqlhrskvrvtgicpgavntnifpdeiqfyvkhmarlepeniadavlyalrtpphvqiheitlkpmgeif*
>TRINITY_DN2516_c0_g1_i6.p1	mqrensnpyqqqqqqlqsqtqsqtqsrqemqqtssqqqyssmqqqqrtsrteqrteqrtvqsqqitqqrvqhigaggaytppslthvysqgdisppifeqifknarfaqggnalfegklrgnpkpfvswtrkgaplleshkfrmsyneatgevslminqigpgdegeytctarnqygeaicsvyiqpegapmpvlqpvqkfdkslytngysytsieeefrvdtfeyrllrevqyreaitrrsayeqdqylsqeldrsmgpahapqisqkprnsklvegsdavfsakvgsnpkprltwfhngqrlvpsqkyetsyssgiatmrvknashqdaghytllaentqgcvvssavlavepaaetthepkpvdvtaeqleagkalpptfvkgyadrevtegrmtr…
>TRINITY_DN2525_c0_g1_i1.p1	mdfknlcqnidvsslraripsmpampampqiklpkslpklrprrifsrsredlsrskgstkeqqpqqqspshqlttrpsippadfinhsprristisslmhqetrgdsqrgtyrsacsvdddypsprqfqssghlsrplsptqtpingvtserdaeatvakmslaeklqkgykditefrlshifakktvvrkdiiqvdqyverfnedrerelaeqerrdrkiadnysfnfklsrqdtdnskrsmssndspkqeanehgkharehsedesgmdvtppprkpgiastrfarvrnppleqyisdesnneldedeemptvhranqqkqaivqsspesapkepeskrvkalaklrslgkrseetpeklgekkrraplspqqseekpettvaaendnplsvlk
>TRINITY_DN2525_c0_g1_i5.p1	mdfknlcqnidvsslraripsmpampqiklpkslpklrprrifsrsredlsrskgstkeqqpqqqspshqlttrpsippadfinhsprristisslmhqetrgdsqrgtyrsacsvdddypsprqfqssghlsrplsptqtpingvtserdaeatvakmslaeklqkgykditefrlshifakktvvrkdiiqvdqyverfnedrerelaeqerrdrkiadnysfnfklsrqdtdnskrsmssndspkqeanehgkharehsedesgmdvtppprkpgiastrfarvrnppleqyisdesnneldedeemptvhranqqkqaivqsspesapkepeskrvkalaklrslgkrseetpeklgekkrraplspqqseekpettvaaendnplsvlkqnikr…
>TRINITY_DN2552_c0_g1_i1.p1	mslddviyvicllscigagqyvkkindetqrkfistglgllvvfiasgfhvlhcitstvvgalvviyvhpsqghlvtfcimfgylvffrlvhwfglpnypghtnmiqmiltlkvsgiafektaawkklrqrdkeiaerqssegvasgeqlveitdydvelqnigfveifhycfnyigvltgpyyryrtyrdyfempfkdyaphiaatieklkyaslyctlylvanylwpleyalsdefyqdrsflyrlmyvwptffifrmriytgltlsecvctmagfgaypdeadatngegprkqyahlkrdadkrsynfttivntrvrsvetcwtfregmkhwniciqywlavnvyklfpskkyrtivtllcsafwhgfrpghyfcimgapfyvsledmwnklvrkd…
>TRINITY_DN2552_c0_g1_i6.p1	myvwptffifrmriytgltlsecvctmagfgaypdeadatngegprkqyahlkrdadkrsynfttivntrvrsvetcwtfregmkhwniciqywlavnvyklfpskkyrtivtllcsafwhgfrpghyfcimgapfyvsledmwnklvrkdttglqrqiidvifwiakffafsylgiafllasfaniwkfyssvyhigyigwfvmmalsvyltkqkkaaekrrqrkeneksvgdtereqqkkve*
>TRINITY_DN25532_c0_g1_i3.p1	aaaasvavegppdapsgkprisqgpdriavawcgppydggcmitgfiiemqqlpaelnadsvdltdgesdwreiatvvdslaytvknltphatyrfrvraknvhgcsaptlpsdavelqaqevstedfhrpisvksggdfksrfeileelgkgrfgvvyrvqeleqprqilaakvikciksqdrqkvleeisimkslqppklf
>TRINITY_DN2568_c4_g1_i1.p1	mslatsilhqsqsdsdytlgqkamdieerksesfwlwkwvfnwtssspimlravekkilsflktpyrgffvdigpaigeadkiwtvslntdskevplvmlhglgagvalwvmnldalakdrpvyamdvlgfgrssrpnfsndalvcekqfvksveewrremninsmillghsmggfvassyalsypdrvnhliladpwgfpekpadgtntrqlplwvraiayaltplnplwalraagplgqwvvektrpdimrkfsaaveednnllphyihqcnaqtpsgesafhtmmtsfgwakhpmvhrakdvregipitfiygsrswidsssgekikaqrpdsrvdikmvsgaghhvyadkpdvfnryvneackifsrdsdlrdstesdeeqkstsahvearqqqe…
>TRINITY_DN2568_c8_g1_i3.p1	mtrdgeipaifnpkrvrtpsvvvtgespngpyggfsnalntsnpqiahqdsisssqqdpsevitihpdvrdvstpigthpglrrgfsavggsfvsscgvsgvtgigggsnepdtppgleagpdgtevrfrrlkacretccselarkmyfgvcvtilvtaswvgathcikflylnrstyasitaddidstsnraieldlvtnmdaddpnnilgisdnslsvteveeatkffqvapptlpettvfrapffaawfftnfsflffpiyvlgrvslrkcdkpgeilgdvlrgfrdrgftigrflnrclsfcilwlvttylytmslrvlfatdamalfatnvacvyllswvilheqfvgvrivavilcdtgiallaymdgitesrtlsgvvlatlgaagyavfrv…
>TRINITY_DN2568_c8_g1_i7.p1	mtrdgeipaifnpkrvrtpsvvvtgespngpyggfsnalntsnpqiahqdsisssqqdpsevitihpdvrdvstpigthpglrrgfsavggsfvsscgvsgvtgigggsnepdtppgleagpdgtevrfrrlkacretccselarkmyfgvcvtilvtaswvgathcikflylnrstyasitaddidstsnraieldlvtnmdaddpnnilgisdnslsvteveeatkffqvapptlpettvfrapffaawfftnfsflffpiyvlgrvslrkcdkpgeilgdvlrgfrdrgftigrflnrclsfcilwlvttylytmslrvlfatdamalfatnvacvyllswvilheqfvgvrivavilcdtgiallaymdgitesrtlsgvvlatlgaagyavfrv…
>TRINITY_DN2568_c8_g1_i9.p1	mgsrssprivsrsashhyrlsdgihkvpssvtiwpcemtdmsptgfllnnqqqqhqhphqhqthqqyagystssgphssshshssssttrappigsggggvggrlfpyfggehererkksetsffnlgfrrkstvvyyastd*
>TRINITY_DN2580_c2_g1_i8.p1	mrlstthwravrryflvftaiallplalvylvrndqiyrikgyeaskfndhfgdqsfrypvmllgknkdltvaatgssrkkfykyakyvneshvpvlpeesvhtlspndveriekrmerrrkllqekcaefglnvvgndtwhkpnaweflvnkkyhiiwcnvfkaassswmfnfnvlagyspdflqrtkevflnlareryprvtieqlreaqndsttfmiarhpferllsayrdklvfaiphsyhdklgrrivrkyrsksldmnspkyptfpefvrwlldqikhgnvqmdmhfvsstmfctpcvinfdvvmkfdtldedqlylihktgltrviapewrnagkgkntqellqsfyskltpkemhelyqyykydfelfnysassyfnlvqengt*
>TRINITY_DN25_c1_g1_i1.p1	mltnsrrsnqlsnqkhkmqqhpstscyytrnplliavtfgllhlfapasasvhpvltytnastqlgqlvtsstlvwetydpkdpkqlkfaveggkyitndehypiyvcrvaiegittsghtekilqshvcvaahykhgkyeqfdvlvnkghlgkimwkhwrkfnagipigairigeddyigrhkappmgesgtehrgadynlgrldplglgkikviengtdrefdegevlvetepfryelrdikldsirldmrenitdlassvlanrgdmyilvesvmtyefdhvqywgshegvarglptkvyekdavvpaeikwglkyvekrsetksvhtklwpgtalnvtlkgnyvtleapytaklyafyygiddsvsrkitaevrksylkdvklhfspvywiengt…
>TRINITY_DN260_c0_g1_i12.p1	madkkiaeqyyspppkmgkwegfkkflwnsetsqclgrtggswakilffyiifyaaltgffaamlavfyqtlrvdkpkwtmddgligsnpglgfrpmppeanvestliwyekskpenykywvdetaafllsvpktyenlpkqnqmncsfenppasgkvcafdpnsfapctkennfgyhqarpciflklnkiynwepslyndskalpeempvelknhitekqslrpnqtnvvwiscegenpadveniksrdyyprmgfpgyyfpfkniegyvqpivavqftvetgvlinieckawasnifhdryerrgsvhfelmvd*
>TRINITY_DN2617_c0_g1_i2.p1	pvkrsgfwvrsksrrmrksyslrerymevtnkppinmntrksdgvfvdnflhpieinrdlpneltkepskpntpkrsffcgtlkkkvspmelekerqlanghgcenrqwnldvaidcplfknydvetgdfvmlptdtddltlvkpleyearqlldelginsemlrealqngprsdiigayriivnrlqkqswlarkhvelalqempkiekkmersccil*
>TRINITY_DN262_c0_g1_i12.p1	mtslsiaktstvetslvatttdtgeeldemaetsaaeveakqkiekegklinnnnpitdivketnamtvkptpttetvsvsavtkhmpatatatpqfasaskiphlqqqqsplythgrelkqllhspdpfrrsvslrmrgsksnlfnnygsqylemerntrhlsnitaptpnttnthyhpltgvleqrqqqqhhqslqrdtherypitagsfggaatrrkavvllgsavstqtpaatvgnltrsqslrrsylnynyysqqkltktdaikeksaggvtkvgsgaetgadaaitgivvadnvaplkqntqreiqqpaggencavpngsvqgnditykedgvgekrridkdmqrmslnlngsggersttttkstatvaaaaavagtptgngsdanriapvtp…
>TRINITY_DN262_c0_g1_i6.p1	mtslsiaktstvetslvatttdtgeeldemaetsaaeveakqkiekegklinnnnpitdivketnamtvkptpttetvsvsavtkhmpatatatpqfasaskiphlqqqqsplythgrelkqllhspdpfrrsvslrmrgsksnlfnnygsqylemerntrhlsnitaptpnttnthyhpltgvleqrqqqqhhqslqrdtherypitagsfggaatrrkavvllgsavstqtpaatvgnltrsqslrrsylnynyysqqkltktdaikeksaggvtkvgsgaetgadaaitgivvadnvaplkqntqreiqqpaggencavpngsvqgnditykedgvgekrridkdmqrmgylltlgvtssidfltpvsqnfslnlngsggersttttkstatvaaa…
>TRINITY_DN2630_c0_g1_i12.p1	mkkkrlmkllvaliltlmftvsllklvlllwntyptwlyadllspgepttvdewleqqrlsqykqlfrdkgisslsscgdperlpelppgdeqrlqraalhlqqklilrewlrdhrlqhhyqrllavevasledvywledsraskilgkdwqiwsqarqnlptskaqldalkaqlwstvvkssqhqdawtwggmlvvsvsvaglvtlaamtqpslapearhsllqyvtgkyllpanckvqwdwkdpsavggtmcfvvrffqrngqpypicdtdqffvevtegtrkvvtiselgsstdpnnaniakvkftvrtagqykisvligsshisgspftktfipgpidarrsrfirpastviccagtptmlhieprdefgnacnfeddddpvkgyrveifdlnge…
>TRINITY_DN2644_c0_g1_i13.p1	aeaealsetptgrasatlylhlytrenpttadtldaddteslqkshfnnnnptkiiihgwqsdsdsdlttlirdaylskgdyniiavdwsdkakniiysnaashvaevgaqvagfidflyqegglsfetlhvighslgahiagyagknveygtidritgldpalplfsydkpaerlnqndaayvesiqtnggalgflkpigkgafypn
>TRINITY_DN2644_c0_g1_i17.p1	aeaealsetptgrasatlylhlytrenpttadtldaddteslqkshfnnnnptkiiihgwqsdsdsdlttlirdaylskgdyniiavdwsdkakniiysnaashvaevgaqvagfidflyqegglsfetlhvighslgahiagfagknveygtieritgldpalplfsydkpaerlnqndaayvesiqtnggtlgflkpigkgafypnggksqpgcgidlvgtcahsrsyiyfaeavrkddfpcmkcgdwekavenncgvsyssirmaahsnyvnafgdfyvpvnkvapygkgg*
>TRINITY_DN2648_c10_g1_i1.p1	mkrfyyvlcvcllscnvvrasfshlqaidfsqlqqqqkssltqqqqqdqqsseqtdtttdssedydshpqysfaydvrdtltgdekqqeekrdgdlvqgqyslvepdgtrrvveytaddingfnavvskqlvdersrasasasatasssrynsfetiqsqiqaqaiaeaqaqaasyaeaqalaeaqlqaqakahaeamaqvqsdaelqariqaeaqarsqaqqlmeqfqqqykqqqqqqqeqqeqlvqlqqqqqqrqqqqqqlrsqiqqsqerltneqallisqslp
>TRINITY_DN26612_c0_g1_i1.p1	mtvlpccnaslepvlrpearvsgelqflgwnvppdqiqyipehwltqleppaslhymlgilytflffastignglvlwvfmsakslrtpsnifvlnlafldfvmcakapifiynsfhrgfalgntwcqifaaigsysgigagmlnaaigydrynvitkpmnrsmtmtksiimnlliwlyctpwvimpltgfwdrfvpegyltsctfdyltdsfdtrlfvgtiffcsfvcptsmiiyyysqivghvfshekalreqakkmnveslrsnvdknketaeiriakaaiticflffvswtpygvmsligafgdkslltpgvtmipactckmvacvdpfvyaishpryraelqkrcpwlaineksteasaagsttteqqqtsaa*
>TRINITY_DN26612_c0_g1_i3.p1	mdmdmeysyslsnpfgnvstvatlraearmssdvrligwnvppeelrhipdhwlkypeppasihymlgtlyiffttvsmvgngvviwvfsaakslrtpsnilvinlaicdffmmmktpvfiynsfhrgfalgnfgcqvygilgaytgigastmnafiaydrynvitkpmegkmthgkaimmimfvyvyatpfaiacatesfgrfvpegyltsctfdyltdsfdtrlfvgtiffcsfvcptsmiiyyysqivghvfshekalreqakkmnveslrsnvdknketaeiriakaaiticflffvswtpygvmsligafgdkslltpgvtmipactckmvacvdpfvyaishpryraelqkrcpwlaineksteasaagsttteqqqtsaa*
>TRINITY_DN2661_c0_g1_i20.p1	fvvfedltqqgyttlgyrhinsdeikiallklaklhavsyklsqektnifagmdkgsmnsvdpesfnfiknatklmkevlsehadlrkfvphiesvehiflsrtidmfnenrdgrldgicvlnhgdfhaknimvqnvdgklkdlmlldyqisifgspaidlhyafimmfspemrrekfdellyyyitnfqetlrkteykgriptnvefrqelqkrrywglflllsflafnytfadekgdvaklvenaeaqknqlrdpnllnelrellprflyngyfey*
>TRINITY_DN2661_c0_g1_i26.p1	mklaklhavsyklsqekenifagidkgsintvdqerftfiknatklmkevlsehadlrkfvphiesvehiflsrtidmfnenrdgrldgicvlnhgdfhaknimvqnvdgklkdlmlldyqisifgspaidlhyafimmfspemrrekfdellyyyitnfqetlrkteykgriptnvefrqelqkrrywglflllsflvfsytfadekgdiakvveneeaqknqlrdpkllnelrellprflyngyfey*
>TRINITY_DN2661_c0_g1_i8.p1	mvnndmynedelnasdwlnkdffekvlknvenkstkvtdlvltpgtlkndhyasvlfrakvsytvgtqpaqekvnsyiiktepfvegqkkdlvgdlhlfqteirmytevlpliegvlrqygddtvlgpklihcsdsspsfvvfedltqqgyttlgyrhinsdeikiallklaklhavsyklsqekenifagidkgsintvdqerftfiknatklmkevlsehadlrkfvphiesvehiflsrtidmfnenrdgrldgicvlnhggfhaknvmvqnvdgklkdlmlldyqisifgspaidlhyafimmfspemrrekfdellyyyitnfqetlrkteykgriptnvefrqelqkrrywglflllsfl
>TRINITY_DN26970_c0_g1_i2.p1	mlqylflligalvlcfsgkvarakiekntinedgsfsfrhanydigsyyhsamagpdnivrgrygsrnpatgqveevvytagprgfrangpkihrqmdlaqypvrprgspddpladpyddpsynfsfrsgdqsrtensdstgrvrglysylddvgerhsvryaagagtgfevfnsvpdnpasvayaaplykaspktrgkmttqrgpdgtykliaagpdhrraesrssdgfvrgtysylddtgvqrtveyiagpgigyrivknrmgpgshinpsitefrlsdmdfklandfgrgasgsvinddrvgsesnrnrvggsrigdgdylktgdssgkvqisdnnesndntsddgsvvltsnsvnrvksdrvgsgssnrgttrygangeassgglldggydyslp…
>TRINITY_DN2706_c0_g1_i5.p1	mrsdgavkpqnkafvstaagsrskdakkrnsnaskwcedqqrpcqillslkiitvaaalfttaacadafvivdaaanvatvedrtaivalwssksiieenrseehrkynsnylktytnrnenkynarncyelmrnqnnrnaikrekkniienykcvvctinenityttkaltqnnentdfkdtrrkceiasnvnimnsifksshwsnrddidsnksvppttrsntnynafltlpfltvfwlsisgfatsllniqsfavkmlriqdslvlcglssncnnnqqnvrpsgstpavpsivwqrlpprkslppaqplssaapstslvaclstrpvsqiifamnprlpftisyvmyaafilfllptvhsddgdnffsvntfsmspetttpefdyasrgqkkfgdk…
>TRINITY_DN2712_c1_g2_i1.p1	mknvslplresfhkqtkrnmfypmycylsniprwhalafalgayvvyyfiqvvkrpilacadgpfkeflqrnvptlemkfwptfwcvesraqtvfasilrsqiipninyrreiltlkdggevaldwmeencgddapciiilpgltgesqaeyikclviaannvgmrvvvfnnrglggielktprlycasncedlsevvrhvrktipahcklgatgismgglilgnylvrkseesrkclsaakiisapwdvhkgtaniekpilnnllgrhlasslcrtldnckiykdqdidldrimscktikefdalftskqfgyahvddyysdatlhnklhyisvpllclsaaddpfqpldaipikaaeecthvaivvtargghigflegwwpspkeqymgrlfsefft…
>TRINITY_DN2716_c0_g1_i1.p1	msslrnlatfwlnckficllivllllcesvvqvhanpdakrlyddllsnynrlirpvsnntdtvlvklglrlsqlidlnlkdqilttnvwlehewqdhkfkwdpseyggvtelyvpsehiwlpdivlynnadgeyvvttmtkailhytgkvvwtppaifkssceidvryfpfdqqtcfmkfgswtydgdqidlkhinqrndkdnkveigidlreyypsvewdilgvpaerhekyypccaepypdiffnitlrrktlfytvnliipcvgisylsvlvfylpadsgekialcisillsqtmfflliseiipstslalpllgkyllftmllvglsvvitiiilnihyrkpsthkmapwvraffikrlpklllmrvpkdllrdlaaskinygtkfsktkfgka…
>TRINITY_DN2761_c0_g1_i1.p1	msknttlnesreicifnknyfsdflimacirlcalqplntrylcnthykhcahlmlfqplsaishvsaiaaddyfsdqatllrvscsasaelvkrfrrllryhslfqrtasnnknslntvpthevlkvlnshncveeidnhnithsngikhknicerssevttkenvmksarivvigagaagiaaatrllqsgfenvllleaetriggrihtipfadnvvdlgaqwchgekgnvifqlvkdsdmlqrtgti
>TRINITY_DN27683_c0_g2_i5.p1	msktvlllttflqlqvtytfnsqsrlefawnffntitlfqpyenlivspvsvqtclamtymgaegqtaaemrqvlaleqfarkedvaydfgefiqaniksaqsklemanriyvdrrfhvlpgynelissyfqstvasvdfskniqtaqdinewvkwqthgkiqslmqpteltsdtgivlvnaiyfkaewlypfdtrytiprdfhlnslvtkqvpmmyrtnmkvrysevlalqlvaaeflykdtdlrmlilmpnqldggvaaleqtlsasviqlvqqslrevqmdvvmpkfriefdlnlveplrvmglsllfydaelpnmvtgatgplyvsevkhkayisvdekgseasgftytqileksgrffepnlkvdrpfvfailddkavyfighvlkl*
>TRINITY_DN2790_c0_g1_i2.p1	dafeddrrliadhrnvlrerdncdaddmrvkspspspspppqqpqplpvrhpdaepqtlklkfekskksknaklkaneiakiqgasksrkddiapernvermvspaspltsaqinpqlpsqvtsewttqqphlatfkspalvksltepramtttattiatvaqspkfevdfaltpstptptmtpapaprtvtqqlsstiaqfmdaerrqhvevtndfndaedtessiesviaaaptttslpsslrtpnqkpsllpkpkvkviippalllqqqqqqqeeqhesspptltsripirtanserralkaagvaagtaadcgvasiekvgiavgersldatlreqsptnvakskaminaekraswraarlrsleqgaqeaqnviknmnkiaddllvapaiseve…
>TRINITY_DN2790_c1_g1_i1.p1	mltdtdddfffeedkmgmtvttnsvminkdqsnligisigggaplcpclyivqvfdgtpaaregslqsgdellavnsvsvkgktkvevakmiqaptttvtihynklhadpeqgksldiilkklkhrivdnmssntadtlglsrailcndslvkrleelegtelmykglveharrmlkayydllqtykafgdcfsqisarepqqraseafrmfgefhrnlekdglsiikqikpvlsdlgtylnkaipdtkltvrryadakftylsyclkvkemddeehsfaalqeplyrvetgnyeyrlilrcrqdarnkfaklrtdvlekmelleckhatdlnqqlrclldslaqlnrsvvermdalpplfpievdfketdfqyksstlkpqdldeedeetsvrteant…
>TRINITY_DN2822_c0_g1_i12.p1	mthkanlgvqkkkpmvvpthglpagarkgclplglpqpllleekkfllavergdignvrrilqkahrkhhinincmdplgrraltlaidnenlemvellvimgvetkdallhainaefveavellleheeliykegepyswqkvdintamfppditplilaahkdnfeilkilldrgaavptphdircgcdecvrqsnedslrhslsrvniykalaspslicltsndpiltafqlswelrnlafteqeckaeymelrrqcqkfavnlldqtrtsnelaiilnydpelstyepgdrmslsrleqaieykqkkfvahsniqqllsaiwydglpgfrrkslfekfwciiqvavlfpvycmiymfapncrtgilmrkpfmkflihassylfflfililvsqra…
>TRINITY_DN2822_c0_g1_i2.p1	iseeiddrcdppndrtlemkkrellrsfqtqqshqqptfkeqtflqqsktkwaareqpqliraktapeielnktvksnkasnelplsanhltkqqqpakphatkaqapdktvsagssgvpsgslkksaaplpppsyvesnathnknkgnapgsrhtpfsvefaysgrradytgptsnahsfdidvvdlddadmedghyfdsnddnlsevssignmramqlesgakskkggrteltrgysvenekqpkgtrqqegaginknnnnnssgesgsrsaappvdrngkqwm*
>TRINITY_DN28250_c0_g1_i6.p1	mlsppgvitfllyiiipnfcvqsdyhsiagwiltnfsvnftvtmnvlifacnqknllqvaknvgnhthlvkivsvntnyvpqivltrasyrrtsimidctctnadyllrqaslghyfnktyqwflwsyenknaeeivpsdinylgpnsqvtcingtnstiwnvysngrhlqsplkfslisnsvsvppftklpdinigklilkaqhartrnqfgglkmravtvidldnitsntqitgllsenvkhigisaftkyyfelvqilkehinfsiefrvargwagrldntsfrlgflgimarneadvgvsgifnrisrfaefdiihqgwkfetaflyrfvpelsnnikagsflvpfqrpvwiliawliittslvfwlidnikirhenqkqlldnkeqtslanill…
>TRINITY_DN28284_c0_g1_i12.p1	mglcivsfatvlllhygtasayvtgmpgwtnslqvsnenvvskflcgiefevcygqklstdvfalnnkiyktevyelkptntlndivneqkylkealvvlankvaeqgvitneellsvkrkqaqqfsdfsmrirkasehrkhldeptstdsnadlpascaeafakdefaesgiytiylpdfdstpfevycladphggaawtvvqrrtdgaedfyrdwddyvagfgdkeeeffigldklyaltndqpnelwiqmedfdgeeryakyadfaidndienyalnklngftgnagdsmivqkgqqfttrdhdndsdptkncaiaylgawwynrchdsnlngqympggyysveeaqgidwytwhghnyslkyvhmairpkassn*
>TRINITY_DN28284_c0_g1_i17.p1	eqgvitneellsvkrkqaqqfsdfsmrirkasehrkhldeptstdsnadlpascaeafakdeyaesgiytiylpdfdstpfevycladphggaawtvvqrrtdgaedfyrdwddyvagfgdkeeeffigldklyaltndqpnelwiqmedfdgeeryakyadfaidndienyalnklngftgnagdsmivqkgqqfttrdhdndsdptkncaiaylgawwynrchdsnlngqympggyysveeaqgidwytwhghnyslkyvhmairpkassn*
>TRINITY_DN28284_c0_g1_i3.p1	mglcivsfatvlllhygtasayvtgmpgwtnslqvsnenvvskflcgiefevcygqklstdvfalnnkiyktevyelkptntlndivneqkylkealvvlatkvqeqgvitneellsvkrkqaqqfsdfsmrirkasehrkhldeptstdsnadlpascaeafakdehaesgiytiylpdfdstpfevycladphggaawtvvqrrtdgaedfyrdwddyvagfgdkeeeffigldklyaltndqpnelwiqmedfdgeeryakyadfaidndienyalnklngftgnagdsmivqkgqqfttrdhdndsdptkncaiaylgawwynrchdsnlngqympggyysveeaqgidwytwhghnyslkyvhmairpkassn*
>TRINITY_DN282_c0_g1_i9.p1	mkatqkhllwlnwkksairsiavalkanhlmtsavaeprkysqfltpgmwqpkqknieeriaakeesndaennticieaisteaiksvttkaiaeatinaelsiptfvttlgtldsaertkttdtieapaialqtteeaqkttadsiddqldsandekakqrkhkyakiyekfrfrspfagghsnkkltskqpvngvemncefkrpaaeiaedavktiqtpkiiptsapasspvltvtfepesklldaleiidhklkdlgidkvdentdallispdddfeqrvlpnnsfvfkastkqvvnnklivtqavnvtlvnsiegeqmileqkelqrlqcdyselvrplsvnleqpvlgaceantqvqqpapvepmyepiaaqtdvtktevhstltdlspptssl…
>TRINITY_DN28394_c1_g1_i1.p1	magkprpnlrfqipkepepeivpprnldssttikigdqtfeinadslekiadlgrgaygvvekmkheqtgtvmavkritatvnrkeqkrllmdldismrssdcpytvhfygalfregdvwicmevmdtsldkfypkvfknnltmeesvlgkiamsvvnalhylhaqlkvihrdvkpsnilinrsgevkmcdfgisgylvdsvaktidagckpymaperidptgnpaqydirsdvwslgismiematgrfpynswrtpfeqlkqvvnespprletgkfspefedfitkclqknytarpnyeqllkhefivehierdtdisefvsrildlpe*
>TRINITY_DN283_c4_g1_i1.p1	mdasgsnvkvsnwekfklllwknwilqwnhklelsvelvlpavfslllvlvrilvevetmgvttypplnisnldifkeelatarrvkqmiglfkgdsealstksranvpvykllysptnkfleaivseaaeslnmkgyesypnasaleselvtsnyltgvqfddslynitdyprkfafslrfpselrtatrslgwtwltsklfplidfpgprnpeqndgglpvgylreaflpvqqalsmaylklagnqenlpyvemqrypypeyisdpliealetilslivvlsfiypctsitksitvekekqlkevmkimgldnwlhwtawfvksfimlgissaliiilvkikwlegvavlsysnwsillafmlvyatasicfcfmmatfftsastaaavtglvwfis…
>TRINITY_DN2847_c10_g1_i1.p1	allhtlqrilkffiiaflslialvlayhahdhdhaghseyvfktnedlveerkqcvskfsipddlvekyrkweypvdeksrcflkfifvllglydvvngfdihkfqdqlegdkvdhscdvhakiencakdgadaddactraysgitcffk
>TRINITY_DN284906_c8_g1_i1.p1	mlkiftivafcllathceahwfpevfsdcnssfvdyqlcqdfrdirnlidantlvyyisygylkdesfkkamdfigtdqfqsasqqiadstayqnilkrfadagintesiasienifncvmvsmpkyadedeittlemgkvvvgrsmvdvatnlmnaipraefrrlireklsyntefarfyrivrsksfkrdirklfssyqakyplnllrrknidlcklaqmanqifewgpvsy*
>TRINITY_DN2858_c0_g1_i6.p1	mppkrrrrfqglyyhssppkvlpmngqtsnqgrkrrdvdefavklstiriwmhekdigkltrilwagqgsrlsqqastnprvkrflaavpyvmnsikdvhqavvdnnletlqakmeppvppalitcrdanglnlvhkaaglghtkileyligiwpdgitetditgktplhwaashknnmrcytlltqagcdeeamdykmksptyyrhkpheieraflvyvpeaprvspdvatdwealsedtgdggkkldikipdtngihgrttddsientsevdlndgisatdeeqpatpitngngsdtvpqtpvkddsaptdegdedaqengdaeavngngsasdevdadtqidieaeaaddaeaaaeaadpeveiteeepnndnepkveaanengaerdsepeaese…
>TRINITY_DN2877_c0_g1_i1.p1	mnnseleklqngnlahkvlivkrldktkppkplgerrkavlrqelmvllgntcvvasgmsvalpsvslaqltnpndiyqlnteesswfasinsmacplggllvgylmdrigrrntmlctnfvgiiglvllatapyqstreaiyiqlligrflcglmiglslspigsysaeislpryrgrlvmgtsiaiacgillmyllgyfirnnfklisiisvvyqcfafccclpmpespswllqkgyeerarkslkyfrglshkdnnlyeefetelalikknsdlsrtaaanesllqairapevykpliimigffffqqcsgivvvivfaaqiatragvspdpllvavfvgvarivttffmgmifdkwgrrpagivsaagmticmmllaangwwpvlgerlpllsvi…
>TRINITY_DN2879_c0_g1_i10.p1	msavdavlsfkrspdedfygmlncdenssveqiqaeykilalqfhpdkndgdkdaeakfqklkeaketlcdpekranydkwrnsgiamsyknwlgmkehvgqsmhwatpktkdrmlpetgatagaggsgglsaaspnpahrraseggaalyygnrktewgtdnsdvankfrnyei*
>TRINITY_DN28884_c0_g1_i3.p1	mefifdcffentfekitrnglqdrssrrdvldhlnaviggcsdgqnmnteevarfavlaavryhrekksgngnvclmgkfhnilyialrtcwdwgvrdstvvvllleeiyscektferiflgalfgphaphfiagwrsdfrdqdentramvyflhhatslsmqlpvwiarfeqermvkfidipiescgrssplrvalqasapdlllillrygahpnppdggasvvhallekliengrnyvlqnvsclqillrnipmiempykpiiysarrelffekygrllidriitkeqvygvvslrhlcrclirdllrqncelpngidtlrlprrlqryidlmeelegpqkeddaennaaleklqlsggavsgakkrvhfaesrdddqssvdvemgvdviesllles…
>TRINITY_DN295_c5_g1_i2.p1	mqssppnspnaadineglrdngeserasevtvasgvsdtsavcldlatenlpavdtpdacdkaavrlrcllhlintgeisndilqrnlhyaarvleavfldeskrladeddelsevqpdavppevrewlastftrqsattrrrndekpkfrtvahairagifvdriyrsvsrtalmqfppevvqilknlddwsfdvfalaeaaggqpikylsydllnrygiihkfkiapatleiflnrveegycryrnpyhnnihaadvtqtthyvlcqtglmnwltdleifatllaalihdfehtgttnnfhvmsgsekallyndravlenhhvsaafrllkeddcnilnnlsreefrefrtliidmvlatdmsfhfqqlknmrnlltlneasvdkskamalvlhccd…
>TRINITY_DN2970_c0_g1_i7.p1	mtedteykklpvdercvhklwkarvdgyeeaakifreiddekspewmkflglikkmvvdsnvvaqekgleaalifvencgqagktvgdvmagivqkciaapkaktkdiavqvtlmyieiekqeavmeelikgmehknpkivaacvsattmalrdfgnkvvgvkplikklaplmsdrdktvrdegkqlaieiyrwigaamkpqitslpqvtlkeledefdklkgekaepsrylksqqekqqqisaaaaehdeagddddgegeevvdpmdlidpvdilskmpkdfydkleekkwtlrkeslealeklltenpklengeygilvntlkkvitkdtnvvlvamagkclamlanglgkrfgtyamacvpsllekfkekkanvvaalrestdaiypstsleamqe…
>TRINITY_DN2972_c0_g1_i6.p1	maepapaadappaeggapgeggdgeivggprnpqqiaaqkrlqqtqaqvdevvdimrtnvekvlerdqklselddradalqqgasqfeqqagklkrkfwlqnlkmmiimgviglvvvgiiakkded*
>TRINITY_DN2986_c0_g1_i3.p1	myqfgvdrenatergemyssgkgmtllprltwlvifaaailflmplgrvtatptgatssfvqacleqhkiteeeldelpddpnpedidmkykcyancllnglgfmdengklnaemmhdagilnddsyedmieckaandmeddpceysfgvmlcarmihandeydeyaedvpmarevim*
>TRINITY_DN2986_c0_g1_i9.p1	myqfgvdrenatergemyssgkrmalprltwlvifaaailflmplgrvtatptgatssfvqacleqhkiteeeldelpddpnpedidmkykcyancllnglgfmdengklnaemmhdagilnddsyedmieckaandmeddpceysfgvmlcarmihandeydeyaedvpmarevim*
>TRINITY_DN2997_c0_g1_i7.p1	nerrepletksdeneirghidepehtqpqqpsqfihetmlpvtnednaanlntsfvsdnslevaegkesseqsseeeiaevveidgnieaetnksvnnsdekekmeilenstaipaveektlgvtqndvlvhsaedhaltienneemeannnsnessnsdiladapaaenktnaeavenqddlraeldeedieedttesagieevtesvksvddlaewvgdetvaapgegndeinnhpnkerynknredvsssddekesetvemnpefdsewadlkedlakkdderndfsndidaydalpvdlsndiavndlaagspdfpinpdaelisvpeiqtggglpkfeklkisettnpssyevastlesdk*
>TRINITY_DN3002_c0_g1_i1.p1	nfetqnqtitnrrrclnsathtkkhfhgngnkmvlngiwraqafyvflivalsssltlmyvqaqeprrddkwpppavlkmakvfhdicvgktgvteeaikefsdgqihddealkcymnclfheidvvddngdvhletlydtvpgtvrdklinmakdcvhpegdtlchkawwfhqcwkkadpvhyflp*
>TRINITY_DN3002_c0_g1_i16.p1	nfetqnqtitnrrrclnsathtkskekntylhiythihknikiehfhgngnkmvlngiwraqafyvflivalsssltlmyvqaqeprrddkwpppavlkmakvfhdicvgktgvteeaikefsdgqihddealkcymnclfheidvvddngdvhletlydtvpgtvrdklinmakdcvhpegdtlchkawwfhqcwkkadpvhyflp*
>TRINITY_DN300_c18_g1_i1.p1	vgknyedlaqarrgfieanfkfldinrdgivgveeysyncitiiaiddvdpidkafesllndddrkrgglsldrfkelyaqflgntadnhpsvnlfgpl*
>TRINITY_DN30203_c0_g1_i1.p1	mhslswttrvisralrsgfstlletasnatanvnsaskqrphfvsvvcgfpkdfltskykpgkygedswfkastinadvlgvadgvggwrnygidpgefssflmktcerlvhcvnfnpqrpvnllaysycelleqkkpilgsstacvlvlnrenstvytanigdsgfmvvrkgeiihkseeqqhyfntpfqlslpppghghnvlsdspdsadtisfsvkegdvilvatdgvfdnvperllldvlkecegvtdpvklqmtanslalmarslsfdsefmspfainarrnninatggkpdditvvlatvam*
>TRINITY_DN3063_c0_g1_i13.p1	mperygnrrdveeieiesdeeedemqgvgsrvqpntsrrpsindfedmvddpnleddddeleveefearsasasnarrpirivpdwtenavqgehfwkptsasgdlcclneeciksgqrmkcsacqliahqncipivnektqlackptfrdvgvrqyreqstthhhwvhrkmekgkckqcgkavqgklfgskeivalscawchevyhnkescfnqakigeecllgnyapiivppswivklptkgnfkssirvnnkanvtiaggkkkgmskrqkqkeekkeprafivkpipspdvipvivfinpksggnqgvkllgkfqhllnprqvfdltqggpkmglelfrkapnlrvlacggdgtvgwvlsvldmlnppitpapavgvlplgtgndlaralgwgggy…
>TRINITY_DN3063_c0_g1_i25.p1	vaprnlkwrsnmkwklkllqrgkgyitelpsdsiaptlgcllngpfrdlhftgtdhrvtplhdivfldegdpaitplnyrpiatsptatssdatngfngtngldtssngearsasasnarrpirivpdwtenavqgehfwkptsasgdlcclneeciksgqrmkcsacqliahqncipivnektqlackptfrdvgvrqyreqstthhhwvhrkmekgkckqcgkavqgklfgskeivalscawchevyhnkescfnqakigeecllgnyapiivppswivklptkgnfkssirvnnkanvtiaggkkkgmskrqkqkeekkeprafivkpipspdvipvivfinpksggnqgvkllgkfqhllnprqvfdltqggpkmglelfrkapnlrvlacggdg…
>TRINITY_DN3069_c3_g1_i2.p1	mtsildmkpgppdywadicnfflplkyfitnerfdalmqhvdlnyllnamfwiflffaggfigfykifevflktsnikfykrkqfarsvwnisfyaactlflyfynefmllpqlsknqgryslfyssenmifyksqqcekfqfyslfiitfylhnaildfkesdyleacsktlyllalvaidvykyenyfvglnlslgvyniltetlfllalinsngsrllfqvflglriaswshvfisllpfkylvptlfaknfkimlnvtiwlwyglsiwnspvlqyfyhqiyhsspvdcsgegsaakcillkdssehrhfktlkkaymevklaqeklkistlanssgsessctsakafqaikcimtlkrklkriregrgsememendtedmtne*
>TRINITY_DN3076_c0_g1_i19.p1	mydypcegesskmdftlglitgayavfallvfyivyiievkldlpgivnsqvvpqstlnlnndqsnnnsnvhipselpelsqtrlrqmiesiiaetlhmpplangsvseialnkdtrsngsennlllengsmrlrhrhrtehyfepkiyqdllatavlnkiadkegnirqfsestpdlsscnidtnfnvenrstssgssveprsdfsytdteqlpkiskdagresalsdyiaahtvplpdlsaavteseeddhasisssilaegtwednwlfkkkrssltasmtgsvgmlvpapkddvraqigdkttdeisdlsemgsdtddsslkivrtnldplndrilnkhliggqntkvvldelietaslisnttqsvdepkyaktrnkyvveaaskikainpnvt…
>TRINITY_DN3083_c8_g1_i11.p1	mdnwnvlavqtsssaigrdgttivskerltieklpdkvllhifsylshreicrlaricrrwrqiaydtrlwknvslrpevsglhvgsmesllalisvrfgptlryielpielithtvlhelsakcpnlthmlldfstamqlhdfsemqafptklrymciclsevifmegfmrkiynfinglevlhligtyekceeeeeeiyevinvhklksatpnlrvinlyginfiddshidafssnciqleclavnfcnkvcgstlktliqrskrlncllmngtslkseyvmqvewdkcalqelditatdlsteclvdlltripnlkflsagqingfndtvlkqwmesgltrslisldldssdsisdealqkfltrhgqqlaacclsgmphitdqlwmsilpvlsna…
>TRINITY_DN3084_c0_g1_i14.p1	mvgerdrdretvrwetgdatppqfnnggtqmvgqlhggqaasqqqqqkqqqqqsqrdlqlqqqhlqlqqqqqqllqqqqqhqqtsnwienetlgrspaaggtgavgsighiaqsygigigvgiehgdnndnqayydtsgnvdwgramgtggassfgcgtgtvpttgtlaynndasataaaaaaatasqrnlnnigggsignldyadggsitgasattthtaggpignggiggggaftgsqnigviggastgagsagavgkevryapfpipspthsnpttshlhgsmgtgalqrvhsrsmssipapepfmiaqskqinsrvsinvggvkhevlwrtlerlphtrlgrlrecttheaiielcddysiadneyffdrhpksfssilnfyrtgklhivdemcv…
>TRINITY_DN3147_c0_g1_i1.p1	mshkassapmnqlpqldennencvidiatmqiaddsnctriamstvtnhdssnnsnnkftyadedsnrernpttnvervecavgdsesnnevemkteiesenvqiedeheggskeqihqhclneleinqveeeqiiaelvdastqgrcteakqsnrmrvafgiilrlmlplansvmlsfkgirdarflrvlktitssrqaltnlmafaantislnlssvqvsqridpilkllkirktgdgveslpdtpsidnapyfpisalpsppltptipgksvspseqlgfspfvressgampafsndkqkitapeqpaskcctldvlaeppagqpiradivfihglhgsvvntwkqglwendrqpegferppkppvrppkrpkhsrsvllhpphkhkrarftrsdt…
>TRINITY_DN3184_c0_g1_i5.p1	mvqkfqspvrvykhpfelvmkayecrfpkcpqmpivldceivkdevldngakrntsrrcklavdapyifkkligvdfvyflqhnyldlanrtlnieavnesfssrieifercryyahpdnpdwtcfdqtatldiknffgfehsmekmgmkqytqttlkgkeiieyfidqlkeqgvteverwvppvdapcspttreaseeptmqqqkdserrrsshdvlldgdfiaknlgaltpmqaskllelrkmlngvedlekmpsyqtilrfltardwhvnqaftmlkdslkwrkehnidslvkeykapavvvnhfpgawhhhdkdgrpiyilrlghmdvkgllksigtegllkltlhiceegmqrikesaerlgqpvlswcllvdleglsmrhlwrpgvkallnii…
>TRINITY_DN3185_c0_g1_i1.p1	msmkldaiifgatgftgqivvekapevlesltwgiagrnksklenvlrkasqatgkdlsavpiiladvedrksieemakkckivinccgpyrffgevvvkacieagthhvdisgepqyidgmqvkyhelaqekhayvisacgfdsipaemgvvyaernfpgtvnscemfwenmldyrdkdskavlhagtwesaihamanyrelrrlhhaleheklpdlrpklkycpfirkvqfldryffaihsgdrdvvmntqrlryvdnqkrpvqfenyigfnsfwttlvtqmillftaimaqipcmqriliknpkfftrglmshegpvaanratqkfqmtfrtkgwaegqplteepkqelltrlsatdpfygmtsvsilaaakiilkendkmpknggvispgyafan…
>TRINITY_DN32099_c0_g1_i18.p1	alnslqflrcqspdilqhemaiieaggeefsankgsvmdilknkgnrraliistgliifqqlcgisavlfnsqsifesanisvdsaiasiiavgmqvgssaltpiiadrfgs
>TRINITY_DN3294_c1_g1_i5.p1	mryqllchrslvnknelkqschniitkwiidpdkyrfgntqiffragqvafleqvranlrkkyittiqsvvrrfihrrrfqrlqrtalgiqryargylarqkaqhmreehaavviskyargwlcrrrylrlrhticgiqqyargmlarrrfqeamdhyravqiqrfvrgylarraylkrrhaiivcqsavrrflarrqfrslkaeaktishiqkrykglenkiismqqkidelnrengslksksseisvlkmklevkktlelevrnlksivaekdqnltalnkqlelerdekmqlleekdhseedwvrqkqawrmenielrkqiddmiemaknvetkanlrsersfsevetneineayqraikekeiienenymlkeelsrhlkpngtrennqhsrsvs…
>TRINITY_DN3298_c0_g1_i12.p1	mlnnattncsphplllptpdhpnmngysrkspskrryegskypvlpkkkprtgkervpqpkntvamlnelrhglvyklesqtgpvhaplftisvevdgqkymgqgrskkiarieaaatalrsfiqfkdgavltplkptcnldftsdehlendvnksaitvdgqkkvpdkgpvmllyelfndvhfdcstvdgaqnncrfkmtvtvnnskfdgtgpskklaknaaakaalaslcnisyspmmhpqknvplpiddktssmelpqihadtigrlvlekfmevikgqesysrrkvlagivmtedmnfseakvisvstgtkcvsgehmsvtgavlndshaeivsrrclmkylyaqldlqcsqatanqsifvrnqdngqypyklksgvhfhlyintapcgdarifs…
>TRINITY_DN330530_c11_g1_i1.p1	mvvsvkvfkkatpngkvtfylgrrdfidhldycdpvdgvvvvdpdylknrrvfgqlvttyrygreedevmgvkfskelilcreqvvpmtnsnmemtpmqeklvrklgsnahpftfhfppnspssvtlqqegddmgkplgieytirayvadseddrqhkrsmvslvikklqyapptrgqrlpsslvskgftfsngkislevtldreiyyhgekvaatvqisnnskksvksikcfivqhteitmvnaqfskhvaqletkegcpitpganlsktfyliplaannkdrhgialdghlkdedvnlasstlvqdgkstgdacgivisysvriklncgtlcgelqtdvpfkllqpapgsvetkrsnamkkmksieqhrnvkgyyqddddnivfedfakmrmnnvnm…
>TRINITY_DN330841_c0_g1_i1.p1	ikcfivqhteitmviaqfskhvaqletkegcpitpganlsktfyqiplaannndrhgialdghlknedvnlasstlvqdgkstgdaggivisysgrikltcgtlggemqtdvpfkrlqpapgsgakkrskamkkmkaieqhrnvmgyyq
>TRINITY_DN3308_c4_g1_i1.p1	msvsdadeirsaaellitssrttmayrshmsgpippsydmsrthsinliteeflggymqdgrmsvirrffclfvtfdlffvallwlicimingdnifqafqkqivhytfgtslfdvvgaaicrfivltffyallyinhwiiialstsgsclfliskvfvydwvdshqqvfeviliitsfvlawgeawfldcrvipqerharsyfssittpdqrspmmapflasqpernapesvfyspletmhnsddddeeqdeeyhqmaldcvrrayelfessdwkvekvtnkgdtirstqrdklgkiyrltarikyppkalmdelfykienvpkwnptlleskivhkinsytdityqasvgggggmvksrdfinlrcwrlfrngkicevsddddeaqsgsdtagpgsv…
>TRINITY_DN331900_c0_g1_i1.p1	wfsqfrysswewndqrqqyylqqygvkqpdlnyrnpnvveemknivrfwlehgvdgfrfdavpflfeadidlatgtypdepvitdtsscpdpndwchlnhiytnslpeifdivykwrdvldkwkrd*
>TRINITY_DN3336_c5_g1_i3.p1	merkdatienangkhlqkqqsnkqqqdsekkveeqkqqqqpertspklnpraglklaktngstkrrvykvvltggpcggkttgqsrlctffenlgwkvfrvpetatvllsggvkfsdltdkeafkfqenlirtmiqientyfelgqssqrdcliicdrgvmdasayiskdkwekmmsannwnpvelrdnrynqilhlvsaangaedfyttedhacrsegvdmardldyksaaawvghpyfdvidnstnfetkmnrlieavcqkvgidigdrllatsrkfkflvaslppdsefppfqdfdvvhhylqssgpkvqarlrkrgqknhwsyihtirrpnvhgqsrievktqlthrdymnllaqrddahftiykkrrcflinnqyfqldiykepshprckglil…
>TRINITY_DN33569_c0_g1_i1.p1	gvdalnvvqlrtdgaddfylywddyvavfvdkeeeffigldklyaltndkpnelwiqmedfdgeeryakyanfaidndienyalnklngftgnegdsmivqkgqqfttrdhdndsdptkkcaiaywgawwynrchdsnmngqylhgvyysveeahgidwytw
>TRINITY_DN3359_c3_g1_i1.p1	mttdisivrwdpsqgpgneyideyeydggnsssrlfersrikalaeerenvqkktftkwvnshlcrvncrigdlyvdmrdgkylikllevlsgerlpkptkgkmrihclenvdkalqflreqrvhlenigshdivdgnaslnlgliwtiilrfqiqditieevdnketksakdalllwcqmktagynnvnvrnfttswrdglafnaiihkhrpdlvqfeklskanplynlnnafdvaedklglaklldaedvfvdhpdeksiityvvtyyhyfsklkqetvqgkrigkvvgiamenekmindyehftsdllkwiettiqalgerefensltgvqsqlaqfsnyrtiekppkfvekgnlevllftlqskmrannqkpytpkegkmisdinkawerlekae…
>TRINITY_DN3369_c0_g1_i6.p1	iialvericllslfaltalignmsvlislnsvilaaailflyaswslymkrrsfrhitskiptrygipfigiayefldltkvyknasrgfdkiksltacvwvantpivitidpevikhvttspeflnkardlyahfhngvinglivnpvkkwkpdrkaitpflshnnilsffpffndnaknvlrkltdlagrgeedvygiikamglqlsiltimgikieegtqkyneimnsfnilvhrmadnsvyssvglgfltqtptynrtikylrelvrsliketlarqsdedkfeegrqtlidltlkvmrqghftandveiesftmiaasyetsaiavystivmlamhpeiqerafqevysvypdkvtsveydelkklpyldmviaeslrlappipyigrqtvnet…
>TRINITY_DN3427_c11_g1_i1.p1	mvepifdyqfrliligdstvgkssllkfftdgkfaelsdptvgvdifariikkkngtqiklqlwdtagqerfrsitksyyrnsvgvllvyditnyasfehiplwmmeaqrhiephrpvfalvgckldlvnaggcrevstdeaqtfakqnglhfvetsarngvnveeafrmvtqevyarirsgeykvedgwdgiktgfarpnsldfnlvmaepeksscc*
>TRINITY_DN3434_c1_g1_i1.p1	mftsfgsnrilrkmlrtqllhfckrslateltpkqkelmarglpkraplpgvtnivmvasgkggvgkstvavnlavslanmgkrvglldadifgpsiplmmniheeplideqnlmippvnygvkclsmgllakqtdaiiwrgplvmsaiqrllkgavwapidilivdtppgtgdvhlslaqnvpiagvllvstpqkaalevtlrgaqmyrklgvstiglvenmghafcencqtrlkifknatdtfakqmdtkilvsipldgnineccdegvpsvvkyaeteygksyrqlaefvarslelngaseqgtk*
>TRINITY_DN34386_c2_g2_i2.p1	mrriystnilkqpsskdelqqerkrslcrpiaverpsefpqiiiapealtagryeietaqkwlilpgkngrqhkfplqtilpkvqmmrtvppkhlprdvevdrrrrqygklnllemlkdaglsnddlmpteevyytlsdnackhflplsffddsdfdtnspaawlalarveesdyalpakvylpnsqslldyswqfaavtaynnetrkwtvlglndefeyqvptiqimfladdaqvfvqrlkkavhdrnigerliqmesivdcvllqdleddrfmpnkridkllqkmigkcnehfqlqmrtevylvfehlmacyefekfvklmpnefptfggdlianslprafksienineaksvknykidikklrylllratifyigagieamgnvadqcqyvetlsi…
>TRINITY_DN345_c0_g1_i2.p1	mtkkyefdwiipvpeelttgcvfdrwfeneketkendfekdalfkvdeygfflywksdgregdvielcqvsdiraggvpkdpkildkvtkkngtdlvaldkrslticsntdyinityhhvicpdaaaakiwldgirkithnvkannicpmmclkkhwmrlsfsvekggkipikvvaktfasgkteklvyqcfkevglpddksatmtkeeftfdkfyalyhkvcprndieelftsitkgksevismvqfvqfmnekqrdprmneilyplydekrcteiindyeldeekkkagqlsmdgfkrylmsdenapvfldrlemymemdhplahyyinsshntylsgrqiggkssvemyrqtllagcrcveldcwngkgedeepivthghaycteilfkdciqaia…
>TRINITY_DN346_c80_g1_i1.p1	mpkffvptswenlaeamkfrtkvslgggsgkvsaaqseqtelnkikgkkiaqaggntttdlkkgglsksksmksgtksetaknrrifkkdpaknqkmqakvmivpvpplnisqqsisaikmkakkltkhkkvqvsaskdsivsaasslepsnggnvlgasassediglkvfenslkhqllggrfryineqlytmdsaeaeeffksdteafdayhagyqqqvekwplnpldriikiikrlpkaleivdfgcgegrlaesvpnkvysmdlvstrndiiacdmahtplddqsvdiavyclslmgtnlkdylleanrvlrpnghviiaeirsrfddvrefirglqacgfelvkkdvnetlfyffqfqksrnvgkvalippfslkpclyrkr*
>TRINITY_DN34984_c0_g1_i1.p1	mfrqfidftsrykiirgmlsygmlwpcgclieqtlfekrtfrnydwmkclkfslfgglfmgptiyvwirlagvmwprtdiksslckaiteqaaydpfaistflfamslmdgrkyeqakqevrdkfldayrvgiiywpcvqtvnfafvpprnqvvftsffsmcwttfltyvkylqtqpvefehpvvdlhfhfth*
>TRINITY_DN351_c0_g1_i12.p1	mfvmikklqktyfgipfshfltfcneidkkrapskrfitnqadllfssgkidrellkmiipttklnngvempivgfgtwrmpadrvvclvqdaidvgyrhidcadsygnqkdvgcaiqekikegvverkdlfitgklwntkhdpnlvrsacekalnmlkityfdnylihwptgfadseenypkdkdgktifsdidyvdtwcatealvecghcrsiglsnfnieqikrvlevarikpanlqiechpylnqskliafcaennilvsaysplgsphspyakpgahkllqhplivklaekyqkgpalvllryqiqrgnavitmstrrehmadnlkvcdfelseteiteincldfngrynlmenakghphhpfkdeqn*
>TRINITY_DN3526_c0_g1_i1.p1	mvidikmcrfenvpwgfrlvggadfefpltvvkvnegsiaeeagmregdvivrindtatsplshdeadkvirhcgnvfyigvqregedelvpkmfpvlglersptpqdfldvsgrksplprqledsaespteylsdlperpssvlseqteiklveeeiaavlsgesevlkehnvigifpkpgvcmtsdvlrtlnadatktkaekdkenkkwstflvkpdrpvpkskeqieaerraanaykvkivvsrsrspspmpqppkaihpvetkpsaviekqpsppkveeveepppkdselpnleevkivveppaevenqlktmedsiveskqevqetkselsppnettatppsaveqsaeesattngkttnasaepnvpelqqrekteeelalerqladvqrqla…
>TRINITY_DN3574_c0_g1_i11.p1	msgntpfigllcmdrkdgmkkeirsyidskyvgylvaggakvvpiwnnkdleyyydilnkvngvllpggavyvnehdpsrldltnyyvrateiiiriakekfdkgihlpiwgtclgfqllvlyttetaattygtdprnicqpmncdlkvellpdfrdsrlfahlppeleiimrnepfgrhrhrycwtiescksfndwhilakntdgngtefasimehrrypfygsqfhpesdcpehclkvreylakffvgdsgrypnrfvnaeryeiqnfpkiagkgndqiyafgespdypd*
>TRINITY_DN35816_c1_g1_i5.p1	mvqissgsgdlihtvtldktgkksfgicivrgevkdspnsktsgifikgivpdspahlcgklkvgdrilslnnkdvrnateqavielikdagikinleiqtfgkdekksnereqrengyvqaktkfapeppmstnkpnvapkeaprnstfsasirakpaanytanddddedtrdmtgrirtesgyeidrasagncklnkqekerdkeqpdefgytmakikkrynlmkdlrkievtrapnvslglalaghtdrrkmacfvaginsngplsaldikagdeilevngnvlqnrchlnasvifknidceriilitsrrkendegisvkpikkfpkevddtkflfelypnarsvqvkkegflgimviygkhvevgngifisdlreesnavaagvkvgdmllavn…
>TRINITY_DN3595_c4_g1_i1.p1	miqfnikkmntfyakiylaisiwflffvnfvycleapqitvpgqgiivgtylkmfraqnikaylgiryayasrfsppeldmsewkgiqnatkfaplcwqnpaaakntimhellrnkvvedydstydedclylniyvpdgspglkgyavivwihagdfsngaptdiepfqvvfkqkiivvtfsyrlnifgflstadgeaqgnyglmdqsaalfwikkninhfggdeskitimghsagaisvglhliseewskggfsaaimmsgnptsknavrhpkvysdsldsisnlfgcnrkptslllaclrkvdaktlaknipavewgpvidyglsntsshfirdypgkifkeggfqnvptligvtdmedilsvvdditntkltgndffhvidevskhdlkmstvnde…
>TRINITY_DN3608_c0_g1_i4.p1	miplvgfvdklrwrlnllqnkytqyrlstnemavadteygqvkglkrrthtdasyysfegipyakppvgelrfrapqrpepwtgvlnclgprdksiqvhlitknvegsedclylnvytkdlkptkprpvmvwihgggfisgeasrdwfgpdylmekdvilvtvqyrlgvfgflfmdspelnvpgnaalkdqilalrwvksnianfggdpncitlfgqsagsaaahylciteqtrglfhrailmsgvalwpwavqgprkigyplallagykgeddeqqvleylmkckaieltnkepmlwtveelkdnirfpfvpciepyetaesvilksprelmktawtntiplmvggvseegvvmlpfvkqmptlilkletcrnfvpaavvddeeimkhgqklksihvd…
>TRINITY_DN3608_c0_g1_i7.p1	miplvgfvdklrwrlnllqnkytqyrlstnemavadteygqvkglkrrthtdasyysfegipyakppvgelrfrapqrpepwtgvlnclgprdksiqvhlitknvegsedclylnvytkdlkptkprpvmvwihgggfisgeasrdwfgpdylmekdvilvtvqyrlgvfgflfmdspelnvpgnaalkdqilalrwvksnianfggdpncitlfgqsagsaaahylciteqtrglfhrailmsgvalwpwavqgprkigyplallagykgeddeqqvleylmkckaieltnkepmlwtveelkdnirfpfvpciepyetaesvilksprelmktawtntiplmvggvseegvvmlpfvkqmptlilkletcrnfvpaavvddeeimkhgqklksihvd…
>TRINITY_DN3609_c0_g1_i8.p1	qredavvymcqvsthpprvfttnltilepplrliddqerevsdryykagstidlycqvsrsfllkekvkienslqpyeqnrtkvnpnkgntganrlgsgynelvsnnnqsnaklsghafekqfismifwakddeilpptaikrtstsekwlisrisipdaklidsgnyscsigrlftaivqvqvltgelpaavqhnaasdmlptapvllfsnwidliiivaftvtsrnispsirtgl*
>TRINITY_DN364_c16_g1_i2.p1	mdvrkylgllalmllsllalysspveacscmpshpqthfrhadyvvlirvmrksyrlvennivykvevkrsykidefgqkmlkhgrivtpnsdamcgvnldigklyviagrgpylnscsyvkeylkmsvverrgfagayykgykcaietcfgdscleehqsatackwspfakcetdfsacipsryrtpegviskchwrrtpaykkcmsdp*
>TRINITY_DN3674_c3_g3_i2.p1	mnsilitgcnrgiglglvkalvkssnppqyifatcrnlqkatelmdlasgnpsihvmeidlnnfdsytnlirsisdivkekglnvlfnnagfapkstrittikledlmlslqtntvapimltkaclpllkqasaanekeemsvrraaiinmssilgsieantdgamyayrtsksalnaatksmsidllhnkilclslhpgwvrtdmggsnapldvntsstkiietllkfnetnnggfyqydgkrlpw*
>TRINITY_DN36910_c0_g1_i1.p1	mhkiqamllgallcsgvllnvawaqkelrrddtypppalmkalrpihdscvaktgvteeaikefsdgevhedealkcymycvfeetdvlhddgevhlekildslpksmhdialhmgkkclypkgdtkcerafwlhrcwkesdpkhyfli*
>TRINITY_DN3701_c0_g1_i4.p1	mariqrdlnspsanarvrairalknptkstytnfdvpyeeqniisvaerqpppplsieelmrdivvyvevrtgednrsegvkkvisqlgarvndkllrgtthvifkdgllstykkaknwnipvvsilwveacknkrticdpnefpisnidryenpelyekmkrhksmqpdsecnkrvrlkqgtpkdntpktvaesltktssdfntpkssrkqtdisqyfrklasfnstpiadnnvlpasttsitkvqdvaespatqllnriesnsftplqprqfqfdtksttlsmamslktsksgnlsehtiisteskkcvhspspspsqriarktnpnlaspkkrvlrrrssiqmpiarsksdyslqvtetvtpgrvtrrrssihttvnmslstlvpntpdlvsnanq…
>TRINITY_DN3718_c0_g1_i2.p1	mishsppifshsppvsflsdymnnhryndetnrasrycrpqvitlaskamansaaavfashqlhqqhqqqqqqmqrvpitvtagclngqegrahcglprtlsapviqmqpksclsrkfclhrsamannsndsrnsdaagtetecvsckcseqsrcrkrvifaddegqpltevrvmsepsnvpplwstkfleqitqglvsphpadqwtvdfkqpasdylsfrqkidrdfvslenvivkdeesivvgtvkvknisfekevivrvtwddwksqqdifctfaraygpatfahvvfdtfsfkitlppsskrlefcicyrakcqeywdnregknytitkrspfyynalspydkntsrntcrghvtsalsealanskgnqaqnnwsqesgpyw*
>TRINITY_DN3718_c3_g1_i3.p1	mpdnqqappsshgeelgppkadfsapppyeltnnggtvigtpqqqlqqqnsspqqpppvlqvslppinastpggvmmvtsdvpimqhaaklptyeevqmekslngelpppfmnahvlqppplpppnpllahirdgvgnmpgagtnsvgtspaltfiaidaseaenltsttdnsllgtdimfimafmvaflfnwigflmltcfchtiaarygalsgfglslakwtlivknstelashenswlwwlimafgflicvraliqyvsikrtwrllstsaqerllffy*
>TRINITY_DN37228_c0_g1_i1.p1	mnrmtmgsvrvarsgalndtfaaavqsaagatnnsdfshtdnnqfnlsakvslrnrnlttvansetysknpqraaeiikqsdvvcfdfdstviceegideladfcgkgaevarvtkeamggamnfqdalsvrlniirpsqkqindfllkrpptltknlrafvdklksekkeiylisggfhclidpvadelgiprnhifanklmfyfngdyssfdttqptsksggkaeavtiikrlhpnanitmigdgatdleasppannvigfggnvrrdevhkraqyyimdftqlm*
>TRINITY_DN3723_c0_g2_i1.p1	mrlggglpydgdpptmsaagndyaelcdlgpsrwssrgyyyappahatalhpsaapglqqpqssssvptgssaglsahplrtpssyeaedvsfgmispppgvigsssvglsgtygigsrignstsslrggrsglyysppgtsytiverphsphyyyntagaptkggslpgrgssylsasatshmaatggggtlpnstatmggrahssmgmangnkkrpispeqvlrmfgatqsssvptssyhysnglrdrtgrrspassppstthqmyrerdrdrsitnihelttrtinmsrdqqidhgfgicvkggkdsglgvyisrieensvaeraglrpgdtilevngtpftsinheealkrcvqilkssrqismtvrspptlnshaplhgfgppssrdpmyasma…
>TRINITY_DN3723_c3_g1_i1.p1	aaippqanvnaspahqqaqaqqqqqqqqqqdkvlsvsgkkkcshcgdelgrgaamiieslllfyhincfkccvchvqlgdglngtdvrvrnhklhcqncyssddgikfscv*
>TRINITY_DN37269_c0_g1_i1.p1	macnpinthyrttiqqpsinrkslvsktkpvtsqlrtvwsnkmnwlaliisisatinialacsrippgattaksrvddnymvsiagnpqtyipgqkynvslvayndlsfisfilalesanevdeqadfgtlgyfeiidltetrfsprcpnlventntnmkthveviwvapattgngcvlikatvtqhrdvwfmddgfltkriceeevddvdtqpsivdpccacdeakyeltfegkwsrhthpkdfpanswrtrfsdiigashtidyrfwtygelasqglrevaehgstrtleselkdqsdqirtiikargisypnvtgktfavfrvdskhhlislvsmidpspdwivgisalelclpnctwienkvhnlypwdagtdngpsymsadqpqvppdvirrik…
>TRINITY_DN37269_c0_g1_i13.p1	macnpinthyrttiqqpsinrkslvsktkpvtsqlrtvwsnkmnwlaliisisatinialacsrippgattaksrvddnymvsiagnpqtyipgqkynvslvayndlsfisfilalesanevdeqadfgtlgyfeiidltetrfsprcpnlventntnmkthveviwvapattgngcvlikatvtqhrdvwfmddgfltkriceeevddvdtqpsivdpccacdeakyeltfegkwsrhthpkdfpanswrtrfsdiigashtidyrfwtygelasqglrevaehgstrtleselkdqsdqirtiikargisypnvtgktfavfrvdskhhlislvsmidpspdwivgisalelclpnctwienkvhnlypwdagtdngpsymsadqpqvppdvirrik…
>TRINITY_DN37425_c0_g1_i3.p1	msqilqnifheydpitsqlpflgspvsiialslcylivvlligpafmrnrkpfniknviltynflqiiancwlcylfvsifyaqradvpdfgclskfehspalqkinvyglyafyilklidyvetvffvlrksfkqvsflhvyhhimmslfvyylgtyygaagqycsviplncavhgfmytyylvaalqpnmkmglwwkkyitilqlgqfvlvfihhsypllfrtkcafpkglllfavcqciimiwlfgnfyrrtylrtnqkvkasrsgetsvksn*
>TRINITY_DN377403_c1_g1_i1.p1	mdvfqnmfaergwsdecdklpnkttifttdfngipetlvlnviswllliglftalrhqagdygrlalvnsngskkrwtevfysrasmvdppqtqastsrmqngaeegrgsltsstaesqlspihsdqgifawiritwklrkeqillhtgpdavhylsfqqhlmivmaivtlvsliiilpvnlfsgytngrsdlnefghttmenvpyespwqwvhvivtimyaplivlvmrrssgrnafktastrtimisnisasdrnktvirhyiqelfpdvniedvqiaynisklavrnaeyekildarifcehhrdrdtlqvqpnlcscakenafayyqreeqklagdvarlraaalneplgiafitvstvheaqnivshftpgtyrkwnlefapspddlfwehlnv…
>TRINITY_DN379293_c0_g1_i1.p1	dhagqsdnvvktnddlvqarkhcvsklskpddlvekyrkceypdyeksrcflkfifeqfglyddekgfdinkihhqlegdkvdhsgevhakiencakegadaavactrayrgitcffqe*
>TRINITY_DN381_c0_g2_i2.p1	mslrsasaltalvlatiscaatqdqnteqlfgdiyyeigsfsfrhtdpsvsgnkcqrevparffktapdapirgngstihwqrievccegyvrsrydsdqcvpdcsavspnncrngfchapnqcecfaefvrnergecvqtcpiacehgrcylngtclcdpgysldletrkfcraqcphgcgthqdciapgqcacaegykmtqdlgcqpvcipdcghgkcvgpnkcecfqgyikrpmrnvceaecyiscengfcesrsncqcrngykydadttsclpdcgdncqdgicvgsgvckcfegyeyresnceaicnrdcgyygqclepgacgckltkqlcrtglcdrngrcvcpigmthfidrcvkatqlnellnsnqqreyfnrqlrrefetligdrfhfmq…
>TRINITY_DN38257_c2_g1_i3.p1	mskkcgvrslsdsalaelanqivstigyakyapdvvldidivmvdinqyleqtgatwniyqdllrvilssdyldanmrftclqmllngsvsflvtevfpfsyyekilqviaaqgtglrvlnlkgvwvkeehmhylfeivrkcthltklfvpyianddlleviakhcrqlqvldisgetditeigveflshgmcsekltvvdigmpgeenicysdislilehcpnvetlstysfvgaslkfvhdnidedfrcklrylhdtgtdeetlrvivktcphleslyldtpkpgalpvlgniflrklkiykfscvevmevldkigrnlshltmikgvghleisklvricpmlidldcymmdglsytkdvnrfecleglemlsspmsnaslkmlicscrqlkrlavd…
>TRINITY_DN3882_c0_g1_i10.p1	midpssseeegddepvivalpkgrpvmitsstsasksnlattntdsnvssfklngehfqtsshksigasangfesgsasvavsgngklehsthtivgsdasgnlevpssaipsgisqetlnqsvgssranslprpispspsvvsdkndgdahekhereeedrkrriqlyvfvsrcisypfnakqptdmtkrqpkiakqqletivlrfqaflkgetqimadeafhnavqsyhdvflksdrvqkmvqsgacsqhdfrevfrnniekrvsmkslsvfclvfywkntpfsssnfcwscwaeknkvlgkankvgik*
>TRINITY_DN388_c0_g1_i3.p1	mgnihttgpnealivsggcfgstkkrtivggwawawwlvtdvqrlslevmtlnpmcenvetaqgvpltvtgvaqckimkmmnvyyfhhqadellgtaseqflgknvkeikqtilqtleghlrailgtltveevykdrdqfaalvrevaapdvgrmgieilsftikdvydevqylaslgkaqtasvkrdadagvaeanrdagireaeceksamdvkystdtkiednsrmyklqkanfdqeintakaesqlayelqaakirqrirneeiqievverrkqieieaqevqrkerelmatvklpaeaeahrvqtiaqgkqcqtieaaraeaekirkigtaealaievvgkaealsmkckaqvyrqygdaaimnivleslpkiaaevaaplaktdeivliggndn…
>TRINITY_DN3894_c0_g1_i5.p1	mstpavaegravgsdagdnyinlsnnvrlvpaggtiarssamststsrrgrtntsreqqgtdetddnftvnpqnavsstsganenipdggnaalapvedfnlqrtltplmriklselstsssdsegdemqqqdlgedgaagnndarravspppncaiclgrcknkcftdscmhqfcfkclcewskvkpecplckqifksiihnvksidqfeeyhvqpptvqiphrpmevtirslpyifdavvveghdwelprrrnsahrirppsngifypsdvsnngehglgsngarmynhlvyqnelldmyrqeapdaiassgtlsqlwrrfvydrrlfalpvcditgrfrestarfyrdnpaqvhrlmpwinrdivcllrntehdvssllerinesllqtnilspaf…
>TRINITY_DN38988_c0_g1_i5.p1	mwkfswvllilttlllrsnaslrdnvqkvkenhlsldtildystilfplttvsntnlvskqcdlhmqklrrgilareawalkaldasgskpsafifgdnfwlgsqelceaarnglnldisrfiehkmnvsllaakapldvdyrvvfldhdspyqvdakfgqyqpvlhiglcvpqvcstqevmqlfnaylesdlfvdndlyelkprvlhakaiklegaryyklipfqllagfvictllltfcafrlrsrqtkmknmiqkgenlqnsnenatasqtsleafiqcydlqlnwskivtvpdssanqlsflngarivsvlvsiyfhafvlmhdlainaaplfaytnnignvdvamdvflflsgflqaysvlhkkkqierirqssfiqnikeivkivsrrylrla…
>TRINITY_DN3920_c0_g1_i1.p1	mknsrneatvivikkgkssknftteklptitttmstastsetdatimnswlcnnsngvvrnakpchgnnnnninhtnnndnnnkwaataslrpavvalalallfliniscaacardrlhkqthleakvgshvvfncpidfpydvpieywvnwskdnkkiftwyegesitselfngrlslvtnhpeygkasvnltairesdqgwyhcqiifpnrtpsvrnngtlfhlavqggslikippvnqtimegqtaffhcvmkypetssivwykdgtpleevqdlmrrchtgpdgslsidptmmsdlgeyecrvnntegefqfakaflniqykakviyappevylpfgqpavldchfranpplknlrwekdgllfdsynvpgvfyksngslyfskvdestagsytc…
>TRINITY_DN3920_c0_g1_i3.p1	pgreyeflvltqdkygdglfsktlrfstqqssiesneantlhesnplassisppwnltatnnvqgwllhwqhpkrgsesvrlytvrwwkepehfligtietfdnfyqlrhlkedaifkiqviatsingeqvagdvltievpshrktralligstvgiifllcalvaflyvkrsclrhlfvsggndddtkdsekmnnt*
>TRINITY_DN39244_c4_g1_i13.p1	mslasvhgpqftdicsplgrssismssslsdlvgspleisvdnvltieelrqqmgscftcgvswtddhvsldcsecggyslerpcplcdgqcdvqwkrdftmshacgkarwhgvcpsyqevmthlnpleaaatatssaapstcanaathlrlaqelclrleqlsasaht*
>TRINITY_DN3935_c2_g1_i4.p1	mtaqtilfdftvdsektsdskqrqeiikvvrgevenifpqielayqmsmedgffcvltenketmitlrifqqglvtmnieyyledgkeplmsfdtmrtmelilrqklhsdrskylppikrggyidiymtssderiieydidamvyeerspfqkiqilhsktlgnmlildelqniaesdliytetlmgrgvenyegkeicilgggdgallyellkespkfvvmleiddlvmqacnkylnticgevlekrrgdnyeivvgdcveymkkfisegrkfdyifgdltdipisgapvgeiwdfirtilehsfkllkpdgkylthgngtacteslelfedqlrllrpkvkfttskafvpsfmeewlfyqvsla*
>TRINITY_DN39413_c0_g1_i4.p1	asggtvpqkpkakdgggvlsnvfsnpavrqavsginagqiaktlqgggagggggsasggtnggyqpsggytpsggygggsssgsgsgssgsnilggllgsvlggggtsgsssgsgsasnflgsllsgggggssggssgsggagsflgsllggggssanrgsgsgsnplneilgsrnfgglfsenpsssssgsassssgaksyppqppmsqnyygqlqrvgklfhikl*
>TRINITY_DN39_c2_g1_i4.p1	yalatqcesrraslrrhtivgcqsnfdethsmppsrpesrqsdvssvagpvggvnavagttkqvhnnynqiqqqqqlkhsqspsacchemsggvsgaessncsrssssvgpwsksfldektwidrgddrlsltleeivhirsvmtkaeleglpvgvrvkedvekrkvcflclrtrfsifgpwgiqcklcqrtvcskcytkmriptehfrnvplvlispsllaspagsstpspshhahhthssstgnildetfpkslierllrseserktrntvgsapsspkhqrsnmstpgtthivatrpgtcvtgqaieaddasamtssynsnlangghsnmhanntkhinimsrsmegprslpansparahsnsstldrktkfsraftlsssgtqlsqdqkenmrge…
>TRINITY_DN4008_c0_g1_i1.p1	mgipagnaengkkifvqkcaqchpvekgarhkvgpnlfgvvgrksgslsdykysdankkkgatwtddvlfeylenpkkfipgtkmvfaglkkaeersdiiaylksak*
>TRINITY_DN4038_c8_g1_i2.p1	qphvddanyqfnnrqlatsgslqltprqhrkqqqqqqqqdgnkcsiwvpaelvqkypyaeriqldqrnqqqkievcctgytpmrwrgnticrpvcencrngrcvapnececfenftatdngdcvftcpvsclngrcfldgtcqcdpgfkldetrkfcrpicssgcgmnprhnctepevcgcakgyqltddgcqpvcepgcgeggecrepnecdcapgyelkdgvcqrecyqkcdngicysnnrcicnpgytyherstqcvpn*
>TRINITY_DN4079_c0_g1_i12.p1	madngeqhnsqqaspttnvasvshpledvaldvmddaaagkknwvkfeddeagnknassnnnsnhsasydgegsatrnspinvsssgrdtlaadpvskptpanrlspsmllpappsrkqtsvatatipittpttaaiarprsplsgsesgsgtetivapapvqratktvtvaspppsmpdvapavlntesthvnlnasgsaqhklphhthtptqpqptgqqlqqyhqkaklspsnvagaasgshlqqqqqqqqqqhyqnnngtspsngssnkvattattm
>TRINITY_DN4112_c0_g1_i8.p1	mdmklelvnqsqemstgspsevpndpgkmfigglswqtspeslrdyfsrfgdiseamvmkdpttrrsrgfgfitfsdpnsvdkvltqgtheldgkkidpkvafprrahpkmvtrtkkifvgglsapttledvksyfeqygpiedamlmfdkqtnrhrgfgfvtfqsedvvdkvceihfheinnkmveckkaqpkevmlpanlaktraagrsaydnimwglgtlpdgfpaaayaayaagrgysgypsfglpypaagvmsvvpdnriligdymtmatsaatttt*
>TRINITY_DN4144_c9_g1_i2.p1	mktmgflqffvapvallilcgqrfclacqqqteveqrkdwwqtaqfyqiyprsfmdsdgdgigdlngitsrleylkdigvtaawlspifkspmvdfgydisdfyeiqeeygtmedfraliakanllglkiildfvpnhssnesewfkksvkrergyedyyvwadgkldaegkrippsnwlqgfrgsawewreerqqyylhqfavqqadlnyrnptvveqmkrilrfwldqgvagfrcdavpvlfevepdengqypdeevsgltddkddraylkmdlvenrpetidmvyqwrqvmddyqrihggetrvllietyappaytmqmygnksvdgahlpfnfnlitglksnisaplveqtidlwlknmpagrtanwvignhdqrraasrygtqrtdamnmlvmt…
>TRINITY_DN41548_c0_g1_i2.p1	gvvvaissdiasraaakvkviysnrptnvkilptiadvfeaqtmarvkrtaspqneiqlshkpdisargvfeigaqyhftmephttiavpledglevwtstqwmdhtqsviakmlqmkvndvqlkvrrvggaygakitrgnqvacaaslvayklgqparvgqtiesmmnsvgkrwachsdyefhirnngkivgltntyyedagctlnespiedytaeaarncyelnnlnshisgqavitdapsstwcrapgsieaiamienilehlaf
>TRINITY_DN4194_c0_g1_i29.p1	mfdsdvddeyireyafepellinrddyrkreeqkeeqreaikrrsslrrksqrkasadsyesggqqknqidveieafyymygrytkdlgefakdearklkllekrrkhedrqrnkellgkrssrmlkvsswiwkrtfarlgedwvflallgvimafvsyvvdkginvctnarvwlyrdltsqpitqylawvslpvclilfsagfvhliapqsigsgipemktilrgvalkeyltfktlvakvvgltatlgsgmplgkegpfchiasivaqllsklvtsfqgiyenesrnsemlaaacavgvgscfaapvggvlfsievtttyfavrnywrgffaavcgatvfrllavwfhnadtvraifltnfttefpfdpqelfvfalmgvvsgiggaayvwvhrryv…
>TRINITY_DN4206_c0_g1_i10.p1	mvstdgqflvrqtyddeitynligaaveilnipadvilelfgktffefcqdsgydkilqvlgatprdflqnldalhdhlgtlypgmrapsfrctekdgslllhyyserpglehivigivkavasklhgveveieivkrkgdpideedrtdvftqqqqqqssstittgnlpeennnhnnnesdvddeddvvvlsaadvsnkrqarcpfsrtkshsgssmsssgkqtdsfdcdpdkqeqkclrllknksddierydhvqflireigtsssssnnattttattpaackpckeevkeppdevdflceaplispatfckvfpfhlmfdrqmkivqagksvsrviprvavencsilevleairphlqlsfenilshintiyvlqtrqgamgkherylrlkgqmmy…
>TRINITY_DN4215_c0_g1_i3.p1	mkninsvarghsclpkvgftfvslllpfavllgqpttshtaatakatasavvassnatvkakyphaaiyeahanqfldkasarmqsiwtrrrnsffslttkgrgynainqapikqeiendyrhlvyslamnlstipvmqlsdpilrrrvkrlaklqlygltdedyeeakdllhtmqtfittrmvcslddcqqtvsmvptilnhvvrtknlgdleyfwrqwrsvlaehdraksafisyvrklrlaasynghitpsrtwylyydtdnfqreledvvweimplyqelhayllksvrntygeklhaddgvipahvfeqivrqawsprtvfrtpypknqlptvqqrleeilvtslkiikkaaeffesiglnhmsdsfyerfsrrigdeelgpdcraevfyfppd…
>TRINITY_DN421_c0_g3_i2.p1	mkkrasgsrgssspddsgaetrggihantnsndtcapstsakqrnsssiskdkgldeyaetfvivnerpvddisldffykphtitlfaisvlfmmffafvrnetsiedniwagilcvvfffliisllafpngpftrphpavwriifgcsvlyllmlqffmfqnyktimnifywldpklqdfhinmdkeygancsdlsferikstidvfawghflgwafkavlirhagilwaisvmweiteitfahllpnfvecwwdalildvlicnglgiwvglkickalemreykwasikdistttgkikrvvlqftpesftsirwldpkstamrfaavcqlvvfwqvtelntfflkhifemppdhylvigrlvfiglfvapsvrqyytyvtdtrckrvgtqcwvyga…
>TRINITY_DN4227_c0_g1_i1.p1	mcfkaitfmkpygnysfeelrfsspiqtrvtetlyaqdmedgtfsvhwtpnsvgsycltvnidgilleevyrvevkegglpppshkqalkkpqppnklrkfftkntaglrirshptlqseqvgiiklngiisfideienddgiwlrlstesirqhcttgwypteawclqynqhfgktllhpvsevstttvvtstavtttsttatgtsttdtsvgvgtssamlvgggsgggksmsklrhknlldnaeppvspvpiespskskstspskkifdfshgrftppkssdvshastnpflfpsveksdsedselqrvfdmqsstqtsvtsssqqhqqqaqqsqqsqqqqsdilslhslqntspsqigsaiagvvgggaiklqalqkwfkgdtlegagsaagsgpl…
>TRINITY_DN425274_c17_g1_i1.p1	meslqslgphfaalsngsvtdkvtpdmahlihpywnqfpamdpiwakiltaymiiigsiswcgngvviyifsttkslrtpanllvinlalsdfgimitntpmmginlyfetwvlgpamcdlygglgsafgcssiwsmcmisldryqvivkgvagrpmtiklalmkiafiwamssiwtlapvfgwsryvpegnltscgidylerdwnprsylifysifvyvmplflicysywfiiaavsahekamreqakkmnvkslrssedaeksaegklakvalvtislwfmawtpylvincmglfefegltplntiwgacfaksaacynpivygishpkyrlalkercpccvfgkvddgkssdaqsqattnesetka*
>TRINITY_DN426083_c0_g1_i1.p1	eipsvfenkqtfkivlklkmlklvvvvlclalvadativriplhrpskkrawknvaaqlavlrskynsainvtkeqvsnymddsykgpitigttqkdlqllfdtgssklwlpashcsasnk
>TRINITY_DN426_c2_g1_i1.p1	mnkllvnflvvtvliykvisvptqtqtevpqddededwdedddssevdddgrvyknprnspstecprdeeqatllgqkclrkcssdedckskkkkclcdgvcgmscikpdrecpelaqpslgqvsvagrhfgaratyscphgyhvvglqsrlcqadgnwagaepackqniyclkppqieharhsalpeqetfdldstvqyhchtgyvtngfprakclaidgqaswygpdiqceprscgqppdpaygwhagecytfgckisyncgnnyelvgkherycqsdgswvpkelptcvskndnntvvankpl*
>TRINITY_DN4281_c0_g1_i1.p1	mqdqnlkdflkefiisdsqlqevykrftaeirkglsqathkqadtkcymtyvqdlptgdekgnylaldlggtnfrvlrvalkghheaeinskvyavpkeimtgsgtqlfdhianclaefvnehslgdqhlplgftfsfpciqlgltkgllvrwtkgfqcaggekedlgrllkeaiarrgdlvievmailndatgtlmscahrnpecrigviigtgcnacyvervenaellepeykidkpnilvntewgafgengqlefvrtdydrkvdkyslnagtqlfekmisgmylgelvrlvlhdaiqknlifvrntikhhfinilekdigcietrfiseiendsfpdfqqtrnilkelfglekasvedcqklryiceciskraaklvavglsglinkiaephvvv…
>TRINITY_DN428907_c1_g1_i1.p1	ktnedlvdarkqcvsklsitdylvekywmleypdddksrcflkcifeqfglyddekgfdihkihhqlegykvdhsgdghakiencakegadaadsctrayrgs
>TRINITY_DN42_c0_g1_i12.p1	dsfdmlvefpeldlddkealsntvqqqqqqqhqqqlhaqqqaaihssldsqhnssqlhcnadleggkkllnicdfspewayteggvkvlvagpwtanatytllfdaqpvptqliqegvlrcycppheagfatlqvscnnyvisdtvlfeykttlchempfdahtndclykftllnrlalidekmqvkaeasvtlfeqqtlllhknfeeqlvsycqqlmkrawllngsnwssgfkgmtllhlaaalgysklvcallnwrtenpniileteidalsqdvygytplawacarnhvematilykwnhnalkikdnvqqtpldianfkghkaliseicrleeervkqtkkstfgnlslslnkysltdihskslntneqlydvkdnehvfttfdaldmqrshdgv…
>TRINITY_DN4313_c0_g1_i10.p1	mavdqlqasekliaelnetweeklkrteeirlqreaifaemgvavkedgdtvgvfspkktphlvnlnedpnlsecllyyikdgitrlgtheanvpqdiqlsgshilkehctfenrnstvtliphkdalvylngrklvepevlktgsrvilgknhvfrftnpeqarelrekitenaenenetekcdtqqvdwnfaqcellekqgidlkaemqkrldnleeqykrekmqadqqfeeqrknyearidalqkqveeqsmtmsmyssyspedfhqeedlytnplyescwtareaglaawafrkwryhqftslrddlwgnaiflkeanaisvelkkkvqfqftlltdtlysplppelasavsplqnedefgappvsktivavevtdtkngathywsleklrqrle…
>TRINITY_DN4314_c0_g2_i2.p1	mkmpqtedevnekiydhrimpdwsnvvnetngtmhyskdmifndghrlsitvysillvlstignstvlylivkrrwhnrtrspsridimlmhlaiadlmvtfllmpleiawaytvqwrstdfvcrtmsffrvfglylssfvlvsisidryfailkplkfsssrgrimlaiawiasvicstpqafvfhleqhpkvkgyyqcvtfhsfptelhkmvyqvsnmcamyafplitfiycygriyleiyrksfarfrrsnddvlgrakkrtlkmtitivivfvicwtpyyiicmwfwidkqsaynvnpllrkilyifactnscmnplvygvfnirgkmnnnntsvnnrhtslssggrmvmkerngskstivivpavingssgdtsnatqstnisndiftiskite…
>TRINITY_DN431_c0_g1_i10.p1	meteslnrknssrkssvvnghgdgsakvaaenegggggdaaggevtlkakmslingctvivgsiigsgifvsptgvlmytgsvnlslivwiisglfsmvgaycyaelgtmitksgadyayimetfgpfmafirlwiecmivrpcsqaivaltfsvyvmkpffpecqppddsarmlavccilvltfincwdvkwatavqdiftyakllalfiiiatgvyqlylgkveyftfentdtrvtslalsfysglfayngwnylnfiieelkdpvknlpraiaisctlvtivyvmanvafytvlspeevlgsaavavtyaerafgifawtvpvfvalstfgavngilltssrlfyaganegqmpeiltmiqiqrftptpavlimallsmlyltvsdifalinyvgf…
>TRINITY_DN431_c1_g1_i17.p1	mlhfssrkgdtaacpmlkhvdhwsinsrrsrtpisensrrqaveavvnkicschqysvfialaillavistvtsspiqtttqaeiylsqfgylpasarnpangglldastwtkavqdfqnfaglnitgdlddetlelmslprcgvrdkvgfgtdsrskryalqgsrwrvkaltykiskypkrlkrndvdaeiarafsvwsdftdltftpkasgpvhieikfvesehgdgdafdgvggtlahaffpvfggdahfddaelwtigsprgtnlfqvaahefghslglshsdvrsalmapfyrgfdpvfkldsddvlaiqalygkrtvgvanrggfpkttqrpayvppkvprdevickepkvdalfnsaddqtyafkgnkyyrltensiadgypklisegwpgl…
>TRINITY_DN432247_c0_g1_i1.p1	lripddlvekyrkweypdddksrcfqkcifeqiglyddeiafdihkihhqlegdkvdhwgdvhakiencakegadsadactrayrgitcffnnnlslvkqsvgs
>TRINITY_DN432955_c1_g1_i1.p1	mvdiirniydfltspaktyegykylpfhgalwpmiainvsfalfafrigpwlmrtrkpfnlkrvimiynifqiifnaamvfmssylitwylelpkglgcieqisydhpvksfeifcgflylsnkvldyletiffvlrksykqisilhvyhhimmtscivlhirqqgsgghwvtiallntlvhtvmyvyyllssinpnmkkslwwkkyitqmqliqfilvffhqlwpllfvpdckfpriwlyiavlqaitmifmfsnfyiktylrkpkaekvaekkl*
>TRINITY_DN43470_c0_g1_i3.p1	mnsrrlekgiyqenvdeqssfktnliqpvstsnsdagveeeisfnkflnfmkvschvndvisvqtnqqrqlgknisedfhsvitndgynlenmmkamkdsghcnnsskideelfqrrstvelaiglmqgenvqaklykkldyivnegmvdsvlsficpipvpasfprymkpkhkkelfiskvtpldnsesvyncntkineiessiatngshcqiiqddvkpirklvtskrdkkepevvihvcdedknsnrdfscsqrllvnqmgyfaevtagqkldemdisvhcdiqifdwlikwmkltdsaeasgfrktefegpeglphldannvisilvsagflqmeplvieclsfcharlcdvvrssinlsrlndsiitrlaamftnlelemvrdkkerlaprlwi…
>TRINITY_DN43818_c0_g1_i1.p1	iegltniyyedagctlnenpiedytaeaarncyelnnlnshisgqpvitdapsstwcrapgsieaiamienilehmafeakidpadarlinirlgnkmvqllprflksteyterrkqieafneknrwvkrgiglaimefpmhllgqfaatvaiypvegtvvivhgglemghgm
>TRINITY_DN43818_c2_g1_i1.p1	hggiemgqglntkiaqvaaytlgipvsfvkieysdtingvnsdttggsvgsdslcfavrkacymlnerlapvkaalgknaswpkiveeawtrkinmias
>TRINITY_DN44154_c1_g1_i1.p1	mqqndnvtgtqivhpiggasattfgkrkdrkfeglkhaadahhfpeneepnilghgtpleersdpltteklmelktllnfedapdhlkfnpyirrgyrtflstklclqsvfwwtnetiniwshlfgcllfigltifdfqflkvhadisdqvlvvcllvcfclcmllssiyhifsckseehydfflsvdflgislslvaiyisgmyyafwcfqslrifysvialcmfalamlvqipklnvsldakiavlvlwaafgiiplahwtyvmggldnelvrlmvprviamygwcaiafvfyaakiperwltgkvdyvghshnwwhlfilaafyhwhntglvyaeyrlnngcslptlt*
>TRINITY_DN4416_c0_g1_i1.p1	myfsdviylsflmillfiiiykgfkhqaknevsnlygmsttrrqrrrmtvtdrqgniftiadeaannplphrctdfyyvdptteaaariraqlekdetdlptyeevmamsaaqtaagslasctapyssgtttdttvppysevernvmhsaqplptnanssdvtlatlntgarvrpaggtaastsraaaaaatgsqttvvtiansg*
>TRINITY_DN441_c0_g1_i22.p1	mqgsncasgmpflvfclcffyhlacaipqrtnvsmpnsyeadveldqqempslrivggqnaaegqfpfqvslqdnrsglhvcggsiisanyvvtaahcvtneqgvvypvtkiivragttqirkdsvvvgiaqitphpqylnpqn
>TRINITY_DN44523_c0_g1_i1.p1	mlhcgrslvllglilslmaflvtaeadnaappseeddnssseetvedsnesrpkrsleatsgentnkggdgklagkagipglpdpatilkiveilqtlgekvvpilveaig*
>TRINITY_DN44523_c0_g1_i5.p1	mlhcgrslvllglilslmaflvtaeadnaappseeddnssseetvedsnesrpkrsleatsgentnkggdgklagkagipglpdpatilkiveilqtlgekvvpilvegnsvanlvaervgenykllkdfkkeidfltdalrskk*
>TRINITY_DN4455_c0_g1_i2.p1	mgdpisfsvedmeqrrrrtsaarkasmrppsppkaesealaaineifnpsfkkpvtkgtyhapdevaagdfegikdldikkvaelkevfllldldsdgliskddlrftftalgtdtpdeqieemlkeakdpldyeafielmshrtveldpedvlleawskwddygtgkieekkmyeeltnygdvmtsteanealkyapiakaktleeppmidypafcrilsgmrkrkpragee*
>TRINITY_DN4456_c0_g1_i2.p1	micsigthfpctpliniylialwlliggcsaqsecnwkcddgesidceyfcdglkncrdgsdestencfvnstcpsyafrcaygacimgenrcngkqdcadnsdelpflcektrqevevelrgkcgdaemqcssgecidsdkvcdgirdcrlgddetlekcapfscptfahkcaygaciegkaacngtvechdgsdeayalcgmkrkdkpktdivyfptdrtmvsaklkppptttlavnerckipenlanviirdelrgtnlqvgskvptntvvsfachpgfnlvgdirtfcrnrgwqnnlptcikycnatmlqegfstkatcyfenvlvpcrnirpgtsaviscetdyqrknvweettltctneyqwnnpktpceircgyiqqpstafasngrmvnvt…
>TRINITY_DN44668_c0_g1_i1.p1	mpgiprwirrsleckkkyrrakkalqmadkrlaelkavhtdeiealqkelkekteadatkretqiaemnrklrnlekqhdklkttlqqnteectheqtekaklqeelksckeniqalnkklthsenqlnhekkdkheknetiqklevelekskkaieeaiqtktqvehshhekelkkeinklkgkidasekekhefveqveklqekimemdklrekiseleesnrellerekhaeestelpkenqeelqkllqseaekhreieklrvelckahfsieqleeqirrdqqllevrselinslqtndnsqrihldqmfvdvgeknitinelnnelrtkseefnnlfntlshkqmelsrqehmiklleesndrsqmlrvkqeekigrmeeeianlkqtiaiyq…
>TRINITY_DN4534_c0_g1_i11.p1	mvllqvkrgdenlfiyetnvgegtteiirditaiyngrlkvyricseieeliehgtmlppemigltdeqilelklsdiwaekcvpaggyvinkdplgrrngqrpqekmremlkkamedakkiiekklvqarqplnlknvdealnllrgaitivypmqlpphdiirmeftntedlsgtqasreviesakaqlwfagkqvlpekklheyigmndktkvvvkinkhgegppsreavltedirkrmmaeayrrqeelkkleqddddeylnsswadgsslkrkvhgmddvrfrigq*
>TRINITY_DN45448_c0_g1_i10.p1	mcssnvanivhessllnsvrvgmesppphlpqqqhshshqqqqptlsvmppntggattfplpmqshvpipglsvhgigqapsvapphtastmplsptvglpaappaaippgisnasglsgifanahpaphstlnalmsqhrllelsrfglrgydlaqhmltqqgavskllgtlrppgliggskpkvatpavvskieqykrdnptifaweirerlisegvctnatapsvssinrilrnraaeraaaefaratsyvymhpthpsfptwpsaippphhlwapgappnggggsgsgsglphifppgsltstnssislpaispgsgshetlgspdasrmidiegedsdsddsdqpkfrrnrttfsseqldelekefekshypcvstreklaartalsearvqvw…
>TRINITY_DN45562_c0_g1_i1.p1	msmsslgistgfmigycvvaqtarrlgksfvdregivqvlineaieaselcaccfeliivadnfgvaayavflfmitiwwgkvwgdasacpythmedlvegktslkevalrtwaelmggccvyrivqvfwwfefaethkgrafeechadlqvhpylgaaiegfatllcrlaskalsekepkfs
>TRINITY_DN4597_c1_g1_i2.p1	mlrylkslkgsknlfkldygkefgnsnifgkscnpmtqnklnhfraeykaalgllarscdlqlcvvrrlhssrkaftsqkpssdkesstgnddghnsnkngkkgndneekiksllskallwmfsvymlavflsliitpraerpegstryvswnefvhymlatgevkeviirpdmemvtiilhegaiikgkkvtstifhmaiadaskfeeklreielrlgvtegvaitydrqsditgrilvlilffallmsiasrmkgvrspismdsfsqmgrakftlvdpfdggkgvlfkdvaglqeakqevrefvdylkepekyqrlgakvpkgalllgppgcgktllakavateaqvpflsmngsefiemigglgaarvrdlfqegnkrapciiyideidaigrhrs…
>TRINITY_DN4598_c0_g1_i3.p1	mvkdrlpellqrsgsvlstistsngsalfqrssnvdlkiaemsapmdailnpyseirvqlaqisanleimnrmvqtinirnfnekemdelrtqnlkmgnqlmnkfkefkanmppendftlearmkrtlfyglyqsyiqvwtrneeflqlyerklkknlemhskimncnsteeeieeliankttnlfvdnileetenerrtlrdlmdrfnelkkleksiedvhalflriqtlvmeqsetinrvefvaqqathfvdkgqhklqkaeslkkkalkkkfwligiavavlvililigiyl*
>TRINITY_DN4601_c0_g1_i1.p1	mrelpktlsitlptpgslatsgapssagrqasledihldqflktsnyedtvkqldiyygivkrqllrfqspitglfpvmstdhgvgsvrdsvycaaavwslyqayrridddrgksyelgqstvkcmrgilecwvkqarrvevfkqrqsnqyalhskfhlhtgeevypddaynhlqidlvslyiiflvqmitsglqiiytqdevafvqnlvyyverayripdygmwergskynngtpeihassigmaksaleaingcnlfgekgaswsvvyvdidahnrnrsifetmlpressskgvdssllltlsfpafasheerlveqtkhnvitrlrgkrgfkrfsrdgflskleekdrryyhigelkdfeghecewplfyiemiidgvfksnseqieeyqnelrnc…
>TRINITY_DN46680_c0_g1_i7.p1	msfsneasnsrvlsedklvkkqstwkditrrrldviifgatgcagrftvreavralkpyswgvagrnkqkmrdllqdigiqsrknlskipiavanlkqkrslyrlarkcrvlincvgpyesysenvvkacilakthyidlcieshfmdyihykfdelakkrgvyvimscglqslpadvginymrnhfngtinsidaymefwtnkpwvfgsimnvwasfilgnsnmrrfrrkllpkmnpvapcrnpaialllvcwyyiilifsqlswtrrlllkcprifsfglfsfgpnednadeiffqitfkaegwdqstklirntfpdspnkvvvgsvsgtcpfygvasvcllvgaitilnersklphrggvytpgaafektkiikelqkyehglyfeilstnridks…
>TRINITY_DN47172_c2_g1_i1.p1	sspysvperklfvgmlnkklnendvlklfevhgaieectvlrdqngqskgcdfvtfatkvaaisaikvslnqnktmvgcssrvvvkfadtqkekeqkkiqqiranlwnlashinipvgqtattvstpilanppqqarpvlgadaitppslqllqqlqavglqqqllqgvgaqtntadtaaataaaaaagllppmtvqtlaaiaamtqpsltsaasnpgsaqltntaallcllgktansgsdpnplasaymstaaglpqfgtstlstttlasva
>TRINITY_DN4721_c40_g1_i1.p1	qkdayvgdeaqsnrgirtlkypiehgiipnwddmekvwhhtfynelrvapeehpvllteaplnpkanremmtqimfetinspamyvdiqavlslsasgrttgivldsgdgv*
>TRINITY_DN47279_c0_g1_i1.p1	pveltrpenttqldalqnvannnqnnftnhifeippgiftsylspapadaitndaddyvpyrsdvhdcfswallkqillststrrnyiktaaidgffpedsenvifspfsvklvlallteatgngtrsqrqllatlgdikaadnlrsfyrktlasmknehphstl
>TRINITY_DN47424_c1_g1_i1.p1	mkclvfsillcagtifcsaeakleerfswkqlefewpseqvekeaistghyvpennlplglerwnnklfvtvprwkagvaaslnyidinsadkspklrpypswatntlpidvqpqegktpaggrldadkalptetelkdnatiistfriqvdacdrlwvldtgladilgspkqitpnaivifdlktdqlvrrfaipkeqtkedtffanividsdrndcnnayayipdlgayglivyslrdnhsyrvkhnffhfdplqgdfnvggvnfqwtdgifgldigptnpdqtkdiyfhalastkefkvsnrvlqnethvtspaayydfkfvgdrgmngqstaevydketgvlfytqvnkdaiacwnvnrpydsesqglidsdshtlvfpndmkidndgtiwvlsd…
>TRINITY_DN47424_c1_g1_i10.p1	mkclvfsillcagtifcsaeakleerfswkqlefewpseqvekeaistghyvpennlplglerwnnklfvtvprwkagvaaslnyidinsadkspklrpypswatntlpidvqpqegktpaggrldadkalptetelkdnatiistfriqvdacdrlwvldtgladilgspkqitpnaivifdlktdqlvrrfaipkeqtkedtffanividsdrndcnnayayipdlgayglivyslrdnhsyrvkhnffhfdplqgdfnvggvnfqwtdgifgldigptnpdqtkdiyfhalastkefkvsnrvlqnethvtspaayydfkfvgdrgmngqstaevydketgvlfytqvnkdaiacwnvnrpydsesqglidsdshtlvfpndmkidtegtiwvlsd…
>TRINITY_DN4747_c1_g1_i3.p1	maqngcwssssggsstsstaqgrglatasgsqeerlvvvvrvrpsaesadhcidvisdkslffddggktrprqysydhvfketdtqekvykkttaplvkdvlngynaavfaygatgsgkthtmlgpcrkkttstatergatatydvdvnnnesglmvraieeifqnidnaqsnsskvsisyleiynelirdllnpggplelredhrgqritvaglseitttsrqevvslllkgnkartmeptaanqtssrshallsitvqtktplgtkqgrlfltdlagserakktknrgkrlqegahinrsllalgncinalsggaryvnyrdskltrllkealsgkcktvmiahvapegkhrdetkntlvyadransistrlqnsvyldevkdfptkhyqnlvselr…
>TRINITY_DN4753_c0_g1_i12.p1	minmdisvtpnysyifdfendfihqrtrkwmvenwtwvfyycgiymlvifggqhfmqnrprfqlrgpliiwntmlamfsimgafrtapellhvlrhygifhsvcvpsyieqdrvcgfwtwlfvlsklpelgdtifivlrkqpliflhwyhhitvliyswfsyteytssarwfivmnycvhsvmysyyalkaarfnpprfiamiitslqltqmivgcainvwangflkthgrqscnisqtninlsiamyfsyfvlfarffyktylspagkksrrmaaslaaqntaklssstttlstpllsengnsatnggaingaallrkpkvq*
>TRINITY_DN47598_c0_g1_i1.p1	davidgpvyagkdrhtaevyafylgavldlrwtpivvgrvvnlktdiydkgdnelknsmtitevengtaqyclfgkchycneeetvcgdehnniegvllyiipgslakrrspwqrtdkedkrapgeddmnnckqlnekm
>TRINITY_DN4794_c0_g1_i10.p1	mwsikyaisltyiivicetsahrwiayevpsnnacrtplgdwgtcvslnhcqevlrlfeklpvdqatryskalrnicynrltpdnypilcctrpnfedpiqsdnqmlptpimptpatattttttttatpetdtnersginginsppescrvphdgsqgtckpfqsctelitraqqnptdtefrkqlelsnaicysigtniccpaekkavtrsndatwslpsedegcglthqsslkvvgggdssigawpwmaligydryslspfrcggslitarhvltaahcilaelsfvrlgeydlstetetkhvdidvvksarhpnfggrdrrydiailyleknvdftdyicpiclptseklrtksyvgyhpfvagwgrtteggrssnilqelqidlmensvcrrsye…
>TRINITY_DN4903_c2_g1_i2.p1	mrnihfhivtkvlllsfiftttqlsatasqtpeveedcppisnatnlqqtqliqrlthvcrydrlerpieygkngerlpvtvkariyvyflqnlnsdllqfkmhallqlsfndsrlsykelkrndniigqkhlserlwlphiffanerdssilgtdekdvltsispegrvvisqrlqatlycymnfkkfpfdeqfcstvleswmynktemvlewesyspisfdpemhlteynmqrfwynesivnsnginlrhgsfvgnysslsftvhlnreigfylldyflpsmmivaiswvsfwlqadqspprimlgtstmlsfitlsssqtktlpkvsyikvseiwflgctffifgsmvefafvntiwrrkenvelkkvnskyivkasltprptrrdinknnlsrtr…
>TRINITY_DN4906_c0_g1_i1.p1	mlpwwcyvlivglvlyalfelhyflrmclcvisarfvkgkchiletttvggicltndidwllyhmnnarylreldfarvdfyertdlyrtikgkggsvfqgaatiryrrfirpyhrfqiqsriiywddqsvymehrfvrpsdqfvhaiaicrqrivdcsadevmnellapksmqlqashntvtstaslennstvtttnldvaengqarvklkpdvppeiqkwieyndlsskslranc*
>TRINITY_DN492_c0_g1_i34.p1	mdatesilstydtkddisttvhpmnvaelssslqrfgivdyfvfvlmlavcavigfyfgfiekkkktgseqrrgsealdylvggrkmkvlpvslslvasfvsgisllgtsteiyvygtqyafilftllisgiiswyvflpvfcnlqltstyeyfemrfgrevryfgsvlfivgmvlwlpvavyvpaltfnqvsgvdthiitpivclictfytcvgglkaviwtdviqsfimygsilaicikgtldiggldvvwqrniesgrlnapdwtwdptvrlsmlavfvggslhkiqssavnqiciqrylslpsfkaakqtvvlfnilliflmlfccymgllafasyydcdplstklasasdqlptllvmktvgdipglpglfvagvfsaalsslstglnslacvi…
>TRINITY_DN492_c0_g1_i45.p1	mdatesilstydtkddisttvhpmnvaelssslqrfgivdyfvfvlmlavcavigfyfgfiekkkktgseqrrgsealdylvggrkmkvlpvslslvasfvsgisllgtsteiyvygtqyafilftllisgiiswyvflpvfcnlqltstyeyleirfdksvrllgsvlfsigtifwlpiviyvpalafnqvtgvnihvvtpvvcvvcifytcvgglkavvwtdvlqtvvmvgsiilviikgtadvgglaivwqrnlegsrievpemtwdpavrvsmlsilvgstlyytqntagnqvimqrylslpgmkevkgaliwfnigiivltgacfynglliyatyhdcdplstklakakdqlvpllvmdtlgvfpgmpglfvagvfsaalsslstglnslaavi…
>TRINITY_DN4956_c0_g1_i1.p1	maqpstssgaikrpcsnlklvynrpkpdvlnsilksranpryrsrrlwyelnmpectstifdgkmlstslpdsllchtremrtknkqkarkkerlrtymdmrmeresfrlklveliacddedvemvdedgvekfpnkkekqmlryyyyikhgidtihvasmsshvlkrikklirpelnkwqtefnetiseikgdytfamkkavidfvlnnslqglrkdkeqlltperkevkvmmnrwryrydenrcriqktlfcihrsvasildlwsvkykekffvdvrelaqakgpyelyhftylcgrqidtakellekewygeihqillrasrrgllpdvrrmkllqrfyncvaalmtqqledicirslttyadficdfgksnpgfkisvilededsitfnpnfski…
>TRINITY_DN498_c8_g1_i19.p1	medfsyefnlstaahnlgngmsgcdqstveslaedptdspfvadeclkvrkywcfllssiftflaglfivllwrafaficcrkepdlgpndpkqkeqkasrnkqefegtfmteakdwagelisgqtttgrilvvlvfilsiasliiyfvdasseevercqkwsnnitqqidlafniffmvyffirfiaasdklwfmlemysfvdyftippsfvsiyldrtwiglrflralrlmtvpdilqylnvlktsssirlaqlvsifisvwltaagiihllensgdpldfdnahrlsywtcvyflivtmstvgygdvycetvlgrtflvffllvglavfaswipeitelaaqrskyggtyskdprkrhivvcghityesvshflkdflhedredvdvevvflhrkp…
>TRINITY_DN498_c8_g1_i22.p1	medfsyefnlstaahnlgngmsgcdqstveslaedptdspfvadeclkvrkywcfllssiftflaglfivllwrafaficcrkepdlgpndpkqkeqkasrnkqefegtfmteakdwagelisgqtttgrilvvlvfilsiasliiyfvdasseevercqkwsnnitqqidlafniffmvyffirfiaasdklwfmlemysfvdyftippsfvsiyldrtwiglrflralrlmtvpdilqylnvlktsssirlaqlvsifisvwltaagiihllensgdpldfdnahrlsywtcvyflivtmstvgygdvycetvlgrtflvffllvglavfaswipeitelaaqrskyggtyskdprkrhivvcghityesvshflkdflhedredvdvevvflhrkp…
>TRINITY_DN498_c8_g1_i37.p1	medfsyefnlstaahnlgngmsgcdqstveslaedptdspfvadeclkvrkywcfllssiftflaglfivllwrafaficcrkepdlgpndpkqkeqkasrnkqefegtfmteakdwagelisgqtttgrilvvlvfilsiasliiyfvdasseevercqkwsnnitqqidlafniffmvyffirfiaasdklwfmlemysfvdyftippsfvsiyldrtwiglrflralrlmtvpdilqylnvlktsssirlaqlvsifisvwltaagiihllensgdpldfdnahrlsywtcvyflivtmstvgygdvycetvlgrtflvffllvglavfaswipeitelaaqrskyggtyskdprkrhivvcghityesvshflkdflhedredvdvevvflhrkp…
>TRINITY_DN5002_c0_g1_i15.p1	miadnpatlyripfflwlcmffvfcfffpcnllfrlpalpallvscdipskklpakltltedsrilttaaapsptpspspssgppsarstraskwgrllgssgvdsasdtsakvavsrslsareslrestaqarqsstsssnggqgnksaesldtsirkiefkdimatptaaaakrvksleslttatghnswverkwrririldvfpkapklqasqaalarqdtideggeidasppsretrligevgsaaaaaaaalaakernlalererqiemassrapps
>TRINITY_DN5020_c0_g1_i2.p1	mgvcadpgsyrwcqalsrsrssfatnndsinnnsnititkttgntyinnqtttspqttattavtattataavattaasatattnfslgtiwnslanrkstkiqtiaenfeinqsnreqlhssseassgynktnkkgllftiyqfitlvliflaksvdanipedavhitailgegvifnchvefpndhpvpyvlqwdkkvsetgsdlpiyiwyesypehieegykgrvsrvsqdspfgsaslnltnikesdqgwyeckvvflnrdpkqhkngtwfhldvhapprfsvtpediiyvnlgdsiilncqadgtptpeilwykdanpvdpsptvgifndgtelristirhedigeytciarngegqvshtarviiaggavimvpptnqtklegekvifsceaka…
>TRINITY_DN5020_c0_g1_i3.p1	mgvcadpgsyrwcqalsrsrssfatnndninnnsnrtitttakntyinnqtttspqttattavtattataavattaasatattnfslgtiwnslanrkstkiqtiaenfeinqsnreqlhssseassgynktnkkgllftiyqfitlvliflaksvdanipedavhitailgegvifnchvefpndhpvpyvlqwdkkgsdlpiyiwyesypehieegykgrvsrvsqdspfgsaslnltnikesdqgwyeckvvflnrdpkqhkngtwfhldvhapprfsvtpediiyvnlgdsiilncqadgtptpeilwykdanpvdpsptvgifndgtelristirhedigeytciarngegqvshtarviiaggavimvpptnqtklegekvifsceakampgn…
>TRINITY_DN50352_c0_g1_i1.p1	nldffnksaiievashmdyieefglfkkevhvyrevlpelqkifpnvapkcyyaderllvfehlgdqefrmgaerdgllnyehlhcalktlaalhassivyevrrgrnlnelypdavvenayrlgisvphvrsqnvnnrnrgvsdl
>TRINITY_DN504_c0_g1_i9.p1	mggnsttntftaggyigpasgssaagssggavggdlipnlsaasgtsyaygtsweefcerhsrvaaadfakacisyingnlppeearnisyrsfgqkfaeafvdhfdtefclrrnnlktgncnsleesgsaaddsskifhkaffrrlsfkglrkgknflflqtlfhknsedldgskhsktkiskiivecrkegyvnklipesldqptqewekcrlalvkavggymlefytppkatkprsgvfcflisearetralelnerantfvlkadnnmeyvieaespeemrswlatirycmrtpptqqlplesadalvtggggvggimggisattsmamspsgnltssdglaprggdiinavpnpqyhqtsglgsngnvgpssslsdnalasantaagtdsnvle…
>TRINITY_DN5087_c0_g1_i1.p1	maaieerfqaavnvikglpkngpyqpstammlkfygyfkqategpchhkrpgfwdvvgkakwdawndnrhltkqqameryvdslreiietmsftenvqnfvgsisgldninldeldmvvpgmrelaeshpnspfnsrtnspqhgasvnnssgeeddlhsnvringharkpnhlehnsglmngtneqeevlatqtkptvsmmpetsitqssyamsngtvdqsddeygdpvdmnsdlteamvrnsellkqiqatvlrmnadlvavnqrmnslekvvnevhstvvqrgktsasgrkgrafpkwwpfedispvwftllvlwpfivgrlsravaaprrk*
>TRINITY_DN51002_c1_g1_i2.p1	sflgmescgihetvyqsilkcdvdirkdlyannvlsggttmypgiadrmqkeftalapstlkikiiapaerkssvwiggailaclstfqqmwsskqeydeagpgivhrkcf*
>TRINITY_DN5142_c0_g1_i4.p1	mnayaaiesedqqklrwqvelefvqclanpnylnflaqrgyfkdqafinylkylqywkepeyakylmypmclyfldllqyehfrreivnsqcckfiddqailqwqhytrkrikmfnsvngmgqmnaadpgaidpqqqqqqnaqqnqqqqgqqqpgvgnapvglqngmvnnaqlqqqqppqqaqqqqqqqsignaamgmpngnnaaansnn*
>TRINITY_DN5155_c0_g1_i10.p1	mekvwhhtfynelrvapeehpvllteaplnpkanrekmtqilfetfnspamyvaikavlslyasgrttgivldsgdgvshtvpiyegyalphaillldlagrdftdylmkiltergysfttpaereivrdikeklcyvaldfeqemstaaasssleksyelpdgqvitignerfrtpealfqpsflgmescvfhetvyqsimkcdvdirkdlyannvlsggttmypgiadrmqkeita
>TRINITY_DN5155_c0_g1_i5.p1	mekvwhhtfynelrvapeehpvllteaplnpkanrekmtqilfetfnspamyvaikavlslyasgrttgivldsgdgvshtvpiyegyalphaillldlagrdftdylmkiltergysfttpaereivrdikeklcyvaldfeqemstaaasssleksyelpdgqvitignerfrtpealfqpsflgmescvfhetvyqsimkcdvdirkdlyannvlsggttmypgiadrmqkeita
>TRINITY_DN5155_c0_g1_i7.p1	mekvwhhtfynelrvapeehpvllteaplnpkanrekmtqilfetfnspamyvaikavlslyasgrttgivldsgdgvshtvpiyegyalphaillldlagrdftdyllkiltergysfttpaereivrdikeklcyvaldfeqemstaaasssleksyelpdgqvitignerfrtpealfqpsflgmescvfhetvyqsimkcdvdirkdlyannvlsggttmypgiadrmqkeita
>TRINITY_DN5155_c0_g4_i1.p1	mcdeeasalvvdngsgmckagfagddapravfpsivgrprhqgvmvgmgqkddyvgdeaqskrgiltlkypiehgiinnwddmekvwhhtfynelrvapeehpvllteaplnpkanrekmtqimfetfnspdmyvaiqavlslyasgrttgivldsgdgvshtvpiyegyalphailrldlagrdltdylmkilpergysftttaereivraikeqlcyvaldfeqemstaaasssleksnelpygqvitignerfrtpealfqpsflgmescgihetvyqsimkcdvdirkdlyansvlsggttmypgiadrmqkeitalapstikikiiapperkysvwiggsilaslstfqqmw
>TRINITY_DN5173_c0_g1_i2.p1	mpnelrqrfiergshkgkglavftsggdsqgmnaavracvrmaiylgckayfiregyqgmvdggdniveanwasvssiihrggtvigsarcaefreragrlkaaynliqkgisnlvviggdgsltgancfrtewaglldelleakkitpeqrkkfdvlhivgmvgsidndfcgtdmtigtdsalhriieaidaivstayshqrtfimevmgrhcgylpvvtgiiseadyvfcpespppfdwperlcnkliqernagqrlniiivaegaidregnpitaedvkkvvvdklqqdtritvlghlqrggpprafdrvlgcrigaeatlalm
>TRINITY_DN5245_c0_g1_i2.p1	makfkyyydllsqpsralwialrlnkipyedcpvalrksehlkpeykqinrfrkvpalvdgdfhlgesvaivryladkhqlgdtfypkalkqrarvdeflewqhlgvrlgcalyfrdmwllpisgskpkpsaekaaelcknmevqlkildeiwlkdtkfvvgnemtvadlfgaceveqtklaqydagkkfpkiaewlmrvraqanphydaahefiykksgmkpdn*
>TRINITY_DN5331_c0_g1_i7.p1	mymrlqrtairtwkrltnlvntlwerlyipaspflaltypsspinlpemprtrrrhhshdrssgghrekrrrvdseetspvqadasspprtrytrsdakkrhhesdvssrvskdssfdrssrrrkerskrshrksptsgrrvhkyryrdetsnsssrrrhrdrakvaderdsgrnnrrshsktakpviqddadghliyhngdilhhrykimatlgegtfgrvvkvkdmerdfcmalkiiknvekyreaakleinalekiaqkdphcehlcvkmidwfdyhghmcivfemlglsvfdflrennyepypleqvrhmayqlcysvkflhenrlthtdlkpenilfvdseytthynhkinrevrrvkntdvrlidfgsatfdhehhstivstrhyrapevile…
>TRINITY_DN5334_c0_g1_i1.p1	mnftnkvvlltgaasgigaatavkfselgaklaivdrskeglkktaenclkyakskdqgeilqlvgdvsqpedleciakqtidkykrldvlvnnagimedgtientslkqfdcmihtnlrsqfyltlllvpellktkgnivntssicgmrsfpntlaynisksgvdqftrcvalelgergvrcncinpgviytnlqkryldekaydefikkakhthalarygqpvevanvicflasdlasfitghsvpvdggrhamtpr*
>TRINITY_DN53659_c0_g1_i1.p1	sfgqmhiqdkrssvsrvdlanatfvtitnyigsiarmfalndkmdkvvfvgnflrvnpismkllayamefwsngtlkalflehegyfgalgcllqfngeffllfmvtalstqkte
>TRINITY_DN53865_c0_g1_i1.p1	wiinkinmnlsfpravfgdtnavvihdmygfecfhrngleqlmintlneqmqyhynqsifvnemlvmyavdipsdnlnfydnkvsldilltkpdglfyiiddasrtsqdqdlimdrvvekhsqfvkkhtateisvahytgriiydtraftdinrdfvppeliesfrssidenimmmftnlltkagnltmpfesvqhkpedsqrkssplnt*
>TRINITY_DN5403_c0_g1_i29.p1	mievptsqptrlfsfmnplameiwlyvlaayvlvsftlfvmarfspyewnnphpcmkesdivenqfsisnsfwfitgtflrqgsglnpkatstrivgsiwwfftliiissytanlaafltvermitpiesasdlaeqtdisygtleggstmtffrdskisiyqkmwqymenrrasvfvktyedgikrvidgnyaflmestmldyvvqrdcnltqigglldskgygiatpkgsswrdpmslailelqekgiiqilydkwwkntgdvcnrdekskeskanalgveniggvfvvllcglalavvvailefcwnskktiqhtenqslcsemaeelrfamhchtskqrpslkrncvkcapdstyvpvdlgsgipnisgvhynyfn*
>TRINITY_DN5414_c0_g1_i1.p1	mrrvssdgscsvassprifahsssmdtaasftysdessstfaptllddsatsgiysdrsreifahtsvdlstalisdytlaradllesearceiarqritdyeirnfmqvyqspefldfhyehlqrivenddlnvsseadvfraimrwykedtkarqehlpnligclrltqfdveflysnintlpgcellvnravewllrpsarsnimlrftkprkvlqaeeetywyavqtrgdrrfaekcvlryskvdgewqkwaeiklersnfgvvqmddsiicigglgrnnrpsnlvsrynlntqtweqmpsmeqrrvylsvtlldgkiyafggqdekyqalnsvemfdttagywqtlssmsirragtgaavldgklyviggfnkthlsvverydpvknvwaqctd…
>TRINITY_DN5414_c6_g1_i2.p1	melsvkdrsdlqhnwkvmqqvytfyneqkftdilfefsntdyafsahrlilagaspylmelfdkaepdctimtitdmdsdtfeqlvifcyngqtditagnaermirgavtlrldgvidvcvsylmahiddfllrklialeadikcekletrlidyvaehfkkvnnnneifglspeqwkivmkkvdvsivsqfnifwaiigwykyksferqqylpaligilrltefndefilnvikplpgceqlateaikkranmntwlavqrvqqnwtgpktilqlnlakeewekvtiidmkryffwaafmenkiffiggisvfgyeravdtydlvtkawnalprmqelrvdfcvavqdkniyaiggqarytkylqsverfdvsaskwhyvaslaapraaagtavlndy…
>TRINITY_DN542_c6_g1_i2.p1	mtvsyagevpngsnfgcfwrilwkwrgsvyklvwreliaylclyytinlvyrlvlneqqqiiftkvriyfgqqgesipmsfvlgfyvnkvvqrwweqyrllpwpdtlalfisaaipnstggvnnetgrlmrrnimrymvlayvitlqrislrvkrrfpttqhlvdaglmhvseskifdalnakspmskywmplvwatniinrarkegliasdhivqtilmelsdirrrlggligydtvcvplvytqvvtlvlytyfiaalvgrqmlpnmpdakdpdlyfplftvlqfvfyvgwlkvaevlinpfgeddddielnwlidrhikaaymivdemheehpellrdqywecvvpkelpytvasehyrreepkgsaenykvkkedamyanivpgggkrglvddvy…
>TRINITY_DN547_c2_g1_i11.p1	msrrgqenrifvsdssedfdrievlttstsssrselftqpggsqnlltsivsgqqlrifgtanssddnksklsdcggsregteeqcgdesielighfgglkhprratspmavlagsfsrgatptnmvrrwsqaltrfdrdkhsirektiyrmasrkffevdgkllstsgvdaenevellaqeieqhdglmrdtalshqhrletlralpqplcvkrllkrklaitieqqtinkqdcscchnftntfisfllrswkligaishsceiwydelkaieghfgcnvssffkflrwllmlnvlvlvcvftfitfpqilynaitsevylnetllagdyterhsesatrlftniltgegwlqnsllfysgysnatfrlhpalsqyslpqsyfmtmlvlyllifivis…
>TRINITY_DN54_c55_g1_i1.p1	vvmpqimqestsmgtvqiqtqqsqlqqqsqqsqsnnkgsditqdnsitsepsettttttttsedvvttfkessqresslqnyskhngndrqceaedvggggggnnsfngsgvlggngatgggtntltdasehfndekvaeksegsepisdgrdgttlandgrgdftnsvensqaldsedsavqqglqtgdiatptstvnaamygvtranlkvessdvyqivdiirrntnlsfdlscealrvvltsleqlyngainpyleavaihvtdkvetpkallgmthdskrlqyifsqladckndteqrswmlyededdimqfleelveilnnadeniscyemscdqyqvlinlvqyyqmetrwpikqlllktftaachldhiivdilltsvlpleivedmktnfa…
>TRINITY_DN5516_c0_g1_i1.p1	metiskislililfltvasvfvvdvyavssaanveenaykatragaaaaasaalvadesslaslssapqqqhaapsksqtqqtitkfkaegnlypkqnqqlvdtsaslsliqqlsascistfakeeprqpaqkryeheisvlgykiqipsfvmdgisvptaadsntvgavggdvdtahehsggaddvnvfklfcenttisnvnaelrskmyinygyiilqhcyanadasslqlqqyesvrhfkwaysnlrdqqlnmlfsnyksnfeylesldltanqlectgwaesqtvrrlrvlkltsnavdtqsctlsefqhmnhlielrlddnrihvlsqqflghlselkglnltrnllsdlprntftgalklqrlylahnrlttlpfqlfqsmrdlqtldlsnnr…
>TRINITY_DN552_c3_g1_i2.p1	mmlrlfvvvvsllvnvvrvipayevptakidvlypkgfevsiphedgitlfafhgklneemegleagtwarditkakngrwtfrdrttklkfgdtlyywtyviynglgyreddgvfvvkeyanqtvvgggstpsgdgsigggnggtgeidvrienchptlsyknglpqrcsqqllfdddftgsrlnkdrwtveqrfstapdyeyvlyldnvpdvlqvkngmvtihpkqtkrhfnqydrplhtqhdlgvrctgrpntdecvrdgaaqhyitippfisaqfstkdhftfkygrveiraklpranwvfpqlwlqpkdnkygsdnyqsgqmriaftcindtqmhlfggvvvnakrpwrmdkmcafpneealdlgnefhtytllwtekeisvsvdgktyctfnp…
>TRINITY_DN55340_c1_g1_i1.p1	gcggacqrarcltadnlgnkvnsirqlggaarkyeewwghkyaeglplrlgtkeptfrvqamtrltnkagtlprqfnavdrwssfindvpdqgwcgsswvlstasvasdrfaiqsqgkevvqlspqniltctrkqqgwnggh*
>TRINITY_DN55447_c2_g1_i1.p1	marrvllsrlsatkrrtcifrassptvllqwrantmlstekptsvvmipqgiavattaavaaaktfkppmptaarcfavqkhaelsveeqyeecisdlntlqsnaitirrsillnnkqlpltdmykymersglsleeleklpfihvsgtkgkgstcaltesilrahgvktgffssphllsvterlrlngqsiskqkfvrtfrrvydrlrnrqqyegdmpayfkfltilsfhvfleekvqviimevgiggeldctnvirntqtigitslglehthllgdtlheiawqkagiikdnadvytsvtqkecldvinerakehnanlhivpeyrkyfrrpkieemlanlneviqlngslaiqlaydwlrkngysrykqiepteltseverglqqcnwpgrcqisc…
>TRINITY_DN56022_c1_g1_i2.p1	mkrwqgkvamvsgassgigaacakalvsagcvvvglarrqeriaqlqqelptqfrsnlhaykcditceesvrdafkwtlqrlgagvdilvnnagiiattelsglkntneirttidtnlmgtifctreafnsmrernveghvviinsvaglqvpnlgpdlpslnvypatkfalramneiyrqefqrhktrvrittispglvdtdilpspirrvvkemvpslksedvadavlwaistppnvqvhnitikpmgekf*
>TRINITY_DN5623_c0_g1_i4.p1	aakqlqqhhgssmgmspppilqqqqqqqqaqhqqsaaqqqqlhaappsfyqaspqftgipspptvvfnssqmappppsqaglyapfhsldhssrsqfsaaaaahsfpghysaaaaatggpfnaytmqtppnmaaaptpemyssltsqfrmgggpspfgnpnsqqlnnpnapavtiissnsnsmmssvgsvkpppssqqlgtigskgaggggpyaaqqymnlypgpppqhpqggppgppgahqlqsnsyysnsasgpngpafyggpppqgagagaqnfglaaaaaaaaglygghqggppgsngppgpqgppgpqsqhtmgnfntqfmnsqlltaasinqfragptpqqqaaaaaaymksgqgqshlqdsmgrqlksplgadvslslakqvqsqpspphhk…
>TRINITY_DN5658_c15_g1_i4.p1	mvgpfmqgvllmgiiywytrgmlslindyyrteiqrkmqineplnessdfisvdqivahrlgrseeqqeqaiertpppmmelkdpggderlerkskacvrnllaregvclrekrleelyrivkrpkniclisenmlaaak*
>TRINITY_DN568_c3_g1_i16.p1	msgdvqprkrkdkkkrrddesshgvhitkmgnddvhlhvqhehgtgghwcakifffsllailfglvaliilenrgisdldtplsesrfsnyfdgwvdesrqehddhhplqvskedhdehdepfeeeedhseldedadeehdedddhddeddedatteqtkeleedennderdeenddgddddedeeedatkeaileqtneeedddgnendnnteeedddnltqeattkeeddradadddndnddgdddegenntneqtveasqeaneddnndsaydkneddnndddddaddvepsyerstqqittsqqsetnkadddddddafdeeddddtfdsienvvdndaeellllqekarkqaaeaaknepastekdknedtaeavpswassqikpkedigggpq…
>TRINITY_DN57041_c0_g1_i10.p1	mcansqhknskmsmpsaeansiccrqsllislvaltficvqqfdlicaafedgnnnnvkitqhgleltqtiniqrqeymqkqcetlgyhtrtlddlteeqmdhmivdkehkflycyvpkvactnwkrvlmiltgkwqngtdplqipaalahswgmfqklhtlsdeeraqvlseytrfilvrhplerllsayrnklesdstsaryfqtrfgrqivkafragadnhslvrgddvsfsefvqylltpevsrtnqsynehwepisnlcnpcvmkynvigkygtllddsslalhlagadnltfptghkpsntrahlrlyfdplpisairrlyeiymddfrlfeygledvlgfefg*
>TRINITY_DN574_c13_g1_i1.p1	mswrytspsrlessssdqttgrqlqrvlhysmapgrnlpglrrtecaihdvdcdevypgiyigdvaaaknksflrmmgithvlnaaegcrygqvdtghsyyrdmpsirymgfpmidapttdisryfyvaakfidsaissggkilvhclvgmsrsatcvlaylmicrkmsaseairkvrmrreirpnegflqqladldmelkrknlypy*
>TRINITY_DN5756_c0_g1_i22.p1	mgvaeefapsfvkkpqlrqeddgnrlifecqllslpkpniewfrsdnlltendrtkfktqpigdnkfivilelddvietdaglykvkaknksgevsasinlnfrpadepkekqidgfaptfakkpairqeddgkrllfecrvnaeplptiswfhngnsvqetarhkitvqkdghsyfasleiknvtvedagkykvnaknelgesnatislnfdsandangfapsfiekpriipndsgtlitmkckckakpeptvswyrgsqlvsesekikiksaviaedtfeltleikdpgaadggtyrcnvqneygesnanlnlnieaepepegeaptfvekprivsehkgklvimeckvkadpkpdiiwyrngqviqesckikmcmeqrgdqyyiklelidpqleds…
>TRINITY_DN5756_c0_g1_i43.p1	mgvaeefapsfvkkpqlrqeddgnrlifecqllslpkpniewfrsdnlltendrtkfktqpigdnkfivilelddvietdaglykvkaknksgevsasinlnfrpadepkekqidgfaptfakkpairqeddgkrllfecrvnaeplptiswfhngnsvqetarhkitvqkdghsyfasleiknvtvedagkykvnaknelgesnatislnfdsdeapvpddgikptfterpvirqsedggnvtfecrcvgdpkptvtwfhghdelkegdryamsltldqklyymarleisdvmsndqgeyrasarnqhgegvatinlsfesgskkipdgksprfpkkptirqeedilimecileahpvpditwhcadkkiedskrtkmsrkaiskdvyiltleiqnpt…
>TRINITY_DN578_c1_g1_i1.p1	msmfafsgfngfgqfggdrqrsentfidissekltnfrngnllvavswsytayarenqlvlrgflsgkpksttcirsadiitqlaacdkfclalcqngtlfkvrpeidgkleevkidaevqtlpqkrsifgeprstpqraeclhithiacgsnitvavsatnavysvpskihqfpkhfrvrqiqcgfehalllsangdiyswgngfrgqlgqdvlrveetpvliealagvkinfiaaggwhnaaisafgdlytwgfnsngqlglrifkstisgklkepavfvlpqiveipackclhtknveeidsvaqgevvaaecvpvkvfagarhtilqmncgalfaagwnahgqlgvgrqteycdefehitsiegiveelgvfcgawstviarks*
>TRINITY_DN5816_c0_g1_i12.p1	mgtghyfwvifyfaslcsaslannakvnfrekekkvldqilgagkydarirpsgingtdgpaivrinlfvrsimtisdikmeysvqltfreqwtderlkfddiqgrlkyltlteanrvwmpdlffsnekeghfhniimpnvyirifpngsvlysirisltlacpmnlklypldrqicslrmasygwttndlvflwkegdpvqvvknlhlprftlekfltdycnsktntgeysclkvdllfkrefsyyliqiyipccmlvivswvsfwldqgavparvslgvttlltmatqtsginaslppvsytkaidvwtgvcltfvfgallefalvnyasrsdmhkenmkkkrrdleqasldaasdlldtdsnatfamkplvrhpgdpmaleklrqcevhmqapkrp…
>TRINITY_DN589_c0_g2_i1.p1	mvgtsnckriykqhkpmicynkppsaqvnpteyeskredaltgaivetlivpkrtartwtmqagdlcritvcegsqvgdmnfwnldntkehfysgktrqlhsthlnvydrlwsnfpylrpmatfvhntladygidedggalhdvvgtrcddytyklitgkervgschssltkavveerglkeedvhdvwnifmctgftrdtqqyfckpsparkgdyiefiadmnllvalsacpqgdvsitvgeevpdevchplkvevfrkkv*
>TRINITY_DN5932_c0_g1_i1.p1	mrpldvayrllpgikwlhgytaqdaiadliagitvgltvlpqglayatlaglepqyglysafiggivyaflgscrqvtigptallalmtsrhtsfglnsgpayaillclisgiveflmavlrlgalvdlislpvtvgftsataviigtsqlkgllgirgggggsgflktmqsvftnldnirygdftlgiiaitillllrklkdvkipgrrvlsgtlwviatgrnalivliasilayntcetrescpfvltgkvksgfpdvevpkfhttiqlpngtaieqdyvdmlkelgpsmlilpiiavlgnvaiskafssagisptrelialslsnvvgsffssmpvtgsfsrsavnhasgvrtpiggfytsalvllalgllapyfqyipkaalsaviisavifmie…
>TRINITY_DN5966_c0_g2_i2.p1	makvsitklktdrshfhgflvpvftcfeenekksltveyieiyaswlkskgatgvlvnsltgegpvlskyerqihaeawskacekhqlimllqiggaplsdvlelarhadtlnldgvvcipelfykphdvdqlvgyckivakncskhpflyyhlpnytdihfdmpefcqraeksipnflgltythwdlnmavkclspkrivilsdsrmlsnglllgfkcfsmaafnmvpdlmqdisgamqeknlrranksqkrvnalirdhtskrkpgywvrgmknwfnnemmasdgasfsagrarkly*
>TRINITY_DN59_c0_g1_i1.p1	msrlheivhpvkkefrrdkcgfdhtpaddfvksqwqsrtksvayliyrwlialfftavvidsmlekeegsstnfwlyfiyltnwgvmlcmftnilgailvttwhfhpeyadkllnlesltspfviywsmhiislvlsivitviywsvlynaaesslnatnvlthafnsifmfidllivahplrllhmflpvlfglifaifsviyqkcgglnrrgkpyiyhvidwrqplsatfvvagvllltcciyivlftiyklrtllyrrinkacyyfpttmpntvsasveksangtlpktvkgtgiqhspsgismvlgnfnattgyhnqvfttsnekldky*
>TRINITY_DN5_c4_g1_i1.p1	gtsaaavqlymqqkkssvliksesevnaaqqqqqqqqqqqqqqsisnssgggsggggstipsmtatcgsgapvavattntntsscitsqsqsvngsgataaaavssvdsntatangvtaitttvtpgnggdllatshqqqviaglggdqatigavatsvtatsaatdtlaatstatsvpstgllptimstsqsvagsvdsgsivaplvsgastsqviaclnaagvsagggimtsavpstpvatsltsalvplhqqqqqqaiidaknqpkrlhvsnipfrfrdpdlramfgqfgtildveiifnergskgfgfvtfansndaerarerlhgtvvegrkievnnatarvqtkkvtavpnvcvqwpegyrlpvtwpflgaplgaspvapipagatpaatpia…
>TRINITY_DN605_c0_g1_i32.p1	gdikfqfrtpcdkreypvgdpsglgededfdpdkntvifatgwtttvnnvrqdalakayncrgdtnylaldvgnyintlyswssentdkigeylaigihrlesiidigklhimghslgaqivgsaarhyrdltgkslpyvtgldpalpcfnegeeltiisssdadfvdiihtnpggsgqplafgdvdfyvggkfpvqdacndpqcsheivwqyytesvypnnvndflakrcnslnslqegkcvgseypmgyavphklrgryvlevnaekpygknatddytdpdsstlgscrlfrk*
>TRINITY_DN6063_c0_g1_i13.p1	mpfvapkstatsttgrttfrppwvkddtttnakptvpwakktaaaaadkdkekekengekpgstaalkktaapaansiakkatettattkktaeplkkatvepakkvvapvkrdaepakkvvapvkktpetvaakkptitpasktaaavkkkeptpssseeeeteeeeeteeeeseeeeeseeeeeseievdekelenleglsdlefseneftqpslrlgvklkktpqvkkkeneipappplpslvprapppppppggpgekrqlnesqkatleklktrprkrpdws
>TRINITY_DN6084_c3_g1_i3.p1	mskklpmisvtkddqsessedsnsndmdynynagdatdiedfdsqgdiknltnskasintisipqhtkhdtdatdiedyndtdseeddnsnvypvlklslqeflqhglreqsmidneanervenksgnflqaqnlneisdyltdcedyntdselenaceksvcfdldtavndqgkvciadhtlpsnenehsdeyedlsamsdvseiasglsdvagtsarrisecevlelsgeeeecqivlsdsasendeddiiydsasnaslppidvafistgsqqrrksttmsanknafltvagerahteealtdvekfddsaaedcfdseeeekpipravvltaagddsgdltdeedifyddvtqstpdipsmpdavippphremvvlkenqfgdiienvmpmdreh…
>TRINITY_DN6094_c0_g1_i1.p1	mdytslgcctlafvlylntlnagfvyddrraiiantdvsghtpwqsvfqhdywgtpltdsgshgsyrplcvlsfrfnfllggytpwgfhlinnlmhclatglvvklaryfltsvwgvlatgalfaahpihteavagivgradlaacifyllsylmymrhivwrergemrqwialiltvtlslvallfketaitallvcavfdgirgvcgfqdkhrvrtlcilaaslaciiywrlvvlprpqtafsaadnpiakmpsmwarfltfiylpvfnfslllspqvlsfdwgmdaiprvtslrdernllslgfygtliiivlknirylwrrraerlakkqrhanqqqyhlrksrskkkyrvpiptdaiesnstyklldatslscapyatdstttisllqpephlr…
>TRINITY_DN6145_c0_g1_i4.p1	msefdgkkfygfslhndpvlstttrnfefkytraehlerviqkvqhsepeherhrkkdlfnrlsrpkkittntevstpyrrdpdvethvsrsdaagrvrnlsdneinqlitkvksygdlrkhtltdtcarskdpiktmrstsiskgllrpngfpfggdisdtynacggtirmddysfedenscdgemlgtdstsedqtpsnpfdmpheslfethtmhlphvrrelhsklpdvpeedeifssktvmpiiveefrqpqprwvevcetvaketievgeiktpldteadklaqqqstsennerlptnvtytrhslklqlplqisapemmlpnqppspslpavaltygqssfednpptydvvedsdleyemigraeytklcgprprteeltynsnnsgglaefv…
>TRINITY_DN61674_c0_g1_i7.p1	myaytgdaainllkidpidagtftlkqgadnpvnidltfsnnkiygvgsataykvrcfgkdlakkhelrfkvpkaeligdyniqgrvlilpisgsgknnitmgkck*
>TRINITY_DN6273_c16_g1_i1.p1	masvslslialsvvlvlstiihssdgarilaffpttmrshqlmncalanalaqaghsvtvlgatrnvypsakyryiridgptigdnvtklvinmpdmtgfkytgllhpllrthnatlaqprikqflrsykedsfdlllityvgndfhlglgahfkcpivmfsvaaptqklhnwlansheisyvptrlsglmqpmafhdrvlnflwylfevfaidnfmeaplqefynynfppdryppldevrknvslvfvnhhfsqgpirpnvpnlleiggiqitekpdplpadsgkvrdeake
>TRINITY_DN6275_c1_g1_i1.p1	matnlalkpftfcvllllylhfvviivkaepqqhrrqrqsyavadavdpadiddesnevtpnqrfsqrrrngrqphvdganyqfnnrqlatsgslqltprqhrkqqqqqqqqdgnkcsiwvpaelvqkypyaeriqlaqrnqq
>TRINITY_DN627_c17_g1_i1.p1	mansanskdviefvedaederkaneelseefgthvservklykagmkgsaslahlrnnknnnirhvvpvgvlivlftlylttatlqcnyvnreqeglrckdddtilqsqelqaleaakrvrileklleykdlctelevftkdlrwtneiydkldplkefeneweqsakgfldmnsgsgtdgeeeqgssnieevgvepedsqlakedsksvrrngqnwphgavalkkkkvksennknnhsignnpnnkkdqpiakktntaepiiylfalvfiylllkaasdinqhyksqnkggkrlrrcslqsyaqthkqdrraskglhrictrty*
>TRINITY_DN6281_c0_g1_i1.p1	mkflpvtivvlnllngfclgeqpytvqnealepfngfkqtkvdmsnlktvgrqrfvngtvniledmdsdnykfqvelysspqgdgqykrlpmgvpmtricegfkdlytkiiqpslvegentdfphvpdegvcpipagefyiktlefntdtwpnqiprgilkavltyfkgeenvggavmkmkiedre*
>TRINITY_DN6312_c3_g1_i1.p1	mqgraaeehwrllaeldslalsdscceichcdcysshrssvdsdsavcveadkidvnlpplrcvntqkpetskraaanldvlglhqalpakplgatsighssskkrstrkskttrrknthetttsngnltkpsttqatstvnlksksakntpthsgrasptttaaggtkygikakrnssvsakrsksvssfrsrspsplivpakrpdakratyytrdckllqdllsalnddedynatatlqvngknaitqsketsskylsvfadegctastqshtlprcaakskssraindekqssltsqklcasmanlclaptvraayqqvpthdkrilnrmahkrseraiakenawlarkyweneryerelfkcaqmeeykrairdkqfqdylltkarlneiaqrdl…
>TRINITY_DN6364_c2_g1_i8.p1	mfekrngstraevihdaiqvaniadlyfrtlntrvsvvyietwgknqavidgskdiskaisnfndytsrnlfqierdttqlltgetfaggeagmavpetvctpravgisvdinvyephllagtmahmighnigmghddgreecfcrdwhgcimaqsivgqenvqpykfsecskkdyidalrtghglcllnkpneiemrrncgnkiveedeecdcgtfeecaldsccdgitcklkseaqcasgaccdqcrlrpkdyicrdshnecdlpeycdgevghcpadvfkkngspcghtkagvsgycfqgdcptlnlqceaiwgyggsaadrqcyeqfnskgsinghcgrdsnehyikcepenvqcgtlqckegerqpvsdgidqlysntiisikgleyeckatsg…
>TRINITY_DN636_c21_g1_i1.p1	meklheyqgisgrlhdwrdslkeriskfkeensinifeaakntatdhlkgnasaaqdyshiyrhktrlelvrisaavmgiefsyaaetafvsptllkigiehqhmtlvwalsplvgffacpllgsmsdrcklnlgrrrpfiillsmgvimglllipngenlgywfgddyqepfdsavnttnanlkvhslpvtasedkqsvsaknkhpwgifftilgtvlldfdadacqspsraylldiclpedhvrglstftimaglggfmgysmgavdwdttvigkklgghiktvftlvtfifafcvtltitsfkeiplwvltntkygkhqkldaddplmetygsmnqiagsnemlnssmengdklelqgqsneaksfegndenlletnfdqnymptskpdqdgitdv…
>TRINITY_DN63722_c1_g1_i1.p1	makranvlwfrhglrlhdnpalleaisdkaegvaliplfifdgesagtktvgynrmrfllksladinnqlqavhssagglgklylfqgnptaifrrlndhcqlnkicfeqdcepiwnrrddsvralcnelgieavekvshtlwdprtvistnggippltyqmflhtveiiglpprpvedpdwngvellqlpesilmelnaftqfptpedmnvfpenvsyvakvkwrggeqqallhlterlnveehafkhgyylpnqahpnivespksmsahlrfgclsvrrfywsvhdlfknvqleayhqgihmtggehitgqliwreyfytmsvnnpyydrmegneiclnipwakpaadqleswrsghtgfplidaamrqllaegwlhhtlrntvatfltrgalwqnw…
>TRINITY_DN6380_c0_g1_i10.p1	mesngeiaqngvykqrplicslldphawfkperlhprvesliywrdvkksgiffgaglvillaiscfsvisvfaylslltlagtvcfriyksvmqaiqktpeghpfkeyldidltlsqekvqniagvavahvngfvaelrrlflvedlvdsikfgvilwvltyiggwfngmtlvilafvslftlpkvyennkqsidtyldlvrsklteitekikaaipigkkpiaaesdkdk*
>TRINITY_DN6419_c0_g1_i2.p1	madtmhllktqilklmpffnavviyfafvqdpkgelwtttlkclpigmlmfyvvakgfaltpayrrsqrillgligscagdallsinlfpqgmgafaighiwyisafgwkplklsigvtlyilgavgisvvfkrldavlavglpiyaalllttcwralaralqsssfidtfcavgavlflvsdiviginmflisvpysrifimstyytaqfaitlstanespeswkhlangkpalkgnraktkd*
>TRINITY_DN64300_c0_g1_i2.p1	adlvhcsrdteylvtlhcvrlafqylfkaptigqwvcdtgrqiltdllclgdkdtkeflvgyedmitylqspdnwdviqkelearnvkamtfyyicldfivfdssrdldappasvtavvqnrflsngfkemalstavwsvlkakqhglkypngfmahfyniseqlsplmawgffgpde
>TRINITY_DN6465_c0_g1_i1.p1	vrimfparpeflskfcqqgfddamqflhrnnlincrrcvavqstfvvsetvaqpqdfdpecreckkhrhdalssnmpqtvldviqdyidqankgwanwifnqrsikllsmpetvpidfimat*
>TRINITY_DN6494_c0_g1_i1.p1	lllrfsskiqntrflfcfemgnkiylmfllvifsfatkatarpqapgsacgpnsqytacgiacpakcsdnpllgqvctaqcvvgcqcnpgyvlnnagncvlrsec*
>TRINITY_DN65081_c0_g1_i3.p1	knqahinrtkskrrksrptreyqnnerevqvllentslsidnspqsrqtdeltrsldffcrtseeelipsassmrkmalkrelveqqaliedgsfdegadeeviqrqgeltstdyddeeatsdsaptvspssaqqrehtastyiqidndvlvrlqagekfmpdtallfkptskltpdvallarnvgdaledgkpqplrantcrmlsrhqveqrardkpiskvlveqlkraqsmgslymkdrtlyrsfcahkfhpifceptrqpveiptrkfvriflkellftahpqlleehqlsnaleelyaehaqrqqqriceklraqlqterrvvnellqresnsdaeldsaatkerrarhieqqllgvralrdtlyeeeahskqllkeildtwmrlkqlrktqayq…
>TRINITY_DN65661_c0_g1_i1.p1	mfgvqsiyqdhrlisyvhlqtaffilitynwmlisalnikklnggnteylsnispedwksdldfgiefinrqarleenlvksrvfvengsishvqlldalpneearrdndiarkllaaslyvfnsrcaphgiegedcehflamkslpansellneclriiesrrnghnsfrrllsrfykdgiyemfsdnqlispllvskqlhslslntkirdledveknlaviqwaqfiehdlskpvvtsmrdgshieccnkdsfelgprhlhpscvplilnsgestydkvnclnyvrsavavstkctfgavdqlnqasslldlsqlygftdeaqrhmryfhkgqikssangggsaiytdqlpkitsnlgnfcafknyshqpgqcfmagdsrvnsspltisiytifmrn…
>TRINITY_DN66136_c0_g2_i2.p1	elrqrcdgktvechkcnadrcnnigqpnnlclqcdsskdascasnacgimptrcpsptapnsycyvkydggvttrgcsttvadqqscyshancmlclagdlkscnsvdftpgsramrl*
>TRINITY_DN66898_c0_g1_i1.p1	llttaeesefcreiqnlldmaytlqeqsellfldqrsvlfrdepsideleedgmghalengidedkhshrsimsrtgsdpnfdsaesfasaldqvadmrdfeafvepsseqyplynsalkhheetpipyrtiradl
>TRINITY_DN67491_c0_g3_i4.p1	mdgqcnlipkfkikinvmgclsakhksfnaattlraalliqrwyrryrarmevrrrytwniftnleyagendqvelynffnallthipeaaaaqrpsiqkdpeisldfsedgqyrsdknyegphlkfpltkkdvvtlidlfrkkkserllakyvgsilkeaafklkrlpnlnqastaiskqvtiigdlhgklddllvifyknglpsvenpyvfngdfvdrgkkglevfllllscflafpgavhlnrgnhedsvmnarygfirevqqkyrrnseklmimidevyrwlplgtilnnrvlivhggisdttdldmiksidrgkyvsilrppiemagedgvdktewkqvfdimwsdpqmtdgcqpnalrgagtyfgpdvtktfltkyklqflvrsheckpdgye…
>TRINITY_DN675_c16_g1_i2.p1	mkhslvlalavicliciaqnqasilplslvphgpivvsvpsvpvvkivpvaaggaggaggagaagggggggggggrgpptkrsqyrvlvtglpssgswqdlkdhmreagdvcfadaykdgtgvveflrnedmkyaikklddsrfrshegevsyirvredsgegdrggrenraersrsfsprgrrrgsptyspvrrsysrsrsrsrsnf*
>TRINITY_DN6781_c4_g1_i3.p1	msqnqsyfwqttrhnvylkrsarlqmliammavltfsticqaevarrdvdenvatfgvpsafpddkqymkdamnenavnelnesdatketktnsgfidafsasisvilftelgdktffiaaimamrhprlivfvgaisalalmtvlsvvfgmaatiipkiytyyistalfaifglkmiyegyfmkdsdaqeeleevqstlrkredelmrskrgkyddadvkrknsnsdkedeglergagattsiisgctpttttiavvtqnmnpdmshrqrkhnnnnnnlkntnkhgcdvskdgadsdnssyhendiflndvnggvgvggvglgdttkistfhsspalsasvlsnqteqtncdeftnspnkinfkanndsgddegidddiatvdsghggtpihnkhgkq…
>TRINITY_DN67984_c1_g1_i1.p1	pgelelevtldkhlyhhsekiavnicvrnnsnkvvkklktmvqqggdvvlfqngqfrntiafvetsegcplnpgsslqkgmylvptlaancdragiavegdvkrketslasttliasqdardafgiivsyavkgklglgalggelcaevpfil*
>TRINITY_DN6821_c2_g1_i3.p1	measdfliggcaamgaicftnpleviktriqlqgelaargtyaepykgifhafttvircdgwlalekglvpalhyqfilnsvrlgiykmamnnkwmhdkngdvsffygllwgatggvsgsfcaspffmvkiqlqsrandniavgyqhqhsgminafrnilkqqgffglwrgatgvlprvaigsstqiatfgktkeilrdydivtqstlnslcaafmagtvvavaitppdvvstrlynqgvdtygkgvlykgwldciskifrtegirglykgfwanylrqaphstllllffdilitardkyrtftattkrt*
>TRINITY_DN6844_c0_g1_i7.p1	mtsldvrnnsavmkraeqlkrweesdtnrqpptprpergrkikfssgcvflaacmsgdkeevlkllengadintanvdgltalhqaciddnlemvefliehgadinrqdnegwtplhatascgfvsiarylvehnadpaavnsdgdlavdlavdiqhlpmmdfmqkvmtehnidcekarqaeeqlmlsdakkwlrsdasevdrphpktgatalhvaaakgytkvislllagranvdkqdndgwtplhaashwgqkeaaemivnamadmdirnyagqtcidvadrkmakfleelrntsnkrvkrrpssqirisdkienhidntptkiirvevksdqskdqanasisdielpmidsseqldqphnlariaeydetdseltdstesshstslsepedekskq…
>TRINITY_DN68670_c0_g1_i1.p1	vdntamdtleqlnttriatnhdalakerilpnplyitligvvlaitlydiwyrhtdvykklrtipgppilplignahllvgltpteivqkaliymnrygetisgcffnfrlvfltnpaeieiilnihvhleksyeykffqpwfgdglliskgnhwryhrkmisptfhqsilksfvptfvkhsqnitkqfeqkllgqefdvhadmsqttveillstamgmkilppcke*
>TRINITY_DN6867_c0_g1_i10.p1	eqdmdrpfklpsttfiggdettlplreilnrlenvycnkvgveymfinsleqcnwirkrfetpgvtnfspeqkrlilarltratgfeaflakkyssekrfgleggemlipamkevidvstelgvesvimgmphrgrlnvlanvcrkplpqiftqfagleaeddgsgdvkyhlgtyierlnrvtnknirlavvanpshleascpvvqgktraeqfyrgdqegkkvmsillhgdaafsgqgvvyetmhlsdlpdytthgtihvvvnnqigfttdprfsrsspyctdvarvvnapifhvnaddpeavvhvsrvaaewratfhkdvvidlvsyrrnghnevdepmftqplmyqkirkhktclelyankliaegtvtpeevktvadkydkiceeslelakqeth…
>TRINITY_DN6867_c0_g1_i21.p1	mhrahtafnlvlspiaqknfatwlvkdgspkmwknstvlaairayssapaeqfasgtsatyveemynswlrdptsvhtswdayfrsnsynappdfqpiqrnlvplssgvsglsssgaidsktiedhlavqaiirsyqirghniahldpleinvaelpdncttkaiyanfsfgeqdmdrpfklpsttfiggdettlplreilnrlenvycnkvgveymfinsleqcnwirkrfetpgvtnfspeqkrlilarltratgfeaflakkyssekrfgleggemlipamkevidvstelgvesvimgmphrgrlnvlanvcrkplpqiftqfagleaeddgsgdvkyhlgtyierlnrvtnknirlavvanpshleascpvvqgktraeqfyrgdqegkkvmsi…
>TRINITY_DN6876_c0_g1_i1.p1	mkrqlvarnyrldmstnlgclicliclladliaaqkfasrdiepyegpslytptkeldavkkvqpmegakdspptpeeapkdspsisdvisepgeetlklsnqtalrsdydrvniickdglvvrawqplegislteritrglvyflamwyifigiaiisgrfmesievitsserrvnvinrngqrekisvrvwsntvanltlmalgssmpeillsiiemfqknfeagdigpgaivgsaafnlfiiiaiciivipkgqtrriqnyrvfivtaiwsifayvwlclitkyitptvidvweglvtffcfptlvyhayltehgyfcakcykptyemnqsdsvvrpaeyeandyeagavrssvkdlvespemrefeeirrqyigkvkelhrrypeydleiieala…
>TRINITY_DN6887_c0_g1_i1.p1	mrmvilygsqtgtaqnvaeqiwresktwgfngpvlpmddypvqqlieeklaifvvattgngdepdnmrktwrfllrrslpadslqrvnfaclglgdssyakfnftakklnkrlmqlgaipildlglcddqhdhglsatalpwiaelwqklgkslsyeklkqngeakkifkwnttivepatslvednhlewplkseaicftlrenqrttaadhfqdvrflsfsfpssikwnagdvlnlnpansdeqvsqffelvkehnlgfneetlvkletvygdmpvplayakpvnirmlakyiwdlnacprqrafellslncedelekekleeftsieglddlinyvnrprrtilevlqdfrhstsklqlpilfelftmiqprsysiasmpssrsldilvavveyktk…
>TRINITY_DN6896_c0_g2_i1.p1	mcsvspnlipmeqkqeislpekltihqqhhqqyalkwsdfhssilncfqrlrdeedfvdvtlscdqrsfnahrvvlsacspyfrkllksnpckhpivilrdvhsenmecllsfmyngevnvrhdqlpdflktahllqirgltdvseswhssgfissekkpidtsldtkckrdfdkdicevnsaekcsffpnskptserpiastmvtnyssstsnntplmkesktsataclqwdntdvirsrknhltpppqkriksadlfraqhgigseralserefpaivqhsftrdrkhfisdcdqsigtnennmepsmneektlqnqhidiesmgdesaddksnssdeetleridrhpeindsmdpprpathntflrvpktleqhpilnlndfahpgeissklktsh…
>TRINITY_DN68_c1_g4_i1.p1	mdfdevlkevgsfglyqkiiicsvllpaalpcafhaysqlfiaatpkhwcrvpelepwaqdyrtlvknlsipinminssveyasctmynrnysdivrymeyrtpielqqdkvwqignpgraqvlqcqhgwyydrtmyastvvtewnlvcdqsflvtlalvlfgvaglignyvfgylqdmwgrrpsfyvyllieivacaasafawnyyswlsmrfvvgltvpailaspyvlaielvgpeqrvfctivsniayscglvllagivylirdwrfltltvslpllllfscyfvlpesprwliavgktrqaarilktiarvnghnippdfvklvhqklqqaeaaigkeaettygildlfrttnmrrktliitliwfantsvyvglsyyapalggdeiwnfflagi…
>TRINITY_DN6949_c0_g1_i11.p1	mhtntnrpassvsfafttlllitsvlvyahgypsntfrdldicnhwngrrhflelgergdlharnvttsafrstlfsptnpsqmknrsstdiwyqcnlelvtcaecviritfthvnfsktceriansgigksslcpcehiqfseppydttisgqefcgdgkvfrsktrtlllkffyratnshvfslqyfsernvkivsgsprqaiisnysknephiistpyfpmpyprdygiehiltcesencqvrldftdfqlgltstleifdsngqmldsytgehfrppitisngkslllqfrgngntgvgfraeisfvsskqlkgdrlvpytdcggmvsgpggaitmmnmienstdvrfydciwiikpgnnymmmkthlslrveefhgmasrsdltirqgttsdaa…
>TRINITY_DN6949_c0_g1_i3.p1	nvkivsgsprqaiisnysknephiistpyfpmpyprdygiehiltcesencqvrldftdfqlgltstleifdsngqmldsytgehfrppitisngkslllqfrgngntgvgfraeisfvsskqlkgdrlvpytdcggmvsgpggaitmmnmienstdvrfydciwiikpgnnymmmkthlslrveefhgmasrsdltirqgttsdaaeiesvvwpnngmskeshivpvltgyyirlrgvfgmssklaisysvfnylncyigseflcgnnhcisirlhcdgfdhcgdgtdepesceedwahlqndrrwyshkpnyyfpkieqypdlktatgifiistlgifavltgwmvilyrmgvrarhqrelqnhlqtiselldrqeemtpdeppsyeappdyeevik…
>TRINITY_DN707_c0_g1_i14.p1	mhtkpeisilnkryrmqilatltvhimtfahaagigwlsptlnklqspasplhfpitteeaswigsafglgyipgniffgltinrfdrkfnlyilaiplmmfwtlnylaqsveylyvgrfcagvtsagiflavplfiseisdkeirgaltsmvmmsfssglligyimatylnyhlicciifalpiiylfgniflpeapqcllkrgcaqqakmsfifckgiefndnvehseqntsivvsefdelkaaivnggfdtpvtlkdflnkstlfnfftaanlcvlnqfsgsfaimnifaesgstlnpnvssilmgcvqmlgavtvivlverfgrrplllcsvvgmmagmcgfgafvqftaaetkaeynwvpivlmtfvvfnsaygvfgcffalvveihpakirsq…
>TRINITY_DN7088_c0_g1_i10.p1	mrfnilntlqpalvektsvssseqyslsaplkassppprlqrqvtieaepdsldsvisnpqsypitivpnrpasfygyptnggrtfnrqtssrsrnfrpgsmrkvrrravfkngecnvlqknlmrrrlrfmqdlyttlvdsqwrwtllvfalsfvlswlffallwwlivythgdleemhlpenqeesgwtpcvsaihgftscflfsietqhtigygvrttseecpeaifmmcfqsifgvmtsafmggivfakmtrakqraqtllfskyavicqrdgglslmfrvgdmrkshiigaavraqlirtrstkegevmsqhfteleigaddcgsdlffiwpmiiehkidenspfysmsatdilqdkfelvvilegtvestgqstqarssyvnteilwghrfdpv…
>TRINITY_DN713_c1_g1_i1.p1	mylpytqlpdptdkfeiyeeiaqgvnakvfrakelendrmvalkiqhydeehqvsieeeyrtlrdhcnhpnlpefygvyklvkpnapdeiwfvmeycsggtavdmvnklvrlerrmreehiayiiretcrgaielnrnhvihrdirgdnilltkdgrvklcdfglsrevdstfgkrgtcigspcwmapevvtalsakepeitsradvwalgittieladgqppfadmhptrvmfqivrnppptllrptnwsqqindfvsecleknvenrpmmvemiehpflnelfdndeemqadirellvfcrdapaiykepeifvdrgyikrfdgkpermypedlaaienateemileslrnrielggsysfigdvllslnsndlqkdfdeefhskykfksrsqnsph…
>TRINITY_DN713_c1_g1_i5.p1	mylpytqlpdptdkfeiyeeiaqgvnakvfrakelendrmvalkiqhydeehqvsieeeyrtlrdhcnhpnlpefygvyklvkpnapdeiwfvmeycsggtavdmvnklvrlerrmreehiayiiretcrgaielnrnhvihrdirgdnilltkdgrvklcdfglsrevdstfgkrgtcigspcwmapevvtalsakepeitsradvwalgittieladgqppfadmhptrvmfqivrnppptllrptnwsqqindfvsecleknvenrpmmvemiehpflnelfdndeemqadirellvfcrdapaiykepeifvdrgyikrfdgkpermypedlaaienateemileslrnrielggsysfigdvllslnsndlqkdfdeefhskykfksrsqnsph…
>TRINITY_DN713_c1_g1_i9.p1	qykqilvnklsniipkilifnryickflnsnspiqvhiynqrffaginkctrnvpfdrintrevnssqlgplpiptkklpfrldqipfydtqymvnpansvsrqnfsnslishddeevwdsplqrnpsmtsclltynahkkeqacqtnwdrigesdviynqnyyrdpqlikrnqvqmnmnaynnysqynnnynnassqiwsnragsrrnslkgysapppppmppahmvyqndqmqsrmaqqaqnhmnrmnqnyqqrssfipsdpvrelkdivrrsndedssedppfnfkamlrktnysrpdstiyefnndmpnnnneninfqasklrhtgrriddfensssnnmqtdqikfsnrapplkqtatvvgksfentdaksfeeagsyveeeiapgvtlsgyav…
>TRINITY_DN716_c2_g1_i13.p1	mqhtenedeiyeqrapglnrsldainrkfkhnicsgktvshdqvnrtkaatpgtetkqrqlqlgvqrqkdiqqssdeseiecgslftcgdlltdqpltdnivienhfiernaglcpgqyqteriqhqtynfgtqyqlyessgvnsgctdpwlneidrvleverkfgrkrsfinnykqaqlngslirrspkdntevpstsitsnsssqiyktaipdnhnsaitfkansnqsnksilannfqksnksgneglvlsrqfcakedkpqdknldsssvkriisnskvtssksknennditkansnrkgrqnhkkrsdnlvnvcnstnailkssgsssssndykginsksrsssssnscncditgdsstlygfgigvlsnfigdgdfanisgqhqqlsihhsqlg…
>TRINITY_DN72418_c0_g1_i10.p1	nrekmtqimfetfnspamyvanqavlslyasgrttgivmdsgdgvshtvpiyegyalphailrldlagrdltdylmkiltdrgyaftttaereivrdfkenlcyvaldfeqemataaasssl*
>TRINITY_DN72418_c0_g1_i5.p1	ddapravypsivvrprhqglmvgmgqkdayvgdeahskrgiltlqypiehgiitnlddmekvwhhtfynelrlaheehpvllteaalnpkanrekmtqimfetfnspamyvanqavlslyasgrttgivmdsgdgvshtvpiyegyalphailrldlagrdltdylmkiltergysfsttaereivrdfkenlcyvaldfeqemataaasssl*
>TRINITY_DN72418_c0_g1_i8.p1	nrekmtqimfetfnspamyvanqavlslyasgrttgivmdsgdgvshtvpiyegyalphailrldlggrdltdylmkiltergysfttsaereivrdfkenlcyvaldfeqemataaasssl*
>TRINITY_DN7241_c0_g1_i7.p1	mcsnkvivsakfavamfpeknrcfifkivgsclvilgllhgffsetlvnklmekemvlspdsktfdlwkkppvkvtldfymfnwtnpqdfqnlnikpkfeelgpyrftevphkvdikwhpdnasmtyrkqskyyfdaagskgrlddeivtvnslavslsakakrwsplrrrvidialkvyhnditmkksmdellfegfedvllnvanflpssltdvkvpfdkfgycyprnhsvdvtglynihtgaddiskfgqihtwnyrnttgayapecskvygsagefqsvylkphkpihfflsdvcrtvrmdyvettevegvkgfryeggkrmvdngtlypenvchcngecvpsglinisscwfgspmfisyphfydadpyylsevdglrpekqkhelylvlepkt…
>TRINITY_DN7253_c0_g1_i1.p1	mrslmptyvlqvsyalvlihlvaaklpsaikrcvagdgkciieninvifnkknqgdesfgltklepftmdnfsirqdpaspvaiylalnnpvvygsknvratkvkgfgktpegrheilleapyismlsdyvidgkvlilpikgegrsnftlvepkmkividatsrtkdgkifmdvkdlrveckpkrvalhfenlfngdkalgeninsflnenwngifiemkaplydaiskqikvgtakvfsatpydeifei*
>TRINITY_DN726_c1_g1_i2.p1	mfslsrkwtqlrssinaisgasatntrsnnnignsthyqctitpndkqkqlivkaekrhtlakrfqrslstlgnhsepkaarieaskdernafmavfpdvlrelseaakryttpeaenwytkalqynlphgkknrgllavltyknlvkpdalsaenlklaqylgwcvemvqcfflinddmmdnsttrrgqlcwhkleevgfiaindalmiesgvyeilrnnfrhldcyvdllelfheitfittcgqsmdllnanksvnsftmdkynlvvsnktshytfyfpvalalhlagvkdpeifrqsktillemghlfqvqddfldcfsnpeisgkigtdiqdnkcswlavtcmqraspeqraimeecygkndsekiarvkqlykeldiarsfaiyeeekynmikt…
>TRINITY_DN727_c0_g1_i10.p1	mllhlnkrcvpcivtlflcfafaqeelsasvtttttgpttvssinaadisssspstttttttdtvsatarparaevvgsgsdkqtagstaqpkkyftlddnipvckngspefnncvknllqvsllrvqngdkelnipvidpfrlnrttfqysngnvrgriimrdaliygfskldiktldlkvvdgkitmkalsnvpeirivgnykaeftlsnvqlrprgqfnvslvdvnidqtyeggfydadghrfvrmtkfdadpkvndfkflasgvfpdptlnelavniinqywrqifqaflpetrkywgpmllqqindimsvvpydvfvvn*
>TRINITY_DN73149_c0_g1_i16.p1	eslqslgphfaalsngsvtdkvtpdmahlihqywnqfpamdpiwakiltaymiiigsiswcgngvviyiisttkslrtpanllvinlalsdfgimitntpmmginlyfetwvlgpamcdlygglgsacgcssiwsmcmisldryqvivkgvagrpmniklalmkiafiwamssiwtlapvfgwsryvpegnltscgidylerdwnprsyqifysifvyvmplflicdsywfiiaavsahekamreqakklnvkslrssevaeksaegnlakvalvtmslwfmawtpylvincmglfefeglppln
>TRINITY_DN7326_c0_g1_i1.p1	mrksnfaiffvllaahysigppatqalqlnltescvntetfyctlsnitatltdplivanatapqlyelvlrdsvitriprllftnapalrsffmhncglnrltaydfptghplrtlvlqqnrffdvpeksfiaiygleelqlgrnmihmvhqnafasleklryldlqqndirelpqslfdnlvnlehidlssnniekidtatfahntklqtlllgdnrfsrfepnalahlprlhlldisnslvdelrlqsvdtllmqgstlqriaiagsavkvhagnnqltslnigdklsvreldlhgnrletledlvgmlnlqrldvsrnqlqslrtshsplylplpnlvhlnlasnqlqnltlehflvlqklthldlafnhllrldqrlfeplvnleklyiegnrl…
>TRINITY_DN7327_c1_g1_i1.p1	medywglsstndinctqpaiddfpkdlfteaqrqsgavvlhviaslylfvalavvcdeyfvpavekicaalnmsndvagatfmaaatsapelfvnvigtfitegdigvgtivgsavfnilavaaccgigagmtipldwwpltrdsiaygvtvailicvmhdervewyealilvslyavylavmyfdksfqkcakggvkqartrsrssncsiqaknsnekepdlvenrichklstiqlnggvnneppklqptasppptqiaatnsntnsnsntttttttaailqpppdakflpttisiekaalelqptaaggaisaavpasvvaaasaasdeeeeeehysllhypkdkscfaqftwliiwpihllfriaipdckktknnkifpltfimcivwigslsyvv…
>TRINITY_DN7327_c1_g1_i3.p1	medywglsstndinctqpaiddfpkdlfteaqrqsgavvlhviaslylfvalavvcdeyfvpavekicaalnmsndvagatfmaaatsapelfvnvigtfitegdigvgtivgsavfnilavaaccgigagmtipldwwpltrdsiaygvtvailicvmhdervewyealilvslyavylavmyfdksfqkcakdlvenrichklstiqlnggvnneppklqptasppptqiaatnsntnsnsntttttttaailqpppdakflpttisiekaalelqptaaggaisaavpasvvaaasaasdeeeeeehysllhypkdkscfaqftwliiwpihllfriaipdckktknnkifpltfimcivwigslsyvvawmitiigdtlkipdsvmgitflaagt…
>TRINITY_DN73591_c0_g1_i14.p1	lrelddklsasdldmiieeidadgsvtvdfdefmqvmtgknfydltlnrrfvfasdaiphhcwtpackarncptrrlrlhrriewhferlfeqmwrpldvwhrplisfarptascpappttapsssssqpmndnkhktnktkvnvqnktttlisnrhtkftqttsiqetetyptrpvscsgcyhssfrprfpkwvpiftlyrellqnpfrrrahlmiahn*
>TRINITY_DN746_c0_g1_i1.p2	mrpaccqpcarglliqpsktflknllrifsnkssdieippepttccmsgcancvwieyaetlskvfegndekarqiilskitdpnlkmflslelrniaykkdtenstiaskkdp*
>TRINITY_DN746_c0_g1_i5.p1	mypvfrgtltkpvwlkalpkklinhqtrlltqkpediklpptpkqcclagctscvwveyaykiadvmngydesareiilnrvsdpvlrsflkvelksiiqqrdrensde*
>TRINITY_DN746_c0_g1_i7.p1	mlleqrkqccishpnsshcnmlvnvemypvfrgtltkpvwlkalpkklinhqtrlltqkpediklpptpkqcclagctscvwveyaykiadvmngydesareiilnrvsdpvlrsflkvelksiiqqrdrensde*
>TRINITY_DN75967_c2_g1_i1.p1	anltlkypiqhgiitnrddmhkvshhtfynekrlapdehpvklteaplnpnanrekmtqfmfetfnspamyvaiqavlslyasgrttgieldsgdgvshtvpsyegyal
>TRINITY_DN7648_c0_g1_i1.p1	marhkrtilqgnrvhnyntandrpayastavelhrcvqsncndcidssacqitlatkvrrksrhspprrqfsisfhlplpafqaplqslltiplaqllwllcclslahptvadcpsmceckwksgkesvlclnanlthipvpldagtqvldltgndiasiphdtfaavnllnlqkvylakcrlriierfafrklinlveldlsynllsiipaqafefiselreiklngnpilrvqddafgfvpqlvrlelsdcklatvegracaglestlewlkldgnklsevrsgtitsltnlhgielarnqwncscalrplrawmlrenipygipplcraptrlagktwdkidlddfacvpqiiatdttahgvegrnitmscfvegvpepsvrwmvknrvianltst…
>TRINITY_DN766_c0_g1_i12.p1	mqllhticiaafalvalgradgikintrlgdvlgttlhtrlgedfyafrgiryalppfrnlrfqnpkpypawkpttydatedgpmcpqvtenvtdlsedclrlnvytkdtkkrkpvvvyihpggfygvsgqsknfagpehlmdrdivlvtinyrlgtlgflatgsaeapgnaglkdqvqalrwvrnnircfggnpravtllgysagsfsiglhmlspmsrglfhraimmsgsplgqfdyehqqkrlsdrqadlldcprnpadqlvnclkqkpmmdfvdttaemfdfnwnpvfnwmpvieddfgqerflvedpyetiqtgtfhkvpliigitehefvggaysllknettrtwlnenfekyapivlmyerdtprsveisktlrrylpngplalphslqafg…
>TRINITY_DN767_c7_g1_i6.p1	maitqetssttktttlttpaklygkdlseydeidvdallaqlspeeinilakevdpddnflppdqrcsyeceknptgpldrkkliehinkqaleapdepefepyvkgtvrgkkwvppprdesevaaeeqiaidlgeeyehaltdatqeeiidlaailgfhsmmnqdqyhasllnkgqpvgmgwdgitkstqpklfpmdppnntdveesikrvkdndsklielnlnniknisdekyeqlfqvlpdnehlevlsltnvgltdktalllaeaieksktlrvlnvetnflsppvvvtlvkallkcrtieefrasnqrssvlgnkiemeitelveknpsllrlglhlefndarhrvaahlqrnidrirkdlelrlqfrffnnlhrksariq*
>TRINITY_DN7682_c1_g1_i6.p1	mvrnktqstsssssgnasgsasnsssstkspirqnsansnninsgarthrkssstcsvaladdskptsssnrrsppqantntshtdeetdgeydrtptggapsissvhkqnlyivsfpiiflfnilrsliyqlfcifryvygastkviyrphkrecnieivvgsnksfqnsqnensltneidknqivqyhsrnsalatyplvggvgnitaaggqqrfrttqqlemsgrgnassspgpgdpllakqkhhhrrafeyiskalkideeneghkelaielyrkgikeledgiavdcwsgrgdvweraqrlhdkmqtnlsmardrlhflasgrkltvsskrpgnlavtnksqtlprnlgsknassaamqrqpvktaatppavrrqfssgrntppqrartpinss…
>TRINITY_DN776_c0_g2_i1.p1	mstsvqnfnkpatvvdctavilptavasssaiqqlssislmleydidntlntikesgthlihqqqqhqkninqlpaihikrqsatttaakdatattqhgdnitsedlkdikpvlpptppatpnltntarkrwkilakvlrkdseetvsssgeefgeeqtasvrrfksfdllrqdsfedhmtlnclgkpenwykysvlldgdgqqeftvnihhverqltasdlmgfnntgnicvwpseealtayvlsnvgaysdkwilelgggftclaglmlskyakpyavhltdgnevsvenvkktvclnelscytkcsvlkwedvearvaaeagkfdvilsadclffdearsslvgtiwyylaprgeavimaprrgktmamfvgectrrgfevdiaqryndtiwkrhe…
>TRINITY_DN7770_c0_g1_i3.p1	mdrasiyfldkgepntydfdetlpalplpelhdtlqryyeslkpfgtaeelnnskriikefetgvgaqlhkklkqraamkknwldewwekyayhmlrlplnpyivmampvkleiinipetppymlknlsriifhtlefwdlarkatikplssnggkikyssalykrffsttrapglqydyikndfkivkdgatpshaivsgkgrifvfdclhatgriitpqeildvlqrvrcvldyepmgdcvpvlthddrttwannyvhlqeisernieilktiessaivvafdenepqnyeetslfcvngdyhskwgdrsstivaykngrfacvgehsaydgtisvsyalfvqlsmyeiseidwnlketasvvtfkelkfdldeklreeikralvdcdrrrndiiit…
>TRINITY_DN77800_c0_g1_i1.p1	klmknlwdeiseiadhdkagkfsnaefkeaerktcvgkkyeefpqamrafieanfkildinsdcivgveeyryncitrianddvapidkafesllndddrkrgglslarykelya
>TRINITY_DN77800_c0_g1_i10.p1	ngyldqndfqcmavracvvegkgdcsaariaeyqklmknlwdeiseiadhdkagkfsnaefkeaerktcvgkkyeefpqamrafieanfkildiysdgivgveeyryicitriaiddvapidkafesllndddrkrgglslarykelyahflgntadnhpavnlfgpl*
>TRINITY_DN77800_c0_g1_i3.p1	ngyldqndfqcmavracvvegkgdcsaariaeyqklmknlwdeiseiadhdkagkfsnaefkeaerktcvgkkyeefpqamrafieanfkildinsdgivrveeyryncntriaiddvapidkafesllndddrkrgglslarykelya
>TRINITY_DN77800_c0_g1_i6.p1	klmknlwdeiseiadhdkagkfsnaefkeaerktcvgkkyeefpqamrafieanfkildinsdgilgveeyrynsitriaiddvapidkafesllndddrkrgglslarykelyahflgntadnhpavnlfgpl*
>TRINITY_DN77800_c0_g1_i7.p1	krngtqivcdlkkktknndknnkmayswdnrvdfvvrymydidkngyldqnevqciavracvveckgycssariaeykklmknlwdeiseiadhdkagkfsnaefkeaerktcvgkkyeefpqamrafieanfkildi
>TRINITY_DN78592_c3_g1_i1.p1	merlqslgphfsalsngsvkdkvtpdmahlihpywnefpamdpilakiltayiiiigsiswggngvviysfsttkslrtpanllviylalsdfgkmitntpmiginlyfetgvlgpamcalygglgsafgcssiwslcmisldrfqvivkgvagrpmtikwalmkiafmwamssiwtvapvfgwstyvpegnltscgidylesdwnprsyrifysifv*
>TRINITY_DN78596_c0_g1_i1.p1	fvyvmplflicysywfiiaavsahekamreqakkrnvkslrssedaeksaegklakvalvtislwfmawppylvincmglfefeglpqletmwvacfaksaacynpivygishpkyrla
>TRINITY_DN7899_c0_g1_i1.p1	hkasngddvfqtrtifclvnifafkvilksthtefrflyslllqqiqimstpigpipcglscpncgknvtsrleyqastkthilavllagmlclpcacalyctkcarsvehycpscnafvgvydh*
>TRINITY_DN79140_c2_g1_i1.p1	mkqaysvqqfigdlaamvylsiitvvyifcwivtisvifygsffwksliifyilyihissskhfftiqgnglrfarsnwfwkhlrhyfpvelvkttnlpsnkhyifanfphgvltygcsvnvtfdidnwltlfpgirpkqtilnstyvtpffheymrlcgfvsvsekslmyhltsrwqgdgfmsngifimvggaqealdsrpgkyeltflkrkgfvrvaiksgasivpcftfgevdsfdrwdgkwalrwqllvkrlsgisitlikgrggfpipfkrrivqvvgapievqqddsprpeyvdeihqkvvegvrnlfeshkmryiddyentkliik*
>TRINITY_DN795_c56_g1_i1.p1	ipdvlvekyrmweyaddeisrcflkcifelfglyddengfdihkihnqlegdkvvhsgdvhkkiencdkegadaadactlayrgitcflnnnlslvkqsvgsa
>TRINITY_DN7_c0_g1_i19.p1	qkikkiandckaesggsdadidallkhqpagsdkakclmtcfmknfglidagakidqdsalnviravangdanieklgkelidackdtpakgnecesgeavrecviakakengfrlpw*
>TRINITY_DN80108_c0_g1_i1.p1	kedvidlekekekekekkkengqekviekieketrsrrhdtaaaevekkqtektepnksdetktevatptsrssaaqakssatptkgvnrssgantptkavekssaslrtktvttviddvemeslavesspvkpqkhsvstaaapadvsqlqtpvppstprkilqt
>TRINITY_DN8084_c0_g1_i1.p1	mllngqqqaaqlqqqrcdsnqsatsqrdspaigmnglhkgspigtagavmdlqqrmsnssspqqrvsskesaalshttnsaqispsaaaaaaaaaashsrlqsatdsaiaaakeasyvkalhaaaaaagvpttsagslqgsssyyagypggnpssglpypmdvmtasalmsqhhpmfkaaalhpylnyarlkgidpatmitpnicrdpyctgcpssphflnkaagqscpvgcpqcegsaaksssmgaggssaaaavaaaaassyhaqlaalaaasqmpyvcswisadaaycgkrfgtsdelfqhlrthtaslpdsvlsaaaaggippthplfqrtyptpplsplsaaryhpygkpsmlppplgsaastlsglpmpphpalaqyfapyslygpprmgssh…
>TRINITY_DN815_c0_g1_i1.p1	ivfgiifyfmpespyyyagkglksdalnslqflrgqnpdilqhemavieagveefrankgsvmdilkskgnrkaliisaglimfqqlcgvsavlfnsqsifesanigldsaiasiiavgmqvgssaltpiiadrlgrkvillis
>TRINITY_DN815_c0_g1_i22.p1	avlfnsqsifesanisvdsaiasiivgsaqvgaaaltpffvdrfgrkvillisafgmfvgltglgvffyaqqvvgdasnltwlpvpalvlfnivysigfgplpwaglgetfpanvksiassivtsicsltsfvvtrwypplnalgsycafwlfaifciaaffftifvvietkglslqeiqdrlngkkpk*
>TRINITY_DN8220_c0_g1_i1.p1	msllralavnsllsfaflfcfvccvhfekywttttttvkpwhirqpglslplpnshpskcwrevpavffqfekgvqvvgnstlspyfnlievcckgykrydfdwnrcvpdcgnkcqangfcldggicrcfdefvlnhrnvciptcplgcphgqcylngtcicqegyeldptrkfcmphcefscahneicvapnkcecaegytpalppstmgcqpicipdcgfghcvapnqcecfhgyqkrlngsscesncymrcengfcanrttcvcqngyrfdqnttsclpvcdedcengiclspgvcrcfngylrrgpkcegvcesgcgvygkciapnacgcsivegpvriyqrcangncnakgrcrckegyvrfidqcmepdkvttyastwpsklnetlvqefnml…
>TRINITY_DN823_c0_g1_i15.p1	mviekatlaeknnitvykattkpkkpkrrdksdlgpnfvapdggwgwvvcvaaglsnlaifpplqqfgliyrqrmvdlgftaketttiinivmsiasligivngamfrrfsfrqvaivgnififvgtllttwcvtfwqyviclsmifaigmglsmaavslavntyfknnrrratgfawtitglgpiifphittlllihygaqgtiliyaaftlnallcaltlqpvlwhtpkpnnaaeeetkeankqltslnplpeneeyeckycqykkhhkrsifssqylfneddldtpgyeitepgtpmmarandgwfgskvslaaemnpirlrhkvmrqasikahiaetereddehdqaesrlykpnyfnreredydrytskgsiysksgaeelhctcaeekallqk…
>TRINITY_DN8261_c0_g1_i8.p1	lltlllnyewiavgvdikfgtlsilsftnfcaqmqsysekvklvksasfpsrqlvatsdlspgdvileeqplllaphweceqmkcsqcmqasfvmckkceifplcidctthpafdcdffcnaaakisknllvenyaifgvlkllllmenpesseycaalsatpgatvvdsdawqerevqiitpilqsgiasafkrvkithellhtlcwridanafevtasdgntlkgvygcgaqlphncvpntvitfdeefslklyasarirageiiynsytnplmgtsqrhhelrltkgiectcarcsdplelgthmsslkcrkcaggfvvcttsvrngkssgewkcvncgafmaadevkqllvdvgealletnselfayecllekysahfhqnhfvlveikqniasi…
>TRINITY_DN8266_c0_g1_i1.p1	mskvslggfkntlrrypktlggvgilttcglvllerqrirkylskwvntapsetdkkrpdyiyikyhiykesmrklkqkeeedkkwinviinpigkwwktvkhsvawrllniaqtgsqherlkavrqlacfdhlkdwdfrhlaqicdartavslarsgadsrwfvpvhmrgciknpklvladfhdmlarlrpnscidnffnkyfpqqyphegidefftqdqasslsvqdtdmlkeiisflhhitkdesvakqiinegglthimelrkifaddnetlstlckvlanmslvedsvehffvsgwigaladwmkcpdlrlqvisaktmanldhddpnhvqyppnvyplhprlrtrakpkadiifihgllggvfitwrqkdrnpielglygknafytsetddvf…
>TRINITY_DN8390_c0_g1_i13.p1	mitkrklkrqqgpdediieiieiqtegqpeaevtiietqkeketeedsvkpkvqkkkvkkvkkddlhdyiqklideeipktelekyekieiestpkikketdenfaatvkdetpkayekqeskkkikpkkpqesleehpqaavriiedatedneptlpikiieiqpfeepviiteerpaevkveemidqrgeptqkvttkrvlkkkekgkkdstvniitiqddsspeavviiseepesvpvtneeqpeqpvqieeqkskkpkkiikkikkndldeyvqklieeeipkveleqyekldepiikkpkqkkestkpqdtealeitktsvdsekpeklkkpkkpiekpipsettqieetpltdtkddvvtiveettkpktrkqpqtqledteqstpidhedkp…
>TRINITY_DN8458_c0_g1_i1.p1	mpdspttasyfnifitgqieamefplgpnaaevfcryevvagpdwelisgsqngisqtasnksgffkdkivfnfplewtfksttpfgwpqliisiygktrwgaettlgycrinlpvfgshtddaitapiliprntnmvselaswitgrnpelkdpktllssgklkgisaesygevifklttilrgtnrlgydwg*
>TRINITY_DN8500_c0_g1_i2.p1	masahilqyynntrtktaaastttttqtfsttpavaqhcfvrhtsgtseaclfvnerkqftdnpsatttttekatettttststkasteistllsavavaeyawvqsksttkrqftettkgvqqsrcdqklqelqlqapaqfqtlqtcereyrflsspsvwkqasvtkrpsssqpkptlpriqktykgeddvqtfpfvesrrrgrsksecprycsvldgerymrkqqqqrghsenrervwcfsekkikciakmssaaassaefkelqqmqqqqafnatdgivvsaaagpskiftgngeqhglqarnfthitqiqkhnnknskdnttkscqpeetkqkekhdvaaccqaasgrgccsnpsdvascsrqssknaneqqqqqlqhfnksndfklqfpqpftg…
>TRINITY_DN86540_c0_g1_i2.p1	mrflniflilcaafisyaechdsekaravaneckdevgatdadvdsmfnhepagsseakclhacvmkrfgllndegkmdkekaldilekihgddeeqqnlgkevveacgdievdedhceaaeeyrmcihgkaeengfklgrv*
>TRINITY_DN8660_c0_g1_i4.p1	msnfvrrfwsaarfwrnvrkaaqpvsgsecknmssaeksglalkklrefgyafnaagqlrkideatgepgeepfkftisddhaknqahyeqladlipeivydlleqnglsriyvpddvpqeqatfiftkpekllepkklivlihgsgyvragqwarsliinnsldhgtqipyikraeslgydivvtntndnyriingesrpiprlgfaaaharyvwekyvmacnpesvaivahsyggaiamdlsnrftkffeekvfaialtdsahyqipgaskkivldiacnwvshatnldaeiytgegemhsvsaghskhewtsysafesvfkfleekyerfnalrtgskkaktev*
>TRINITY_DN86794_c0_g1_i1.p1	mepeslnrktssrksavvnghgdgsakgaaenegggggdaaggevtlkakmslingctvivgsiigsgifvsptgvlmytgsvnlslivwiisglfsmvgaycyaelgtmitksg
>TRINITY_DN872_c2_g1_i7.p1	msrdsddtlssinstytdlyqetvkrftrsslspemnhysssrnstkstttsqisgdgdrrtsfnlyleatgrrrssdhgavlthdteqfiigqkvwvggirpgqiayigethfapgdwagivldepngkndgcvagkryfqceprrgifsrltrltlapfsgaqtptsplakmspdrsrtvsptasirssflrssgkngltvgdriivssgfgsrpgilrylgetqfasgnwcgveldepsgkndgsvdgvkyfeckpkygvfvpiakvslspsskksrlsrtgsreslnsigtmnsiattntsrlrmnaqrkslsikpivatpksqysmqvr*
>TRINITY_DN874_c0_g1_i6.p1	mqptiehgeapkdpkiigkdfsqhftehdfeghrahtvyvslhvqggrrhltrrrkyhtnkenngekhlgvpgetettppaqrvqfilgedehdgireihpifsemevlvkegddfewkeiarwikfeedveeggnrwskphvatlflhtlfelrsllrrgsimldmeassldlivdllcdnmvnngmfpinyrtkikdlllrrhrhqheyskknkglpiirslvdisrnqpsskredmpkspsnaciqcnnsssdfnehatntnfmrkipsgaeasniligevdflektlvgfvrlnkssflgdltevpvptrfifvalggpgsqnnlqeigraigtlmsdeifhevayrakktdhlivgidefldsvtilppgewdptirieppavipsqevrkrpp…
>TRINITY_DN8767_c1_g1_i3.p1	mtskvtnvsasqatalkgvmrnssyvipglydlsvedtnwvltssfiiftmqtgfgmlesgcvsiknevnimmknvidivlggftywlfgygmsygrgplsnpfiavgdflldppvgdplmgqifaaflfqlsfattattivsgamaercnfkayclfsllntavycipagwvwgehgflnnlgavdiagsgpvhliggaaafasaamlgprlgrysdgydplplgnpvnacmglfvlwwgwlafnsgstygvsgakwqyaaraavmtmmgsfgggitscayslwrhdgrmdiidlingvlgslvsitagcflyrawealiigmlgallcvvamplfdrlgvddpvgassvhgvcgiwgviavgffadnpvplettkgrsglfkgggwylvgiqslsal…
>TRINITY_DN88420_c0_g1_i1.p1	lsndiiastafglkvnsyvdpnnefysigqsisnfrgkqmikffisttmpiiqkllgynifdkdktdyfkrlvidtmkyrqehkihrpdmlqlmleakqesaqnwsdddivaqcfiiffaafennanftsvifhdlmenpdvqerlyeeamvvraelngnplty
>TRINITY_DN885_c0_g1_i13.p1	iharakrsynvpggvsklenkdaeqrlqasldklaagedgpnyriskiysattqivsgtltkidaelidendvaircnikifakpwlpngievtfkcpnkelvkrrhsrsvehlekkthkkrnhhsldktehlfskfqikynrryhtamerqmrlrifkqnlqtihdlnskemgsakygitefadltsteykqrtglwqrsedkpsknapavipdvelpkefdwrekgviskvknqgmcgscwafsvtgnveglhavktgkleeyseqelldcdttdsacngglmdnayeaiqhigglelesdypyeghkdqcqfkkslvhakvkggvdlpknetaiaqwlitngpisiginanamqfyrggvshpwkalcskknldhgvlivgygvsdypmfkktlpy…
>TRINITY_DN887_c3_g1_i6.p1	maeettpltagmspplgpayvfpggvsprsrryrkmqqfqyclgitvvliiivallialslvqepnelptpmintimaitnettpanssadasaaveattvpladepttewalnrvqmnriqndqavsagikalgdreileesqqstpvdspafrhyrslntdpesrkiarrgyvenhattqiaqilnytkpygrynigdgptiklpdptmnfkcdfntryrsangvcnnkehprlygaamvpyrrmvapdyadgislprashtgielpparkvslnihrasydtdsnftvmlavfgqfldhditatslsssqegesidccvlptlnihpecfpvpilpddsyyqrynvtclnfvrsapastghfgprqqlnqatafvdgsvvygntdqrqrhlrtmln…
>TRINITY_DN88_c0_g1_i1.p1	mdilrkmfkmnekdsakpdeaerkdevtakdefrkpqwfeeaetddelfddnrkfafqiftnplelqkhferqmqqileavsefegddvkidkdlkedflkpgfenidilkefekkkgeimdtdldgeiyadqlhslmqrlsqneelpnilprndnkafrtaitkrkltdeekilgrihgtldnddvpkqprmpgprpemmtpmtpmiprgptpfgggvfegtyqgpkmfsqsvmsntirkpdgsyettkitkdsqgnttttitrtiegksetvtaynnaagsgtikqkegsstkmeeysdrnisvtkegyavprnlw*
>TRINITY_DN8925_c0_g1_i5.p1	nlftritqlakrkirrhltsmdylerfvhfkppkcvflfvlffavqvlyvkgnltakdckalhtnsvcqclrlskrfilecaapesrgkfdiyikpakyvriecnntkaneyeslpsmkigdsgivhfkycplpegkpivellthfgipnvvyltyatdeqsanittdhlsglgylqnfklstksmknpadylvrnpsnliwlelhaknrtlsesfleplpnleyldlgnnflehlpngvfknqhklellnlrnnnlrqlnkevfrgvnaltvldlqsneieslehdvfsllsnmtsldlnsnrihelpaglftanehltvfrlknnkvplkslptglfanlpnleevhiscgletlpmdlfinstkitslnmnknllttfpknllndqqqllsldlsn…
>TRINITY_DN90462_c0_g1_i1.p1	mallkqllliflihfyfflfyfspyfiywytakgllygslmvktvliayliylvasytiyhntfdgngslflrskrfvgftrdyfpveirktaelppnrnyvlahfphgiltialvinllleitpflrlfpgirpkvatlnvnfgtpflrellrvlgyvssskpsllyylnksnnpahldnsdgftsnligisvggvqeamqtkpgqhviilkkrlgfvklaiqtgssivpsfgfgdvdlytpiekawfrpiqmvykkivryapllfkgrgntilpykkkvtlvvgspidvkrttnpdpayveeihakvveavrelfetykseyiensdeaqlvit*
>TRINITY_DN912_c13_g2_i1.p1	mqqtqryipsvsdlygtdeiellldeirelepvccqlddeqdfeiagsragelslslesplgtctswdshanykqrsgqtplpwgvalhcdpqhlktptgivrillvlssaaclacecsagtvqvglfllpligrlrlmvfcaifsllitclmlfldishialmfpfnwtkvntwmylsiglililsstlvmhmvlyaeeyiavnkhtkdtlftsafigyicaiesfilagiaswpwtqyyrqvpddgsemyiedremtpmspiestdvpnthhqtqhnnrnnstahsesnhnnqqqqqqqqqynrisssssynqkpyipakrpnelinqrptlghtqttrkpntryregyhyqpvastsrqsptfvigddigagpstsrsndnssa*
>TRINITY_DN912_c25_g1_i2.p1	mftgklqlkvceaiglrptdfqkrhnltfgkladeqpidpyisidvddnhfdrsttrpktfdpvwneqfihdvtnakninltvfhdaalppddfvancqipfedimqnesgvldlwvnlepqgklhivielknrvdsnkdvaevvqavtqnkefkeragfnrrrgamrrrvhqvnghkfmatflrqptfcshcrefiwgigkqgyqcqvctcvvhkrchssvvtkcpgmreeqnpmemapagqrfnvnvphrffvhnykrftfcdhcgsllyglikqglqctqcnmnvhkrcqknvantcgintkemaeilsslgispdkqaqprrskylnqpggddsyslsdrsdlgtesststrssmmsersatststamtglsaitgqyfesrpgktslsdfnfik…
>TRINITY_DN916_c0_g1_i4.p1	mkldevvvwyqkkigtydkqqwektveqkildgfnsvtlknaklktdlidvdlvrgstfpkakpkqslltvirlailryfflpvfarwwvkqtspntfgvlllmyitqmvtwavytfnmhrfggtstsapstldinstrgnataavaddtvkrveeehvvslsdliipmvlglllsfihsqivatntlsgakskhrrfsnasqsgkvprqngenrvrrrkklmrvrtqestdastqqqqpsplqpqqqsqsatsqnmpqarllsamqrmqanseklsqisnaniealqqstqsnntvdshgcsvakkrppvppkgpaaaarvgsaetynnttttttgirrsaspaklkldlisaaaaspvnaadysstdcntdnhspttshslankkrnvnwhspihny…
>TRINITY_DN9343_c0_g1_i11.p1	melrglkilhmfqifipslivllkikyissdqlilkgmvysenefimhqnnnycklnacdvlkyvsqlvagvkaiednghekeektsspfvlnlplheslvkrvrqienrlrsieqpvwrlasasqqewnqctsgvcrccpetksftcwntnfitlpvaqvmpmnmesidlsrnyistlhkdtfrgltllkeldlsnnilnfippelfkdldsllqlrlqnnqlenletvtfwklrnlnlldvsenmiselstnlfchaqrlvvinlshnrimqfppgllreqlaleeldmswnkilelksgslknlktlkmidfsynsisvisgdlfwdlknirtiilhnnkistvskdlfenlqhlvsldlstnriskidahafsklsnlrelllgqnylsdipdsi…
>TRINITY_DN935_c0_g1_i7.p1	mshtlsanppppalhqpptaknylptpttqqlstctwaleypelqkacflarvceerqprycqlrniavilqegptcgltalsmlldgtpsarellqtarelrytnngemfsaqnlfqlicdtlksandttaevinaikatecamssaetiakecknasaavecelhqgpldcakvraalqsgacifvpydpdynhspclkyghkahwaliigflisdkneffvlarhgkaknlavwsldalsdsnanliefeqpkgypdcdfllppggiggdlglreraiivnklpqeniytyisk*
>TRINITY_DN9362_c2_g1_i7.p1	msnrnsgafaasvfcfilllclqisavrpaihtrassaansnaidegaaeaedndsvvanelpirkhqqrhqkpadvvkrdfsekmswqcannasclhtlandmilaykngetislgfmdlaklppladkdreklnaaetgrgissfidfisgnairipvgpmvfsvqraeddgnyieiallkkasggqgrggglgggggglgggggggdgmlsglasmgssgiggggnggglmggggngggggnrgrfrkqkqdkkqfqmyipmylaattfgwtmvaakavglltlkalavsklafivaamvivkklmdnasekmmyqfpehtpymmpysmeygmhpemasggemypaamqlaaapmqhhggghsgleslsaesslhhniaemqnntqvlaalnavhm…
>TRINITY_DN9378_c0_g1_i19.p1	mhhlmlsckflydqlkivfvkfwygmlycyfaartafawgaqkmnafgvdlgaetgilaislmanrrlhtlerllwfgivfvsmfaaislsgvqlkryfnsptvisldrdyrgwqgplpavtlcyydhidsfkankyiqnkwnvsivdndyfyfmdflhavvnatasnyvdlarfaederfddvdlselvqaidrpfeqtltsfdnqnstiqimpvmtengfcyainspmsemlagrsinyqdviqpltceygkhqcfikmdlyestgtvvvhspfevsasdaniialhksdeiiasfkvietvasknlrdlhvgqrkcvfydegttqlkvysktlclvrcravmalemcncvpffytfvegpscnpagfeclldfkwpiwalhickcpstcteieytv…
>TRINITY_DN937_c0_g1_i22.p1	mtlrsvyfvhilisaliltdigisaieegdsftllfgserllenlllevtsikdsliaesqrslntllednrnirnivitierdlrrqnqetwmrmqkfisdelethkirqegidletiehamksqrdwftkeiqlfetkllnqiqdnqqlrnaqqndnsnentqyekletqikefaeqlkqttasfeqahneikhsfnqsneiltelknyptqfpkcssktenpddfsyqaflpnataevvkvnskplgkrsascdeainsntveknggvygleiternltmpayclpdpnkgkawlviqrridetlsfdlgrdeywngfgnlngnffigleaihkmmlpnkntelwiqlgistgespyefykdfvissentmyhlmfvhgaegtagdeltsltgevf…
>TRINITY_DN937_c0_g1_i8.p1	mtlrsvyfvhilisaliltdigisaieegdsftllfgserllenlllevtsikdsliaesqrslntllednrntrnivvtierdlmrqnqetwmrmqkfisdelethkirqegidletiehamksqrdwftkeiqlfetkllnqiqdnqqlrnaqqndnsnentqyekletqikefaeqlkqttasfeqahneikhsfnqsneiltelknyptqfpkcssktenpddfsyqaflpnataevvkvnskplgkrsascdeainsntveknggvygleiternltmpayclpdpnkgkawlviqrridetlsfdlgrdeywngfgnlngnffigleaihkmmlpnkntelwiqlgistgespyefykdfvissentmyhlmfvhgaegtagdeltsltgevf…
>TRINITY_DN937_c2_g4_i1.p1	mdarkqkrlgaapiasfeksfedstttttngsttssiasscsataitvisavpfpssmtstasqehaalakdihsngtrtmepheriikttatdttitigksrtaqqqqpsiavsesgsssaiapnsrskydgnnakralplkattavnatssaaplsssdtlgqpqlqhqqvaaggggmfkgattlttpstprielsrasssshheedsresspenvfeqvgtgtlqetigmgfreegalelrssteelyfmdpeqkkeeqaklqqqqakrssphifkfdehqsylqqhqrkdsassevaallcisgrtsrissvgsqgsavsrlsaisgvsrspsphrmlletsfcgpkplenvvdghmsttiepptaelleqvllarkhdptqavlaegitvessp…
>TRINITY_DN940_c0_g1_i11.p1	migrtvhkifawcmtgvvsvfvypvfflisfalmiinnwllkekksiegevavvtgsagglgkniaaelaskgcnvaicdinyklaegtakeiadkygvkanaykvdvtkyeevvdlkekltreigpatilvnnagllihsdqlnptveevelmvkvnymshfwtnrvfledmkkankghivaissvaglvtlpysepycssknavralmrvlrael
>TRINITY_DN940_c0_g1_i25.p1	migrtvhkvfawcmtgvvsvfvypvfflisfalmiinnwllkekksiegevavvtgsagglgkniaaelaskgcnvaicdinyklaegtakeiadkygvkanaykvdvtkyeevvdlkekltreigpatilvnnagllihsdqlnptveevelmvkvnymshfwtnrvfledmkkankghivaissvaglvtlpysepycssknavralmrvlrael
>TRINITY_DN943_c1_g1_i2.p1	rknrtldscyrehshkcfcnydlfsqyshlqlvqrlgdcqrvqtrcistdfsnltkqsfgsevmdapegvfrgrvdrfngilvdsekeydeaadfakklqtsldhwksikrraiwftvqkehadwvphlakagfdfhhvstassaivmilwlpndeyaniptfchtmlgvgglvvndnnevlvvsdrfalianswklpggyvepgeeivdaairevkeetgidcefrtvisirhshsgnfgcsdmyivvalkplnldlckcereiakvqwmpveeylqhpdvhqtnrhfmrtyldynkrnirftyeraqhrvlkreytlfymkpiedkkesdkv*
>TRINITY_DN943_c1_g1_i6.p1	mdapegvfrgrvdrfngilvdsekeydeaadfakklqtsldhwksikrraiwftvqkehadwvphlakagfdfhhvstassaivmilwlpndeyaniptfchtmlgvgglvvndnnevlvvsdrfalianswklpggyvepgeeivdaairevkeetgidcefrtvisirhshsgnfgcsdmyivvalkplnldlckcereiakvqwmpveeylqhpdvhqtnrhfmrtyldynkrnirftyeraqhrvlkreytlfymkpiedkkesdkv*
>TRINITY_DN955_c0_g2_i17.p1	mvsrfllkkekfttgtetviicgtkkilrmdnkrvfkylianmhnsigrtspekscselkytfestkeksttqiadinstkppysyvaliamaiqnsplkratlneiysyitsrfpyfeqnkkgwqnsirhnlslnecfikvpregtgerkgnywsldtqyenmfengnyrrrrrmkrpyrsvghfpklltdacpsklifnhtpcqtyyryntntqwipaqplssygpppvrstypnnsvasfsppllgannynsiinpegisadgtkmmdpcpcpiwntipdlmikdelsssspcdatlitcqkqfalh*
>TRINITY_DN956_c0_g1_i4.p1	msetqdnngdqqllqeeaggsenkmksrlrkgalkkknvfavkdhcfiprffkqptfcshckdfiwgfgkqgfqcqvcsyvvhkrcheyvtficpgkdkgidsdspqtvhhfepftfggptfcdhcgsllygiyhqglkcsacdmnvharckenvpslcgcdhterrgrinlelnvkenlltvqikegrnlipmdpnglsdpyvkvklipdehekskkktrtikaclnpvwnetikydlkpedkdrrvlievwdwdrtsrndfmgalsfgiseiiknpangwfklltqeegeyynvpcadatqdllklksqmrkssqkkplvmrsdtntqtqskkdmiratdfnfikvlgkgsfgkvmlaerkgtedlyaikilkkdviiqdddvectmiekrvlalge…
>TRINITY_DN956_c1_g1_i3.p1	maaaapaaaaaapaaaptniaeiagdanvmnymknrlrkgamkrkglmvinghkfavrffkqptycghckdfiwgfgkpgyqcedcrfnihqkccnfvvfkcpgketdidadcskvkhkwesttyttptfcddcgmllhgvahqgvkcdncnlnvhhackekmpplcgadinelrgkcllyaelkgntltveikeatnlipmdtnglsdpyiaivlhpdrsgktkkktktiqkclspvynekftfdltpqdrdkrllievwdwdrtsrndfmgsfsfsleeiqkepidgwykflsqvegeyynipcsdpvndiarlrdevrmdkktdnrrrmdnkdmphnmskrdmiraadfnfikvlgkgsfgkvllaerrgtdelyavkvlrkdviiqtddmelpmt…
>TRINITY_DN95841_c0_g1_i1.p1	mkinakmatpieekvdqnlkirtgmvnvsdgkskpeplrlnltmelvtlqrlevvtptnpqhngppmeskermvqitrqkqgglglsikggaehklpilisriykdqaaditgqlfvgdaiikvngeyitacphddavnilrnagdivvltvkhyraatpflqkqlaketpdsdndatcaelkadegykssvnngtisrscsrpmsicsepekkwvevvavplmmayvtryiygtdklrpnafevrglngastgiihcddlailsqwlklitdnvvglthlqmklynrnfavgerieymgwvnegvinnniswqsykprflvlkgtevmlfetpplnvaglskalvaykvyqtmfrvvkesetvdsrqhcfllqssgheprylsvetrqellrienswn…
>TRINITY_DN959_c7_g1_i1.p1	mnedtvsiivtvlngekwidscfrsilqqctavrlqkqqlqpkqmhreqhnnvdgnellayvasttakeeveqkqkfqievcvfddcskdgtadmlklwqhkfnnyripmhivqnesgkskgvgygrnraieaatgfylcfqdiddemlptriqqqyalarynkdaligckfvrapanstcrfarwaneldelkltlqiytangptvimptwlchrqvyeripqgfcehgygtpedliffyahldrggrvmrvndclllyryhpaattfsivadtiwqlrmqhllmhvlcrepwrsgftiwnagkrgrkffrdlpqaekckvrafcdvdekkinksyshydeaahrftylvpivhfkharppllicmkldltngafeenlnslnlsegrdyvlft*
>TRINITY_DN961_c4_g1_i1.p1	mnlcssagatastsslasvdeatigghsiasgrsggggvltthcfgsssnsssscaaaittslttnqthsgsgsacgggasssnvgnnnemppetrpkvvtvkhpesnkpkpttkkskpiqadqdvvkalqrcreegikrldlskssvtviptsvkecihltelylysnkisqlpteigclinlktlalnensltslpeslqnckqlkvldlrhnklaeipsviyrlrslttlylrfnriiavaadirnltnltmlslrenkirelgpaigalvnlttldvshnhlehlpedigkcvnlsaldlqhnelldipetignlkclvrlglrynrlssipaslknckcmdefnvegngitqlpdgllaslgaltnitlsrnsftsyptggpaqftnvysinle…
>TRINITY_DN96296_c0_g1_i11.p1	mfllmltllsvvlimiylfltrnfaywrtrgvkgptplplfgtfpglimrnqhfaddlndiyrkykdsesyvgvflmctphlmilepqlvhdvfvtsfknfhsnnvaelidkrkdpliannpfilsgkewrdqralvspgltiarvrstystmqsvsrswcaylksqidakqgyslngkdialhftsenmascvlgieantftnrfipiaknvqmlsenntvftiytliaglfpsivnifkvkfiprkcedffkmlieealrirsrckinrhdfmdhllslkksgilndqelashamtflidgldtsatvishclfllgrhqtaqkklfdeitqnsisgelsfdkltelsyldacinesirilppglwsiktcsvpytftnkngerislaigdsviipi…
>TRINITY_DN9694_c0_g1_i9.p1	mirsnvmlttlllgsllfnaqvdgkeymrcqlarellekyginktflsnwicliehesnrntkvvktnpngsasyglfqisskdwcrvnrkggicdkkcedflddniaddvacakmiferagfknwsgwkascrntqnlpnlglacniqtvrasrtlrvdqkpnyynifnik*
>TRINITY_DN971_c0_g1_i14.p1	mfnvkhffnyfllslcynfwqsfsvklqinvnvithqkvyarvnniphfmsgqiteyenrirqfstpdkvfryfatiqvptaddryeifmtpqdfltsmtpgmkqpeglgldqyrrydpkdvseclklhldedsifyklgsyglitfsdyiflltvlstsrrhfeiavqmfdlngdgdvdseefemvadlvrqqstigsrhrdhaatgntfkgvnsalthyffgpnldqkltiqkfihfqtqlqreiltleferknpnseglitevdfaellvayagyshkkkarklkrvkrkfkdnnlgisktdyldffhflsnindvdtaltfyhiagasidqatlkhvaktvamvelrdhvidvvftifdedndnqlsnrefvavmknrlqrglekskdtgfikmm…
>TRINITY_DN97709_c0_g2_i2.p1	miniagvvsivlfyllilivgiwagrkkaagndseeevmlagrsiglfvgiftmtatwvgggyingtaeaiytsglvwcqapfgyalslvfggiffanpmrkqgyitmldplqdsfgermggllflpalcgevfwaagilaalgatlsviidmdhrtsvilssciaifytlfgglysvaytdviqlfcifiglwmcipfawandhvkslssmevdwighveptkqwfyidyglllifggipwqvyfqrvlssktagraqllsyvaaagcilmaippvligaiakatawneteyvgpypltveqtsmilpmvlqyltpdfvsffglgavsaavmssadssvlsaasmfarnvyklifrqkasemeiiwvmrvaiiivgilstimaltipsiyglwsmcsd…
>TRINITY_DN10007_c0_g1_i1.p1	nwrikpkycltmelkvwvegiqrivcgvtvnttcqdvvfalahatgkvgrftlierwrnnerllapnenplklliewgeyandvqfilqrsenkiqqqqtprientvasntsnnnnssttnhatavmlrkplglsnsnnnntsnshsninnnnnntnssnynqqqvksphlselnsnlnisphleisrelkkksfgahdvkhienigivkgipqrpnnskinstnnnnnnvnnqqhvplqksptptssplsphdarisrspnstadnnnssplpqliprhekshsnptemsrthahtfsdgagffndsqhtnsdtnnnnniyhqlgtqtsksineinlavvresldrriaadspdvlyatphsknfnssgnhqhnnnnssnscsssssenlldihngnv…
>TRINITY_DN1000_c0_g1_i1.p1	masswrypnrtkyrakvpqdpedyyrldpkksnaenaydiytalccrdtrdtkrlfllnglatlcqqqqseqqtaksnlgfnteellyglsaslvhtftqvraaalrtiryilvtprdvkifnsmqlqhlicrsidvllknvllknddervqalklirkmlaispadinpvlvrclvsladsgiedgdnmlraclatlcefavlnptllivcggvtaitrnvlechnpriaeslcgvllyllewpqtrnisgvrldclaapycdftyrlgimdknkdarelrytscrlallsvlrswtgtiefcnpskpsglkaivdtlylnqievrkaildllyellnvpqlpwtddylvalqtvdpsdfqdawllsngfvamegrcilpslaarapnvceqhlslll…
>TRINITY_DN10018_c9_g1_i1.p1	mnflgfgqsaeidivfdgaenrktaevkgedgkiekmllyydgetvsgkvnvtlkkpgsklehqgikidfigqielfydrgnhhefkcitkalarpgdliqnhsypfdfqnvekqfevyagsnvrlryflrativrrisditrevdiavhtlcsypemnnpikmevgiedclhiefeynkskyhlkdtiigkiyfllvrikikhmeiaiikrestgtgpnmftenetiakyeimdgapvkgesipirvflagynltptmrdinkkfsvkyflnlvlmdtedrryfkqqeitlwrkadipryhnqgqqqhtsmvhshhpqhapahlvggppaptmtsvgsgttatgmdsdssatgtapeskmglftrespnqefiqqvdslptspttpppvergigdgaa…
>TRINITY_DN1001_c1_g2_i1.p1	mkfsykfsnllgaiyrngnlqftpdgnsiispvgnrisiydlrnhksrtlslesrynyvaialspdgnlliavnevgeaqlismiscavihrhklhtkpqcvvfspdgayfavamdnlvlvfaspgeltgeynpfvlkrrflggfddvtwldwssdsrflavgcrdgttkivglrlltnfrtfilpghtdaiiasffernsmhvntlsrngqlclwecsispsdiedvtpeqrealkyipnkkkktvakdeeeeseddvvekengednkeahtdpqdenevkdevvrkthpffykkisrhylaeeprktsrnaivtaahynnrtkilviafsvgsfylyelpdvnmihslsisdyaisvalfngtgdwvalasrelgqllvwewqseqyimkqqghcse…
>TRINITY_DN1005_c0_g1_i1.p1	mvmharkpqrvndgyfekhqshsyqsskysskrdyerdrssnyrdrdlspavgtalnnvsqrlsqtamnngnsasyrsqspeidspssrghgshdirdrdhrgsdrfsymqkmrdrdrdvykkekystdkrdrrgggsgggndrdseshrtnhdrldrrgggsgggsgaklcssssgdkrsgstdrdrdrdrdrgdlrdskrdrgserdrdrerdrdrdrdrdrsdrgggggggdrerdrggggggsgggersdrgervarcgdwsehvsssgkmyyyncktevsqwekpkewmerertlardqhrekdyrdkdrdrdrddrfcrsayakhsssrgnsrlrwnyendtgppshrrrldgriaenpdmdispgdstptseanypltgaasvhglvnaqhn…
>TRINITY_DN1005_c0_g1_i3.p1	mryfekhqshsyqsskysskrdyerdrssnyrdrdlspavgtalnnvsqrlsqtamnngnsasyrsqspeidspssrghgshdirdrdhrgsdrfsymqkmrdrdrdvykkekystdkrdrrgggsgggndrdseshrtnhdrldrrgggsgggsgaklcssssgdkrsgstdrdrdrdrdrgdlrdskrdrgserdrdrerdrdrdrdrdrsdrgggggggdrerdrggggggsgggersdrgervarcgdwsehvsssgkmyyyncktevsqwekpkewmerertlardqhrekdyrdkdrdrdrddrfcrsayakhsssrgnsrlrwnyendtgppshrrrldgriaenpdmdispgdstptseanypltgaasvhglvnaqhndlssiptstvgl…
>TRINITY_DN1005_c0_g1_i8.p1	mvmharkpqrvndgyfekhqshsyqsskysskrdyerdrssnyrdrdlspavgtalnnvsqrlsqtamnngnsasyrsqspeidspssrghgshdirdrdhrgsdrfsymqkmrdrdrdvykkekystdkrdrrgggsgggndrdseshrtnhdrldrrgggsgggsgaklcssssgdkrsgstdrdrdrdrdrgdlrdskrdrgserdrdrerdrdrdrdrdrsdrgggggggdrerdrggggggsgggersdrgervarcgdwsehvsssgkmyyyncktevsqwekpkewmerertlardqhrekdyrdkdrdrdrddrfcrsayakhsssrgnsrlrwnyendtgppshrrrldgriaenpdmdispgdstptseanypltgaasvhglvnaqhn…
>TRINITY_DN1005_c0_g1_i9.p1	mryfekhqshsyqsskysskrdyerdrssnyrdrdlspavgtalnnvsqrlsqtamnngnsasyrsqspeidspssrghgshdirdrdhrgsdrfsymqkmrdrdrdvykkekystdkrdrrgggsgggndrdseshrtnhdrldrrgggsgggsgaklcssssgdkrsgstdrdrdrdrdrgdlrdskrdrgserdrdrerdrdrdrdrdrsdrgggggggdrerdrggggggsgggersdrgervarcgdwsehvsssgkmyyyncktevsqwekpkewmerertlardqhrekdyrdkdrdrdrddrfcrsayakhsssrgnsrlrwnyendtgppshrrrldgriaenpdmdispgdstptseanypltgaasvhglvnaqhndlssiptstvgl…
>TRINITY_DN10086_c0_g1_i3.p1	mnylqeilrhvtqyisncptalsstlpydetslltkitrnldatasrnatsnvlptgtarvdsesssedttgignnsamflkfheqlkaslpdeqkrtalltflyfmadskyppengynscigdnhrsnlvttansalqsirshllhksaaqahlqqsalpsamksthasslyqhtpmlsgrnairrmtpesdsaggsggprlkilplradggksleiqhnlnddivqniiyafmgiqgkylkkdvisgrfkldskaktlnvvqagmllrlselgyyhdlvqsytdtksglcplglmgqgfisalkneltryygmvatlqeqlnrqrdfehntilkgnsivpmrqerltlmkilvwsvdalkrlkwlatiaeacqekkggalastvhsflnngnpsvks…
>TRINITY_DN10092_c0_g1_i1.p1	mektivvttgvsslptqtvggtpiiaavttvaaaaaapviggssaastgsvfhqhqqpliksnnnssggnnnnngntntnssttttttnnssagtntetiecvtlisddsdveemspkrkapsgaggsgtpskikydddsndaqggavgderrtsrrnkpkvdyynkptggntdsgdkpstpssssatgvgdrrsesgktrksetarspfpkeitdpreaaaaaaeaykeiltglegaafqsrlpfdkmtsneaacfpditktglvaqrvflnirnrllqmwienpkqqlivenaikdmeppfdsdpnlvkrihsflerhgfinfgifkrlrsipakklgkvivigagisglaaaqqlqqfgmdvivleardrvggriatfrknnyiadlgamvvtgvw…
>TRINITY_DN1009_c2_g1_i1.p1	metgtsaraislaledsvttkkriltateyssicsfiqhysglaidcememvnkvftdidrqtlksilqtelstrlraqhwhyeskakkylqafedqvkthtaptlllkiacldgmsptilcriilqqkykfkhkselsrvlkyphliddsklaanvaqcmcsdsqdgplvdlrrrilgeeyefklkqmataanmhyndenelrrlgydktpdikmivpflykgevvnwieskatfgdvkthkwniqqqlysysnrfgagiviywfgyhedtprisdnnvgiivlddfpssgdmvfldltdgdsciqsslsnpast*
>TRINITY_DN1010_c4_g1_i1.p1	mmkarwisqylktlqsiglqrnsaawqgtilyrrssgevtsansistkshktretflekvaagpglqeffnakrtpshakleadgevsqipyllpenyhgqgrkvyfevygcqmntndtevvwailqqngyercqeaqkadvimlvtcavrdgaeqkiwnrlkhlnamknrrsarhgplqitvlgcmaerlkerllerercvdviagpdsykdlprllaisrhyqqsainvllsldetyadvmpvrlnaesptafvsimrgcdnmctycivpftrgrersrpiesivqevqelqnsgvkeitllgqnvnsyrditastessietiaknkvvpgfstvykpklggmrfdellrqvaeaapdmrirftsphpkdfsedvlrvirdypnvcknlhlpaqsgn…
>TRINITY_DN10135_c2_g1_i2.p1	mkrinwkvivphsmsekafwlscredglasdqflselaerfsskpikkdhkdavdkaitvakksielqvldskaaqnlaillggplkhlsneqikvcllrcdtdilssnilqnliqylpppdqlkklqdikargdplspielfaatigeirrllprlhnlnfkliyadliqdikpdivagtaaceeirnskkfakilelillmgnylnsgskseaafgfemsylaklsntkdidnkhtllhylvksveanfpdllyfyndmthidkasrvnpdsiqkamrhmtsaiksletdlqnnkvpqsdddkfnevmgkfsyecrqqidvlgkmqvqmeklykdlgeyfafdhkkypmeefftdikafkdafiqayqdnihqreeesrkrrlqdareqslreqler…
>TRINITY_DN10135_c2_g1_i3.p1	mskqekfktgttdgwfegwfsrpkiksnnnnasisvksnmidneaidlqelelkirtfsdseidlkfleiledmnipkdkrepllmktlaekrkmifmhlkgknsnehrsssrfekpydyieymrnkehsenkiyqcleslrvaltsnpiswikefgedgineivlllrrclkesgfdriefecirclkavmnntwglnlvltpelhtvvlllaqslnprkphtmceavkllasfcivperdgydkvlraittaasnkyktserfkpivdalfiegksdlkrdlachslifintltntpsdlnfrlhlrceimrmglyekfdlfkdivsrsnndalmqhftifneireydfeefiqrfenvsfnmddmtdcfevlknlltdtssepyflsilqhllyir…
>TRINITY_DN101365_c4_g1_i1.p1	krsrvasttnnkenyfvtitkkqtlifnkiaqndvrmtneqlqslieslrldamegassaapptiqtkgnctncssrfggqrdheaveefitslftyneiesisdedalngrallfyglaanlwqfvskea
>TRINITY_DN1014_c1_g1_i3.p1	mdfnsllqqaqrltnetqnseelprvertisqvlqatqelhsrvtqtgaqdiqahillgskgidlpkisqklealnarktfepldpiadtdvrsflknekenailsmieevnrstfeaaekrrwecvrnewqqekvnllnslvgpsqnwidiqklpeqtvlnetfgsrsclnriemayarevyeyntsvikgafranlvqkfakvaesfedqkvneiweimkymvniapvsrnrdpiqnrtqvtqfidqakkylenryklymstiissnlreaqrggvpstfnlvssfvgltfnqancfglqdasidnkplwpmvyyclrcgdvqsalrcmqmggaghedfiqvledkinkpeqkinsklegqlklhycnkiknstdpykkavyciiagcdineqhlvv…
>TRINITY_DN10166_c2_g2_i1.p1	mkmakrlqeyvkytikelesytkqegscvrkinsslhislgpycladfkhalsahimrrkvgyfdarlegivldiknikvlgmaaalrsddpsmhvdvnadcyvfrpvagailsgvvkhvgnhhigviiyrvfnvsirfaakinkdefkmddtlrfriknfnlqhvfpyiegdlvtesgvkivdkfikvepesananldsgieehenheldelvtlikqenvsedegktlkankkkdksaaikrkpktsanevsfneplpvkkeispekkkrksanseelnvsqtekvsgknkkakitnellvatqikkedekdkrktidseqsngfqtdkisgkskkhkatneilnatqikteaeeevtatpakrrrskansiggen*
>TRINITY_DN10203_c0_g1_i2.p1	mssstgtgtgagvgaalgdsesrhasfgqrsperssgggggaskkklgteigkaaaeksrglfsaedwqcskcanvnwarrqtcnmcnapkfcdieertgygggyndrgvveykdrsdsdsdydeygrrkkrkmqdneksnedgkeyddtdedaleeeedeeddggdlskydlwgddeiapvtlvtpggveqkpiastkpleerksrsrsrsrshsqshsrsrsrshsqsstssssssssssytsssrsssagsrsgsrlsksrqrstskelknsrsnslksapstrkrsrerskthsqtsrtsshksgkpggkisksrsrtrsssrssstsakrkrrssqsptrsrqgrgrnrtrsrstsrhrr*
>TRINITY_DN102135_c2_g1_i1.p1	veipnqqllvdhdaedtdnflenlevndkdlrrmqtahirklniqemtddfrdnsilliegvecqgffsfllnpkstistagklagvpptllapvafpkatmqhlatrsskvrmdgvdynsievkgvvlp*
>TRINITY_DN10226_c7_g1_i1.p1	sktllennlnpyqfmqhpalstlqqqqqhqqqqqqkhrtlgqldsvmalqqhhptiqnqqhtilqnqqsrmqnefsantfvdddlgfdpftetqkglaelmeneivkpqhsktncntmrvptepnimhqhqhnmdnlqrarmpppgfnhmntfglnaprehntskmmpflnmtgnrahtndmqhlsafnswdshlqsprhqlpsfgelqahqmnqnnrnagnlgndwtamdpailsfrqfpscpqppqmihphqqkdlfpqhltqqqqqnnfgnpahgggnmhlpnnqigsqsaaqaqvnanvqgmleylknrqff*
>TRINITY_DN10231_c2_g1_i1.p1	mfrqknsheavdvdnngaglvrnyaaedcaddditsrrdldnnrrsasatnvysnedsdeldtnegssadtplirdievisdddtflksrhifglmgflgfavvyamrvnlsvaivamvnqtaipqsnstsvddtcpvptpknntrpmkegdfvwdeatqglvlgsffygyvltqvpggrlaevmggkliygygvlitaiftlltpiaaywdlpmlvlvrvlegmgegvtypamhamlahwipplernkfaaivyagsnigtvismplagwlcsleflggwpsafyifgllgivwfafwmylvydsprkhprisfkerdyiersirsmqprnynellsessidviqtaeeqipwhsiltsiplwailitqcgqswafytqltelptymsnilhfdiqsn…
>TRINITY_DN1026_c37_g1_i1.p1	vpeldlvfglvnikyrnyilrldintlleflekgriiehlnlnskevqtgplrdfkltkrcthcnfrghtfaecrkrrtsndesntvnntpkhttptnrk*
>TRINITY_DN1029_c0_g1_i13.p1	agnlvkfctlddnteekfkeceqkiheleverdqlldklrhvkenasaklaeerrkrlqtleheisdmkrkntqqakllkvreketqkiqnlhteiqamkqskvkliramrqesenfrqwkmsrekeliqlrnkdrklknemarkealhtkqrnvlkqkcdealavnkrlkdaldrqraaqsqrqktqsakdvntasnkidqvvswverelevivsfidaehsleqlmedrgiisirieelrkqqpepgsisaqdlstlheelemrnaqitdlqqkvftvdlevrirslaegiqnvaesravirkllksisdmrrehairlqeqkialeeqtalreaaeqtsvvaakrirlmeleheeaiaerettyeekiavllrelhnapqlaagsgealtpeqeer…
>TRINITY_DN1029_c0_g1_i8.p1	agnlvkfctlddnteekfkeceqkiheleverdqlldklrhvkenasaklaeerrkrlqtleheisdmkrkntqqakllkvreketqkiqnlhteiqamkqskvkliramrqesenfrqwkmsrekeliqlrnkdrklknemarkealhtkqrnvlkqkcdealavnkrlkdaldrqraaqsqrqktqsakdvntasnkidqvvswverelevivsfidaehsleqlmedrgiisirieelrkqqpepgsisaqdlstlheelemrnaqitdlqqkvftvdlevrirslaegiqnvaesravirkllksisdmrrehairlqeqkialeeqtalreaaeqtsvvaakrirlmeleheeaiaerentyeekiavllrelhnapqlavgsgealtpeqeer…
>TRINITY_DN10309_c0_g1_i3.p1	mssglkcrncgstdieednargdavctncgsvledslivseiqfeevgrgaaaigqfvsaestggatnygygkfqvgsgtesrevtikkakkeithlcqqlqltqhyidtalnffkmalarhltrgrksthiyaacvyitcrtegtshllidisdvqqicsyelgrtylklsnalcinipsvdpclyimrfanklqfgakthevsmtalrivqrmkkdslhsgrrptglcgaalliaarmhefsrtildivgivkihestvrkrliefadtpssaltldefmsvdleaeqdppafkaarkkdrdrikdigehelsklqkeidthlekdlkrlqkntikrltggvgdiandvdfedvesanfieesnleaikecladtpevkvpqkipekivinglkpdi…
>TRINITY_DN1030_c0_g2_i1.p1	msaaqvevqqnnedqklgevskaaandtdtdtdtavttpktmnennnavdktakmdmsttaqeatdndvnkkelaenyknqgnemlknkefnkaieaytkaielypcaiyyanrslahlrqesfgfalqdgiasvktdpaylkgyyrraaaqmslgkfkqalsdfeyvskcrpndkdaklkftecnkivkmraferaiavdtpektlaemykelediaiedaytgpalkdnkvtlefmlelmehyknqkilhrkyaykilcdideymrtqpslidihvpdeskfticgdihgqfydlmnifqinglpsptnpylfngdfvdrgsfsveciftlfgfkllypnhffmsrgnhesinmnqmygftgevtakytsrmadmftrvfnwlplchcinkkvlvmh…
>TRINITY_DN10322_c0_g1_i3.p1	mqlkylrtlldgqeqlnriaglawspnhqklavatadrhillyddagerrdkfstkpsnpangknsyvirdlafspdstklavgqsdnivyvyklgeswtekkvicnkfpqtnavtaliwlstgviiaglddgkvralhcksnksqslysaesicialasntkgtgflsghndgtiiryfvnddanessgrlvqhpvppfalawpqggfcaggcdqkvvfydtlgrsvrtfdysrndreitvaaaspngqavafgsydkvriftwsprlsdwnesatkdithfytvtcvqwrrdgarlaiasvtgavilfesvlkrtiwqdkfelifvapsqllvkslqepaeqmtiesqlgleiddvrimgkdnylvartedsmilcdltrnlvsevpwttsgrherf…
>TRINITY_DN103394_c3_g2_i1.p1	mnrysilykenssmlssvehnrtnrelqnanraekrrqifasgrnlnvsptpkksteskeqkvhlenvnlqkhenkenmgnsgnntkccdvksadqsvcnksrialaalgkanpkkatrqemyllrfiewkeaqkqkeqkkrehkkppfvpsggvsgsgfgsskasvvsnkvkskevasfvpkdyhnfkppaglknplvkmtpamkdvlgkdrqsfytvvptpprdkkdnatkvdikktpalkktpavsklagvtsvvmpaasamkstktattsrlantnstkamkatavppstgkvstaviepskkalsraltyplcaktpasqkqkaisnvdikltskeplknnpstsnkngenakqfknrldsalafarphppkvtrtisrkpltrpkgigtstaa…
>TRINITY_DN103496_c0_g3_i1.p1	lkpntaastmdfskttgdgtqrtntsistedgyqmesvvedegkgvvevglqpvvekqdtdgivhndgkveptkkelalipieaagtvdasklainqqaqqdvatqtalplncdlclfhdnfykvllkrevstttttqtskskskpakeadkdqemtttttttttttfkakakdkdkdkekekdkdkdkdrdkdkerdrtkrsqkdgglhnanaaisthnnnnhkvddrpkwgvnrpvvqyvkaserdpfylrnkkkhnnnqhvkpsrsqsvdarldnaiadtedggelrgadsacedegtsnveegfllkarnvcteilpiktdekgriflnfheasaimnedeikdklrqryfnfgrilprrswasatqqglqfravaaaavatqptahladd*
>TRINITY_DN103634_c0_g1_i1.p1	miiqepvqaaiwhclnfydfkdaiflserlccevetdetifllatsyyrsnlihqaywllkdkarrsphcrflqakcayhlkkyaesecvlvnggfgdiknlediakdfgeiacfvlqliaqicakternkiaadalrralklnpfmwqtfsdlchmgeyvdpaatfqitntdvfntcqgnassnslvlygngaqnislndshylsslgnsnqnldivmnsinnssnnvlctpveqqlqsqqqpsnvtsqsfitpinngnnlnnsmsvlrgvittgsnlqnsglmmledtplstignsfdqtglntvqnvgsgvcspfrrqikflsansltpsfgvlplyspsggdssfvgtghtqanisvlttpspqtlmeanqeppiirkkikshvgnlitrkesgs…
>TRINITY_DN1036_c0_g1_i12.p1	maasnssgiveatfptgalvpkaetgvlnflqkypdydgrdiviaifdsgvdprasgleklcdgktvkvierfdctgcgdvdmskkvtgsekgfitglsgrqlklapqmtasntangqyriglknfdelcpfkvretisnyykvkewdgpsklsiaaqsrkinefealnpdvsklswskklvkedlentlemlnnyekaykdvkttydiilyqtadgwqtvidttekgdlenalyigeysktreiknvddflslsinvhdngdmlevvgmcsshgthvasiasgnhaskdvdgvapnariisltigdgrlgsmetgtalvramikvmefcrsgpkidvinmsygehahwsnsgrigelmsevvnkygvvwvasagnhgpalctvgtppdisqpscigvg…
>TRINITY_DN10385_c0_g1_i2.p1	mnesnkrkklksrtatvpsggqahghgdgymkdhldawletclkdasntqlssssefldynptptgtsggggvgvadrgnvanpqkfiqqqmqqrhqhqhsqqqqhqqqnqaylsnnslnnanqqsqfsyaqqqhssqqqqhqhsrqqqfglpagpmpfssgytgagsgpfsqgfqrnvpnyvkhsqysnryammfphsgmgpapggyyqqsdgqdfaslppivnmmggssemennstdvldgsgsnpnisrgfrfsdpcllnpsdndskvsgqntpdrrnqmpsdlennkffaalmeqinllhetntkicrnlhetkgaytpgmmtdvvrevkeaarvredallnrvkamveerqwsfnesnlrmmrdiedlksqvhhlradrkesnkrithleaenk…
>TRINITY_DN103996_c0_g1_i1.p1	nhvsiiiffiliskdlyleysalfvnvgmfkesfkyfkrktpepdfssvidldsnkfasqgrridlsnvpdvnkcfpglepvnkwvaytlnssglivirnpftvqgqrywisrclqdyprypninnlsphlfsvevlndwwrslhkcndpnevrrmsismrwatlgyhhdwdskkyteekhgefpkdlavlnaffatvlgfknyesqaaivnfypigttlsahtdhsepnrtaplfslsfgqtaifliggkskevsplaiflrsgdllvmsgesrlfyhavprimkspdeswndlvptasttslktssckkpridaellqeensfgidsllyqqvvdesfwlpfkkylnfarininvrqvlnkdetnlptpdqsletkvegntpk*
>TRINITY_DN1039_c1_g1_i1.p1	micrlcleetnsnfeifsehgeteiakviakyfhievqpddtisniicgecfrnifefhrfwlsidekqktlqthlvctqikqdvdeietqcfatshtnssidcknnelrepeidmgvvqpnicanglefvaaemkddeismdrdsilsplnpaidesssddrrelkaskkrkytkrtvkkpkkinqrslkktsrstkkikekkerndnetdsklkeklekkqdtksliremdefiaentqlscclcsiplkdfydlkkhfreehhcvgyipccnnrylkrtlyvdhlklhkdpdffkctlcnkqlasrnnyqnhmdtkhpdaesllypcklcprkfakqyildyhiksrhtttrnyicklcnkgfinsavlkqhekavhlneydsvcevcgkclktsq…
>TRINITY_DN103_c0_g1_i2.p1	mpkcdmktryipatfawilllsttflfffypcqyylkshpwvpayqgvitffvlanfslatfmdpgvipkaspdedreeefraplyknaeingitvkmkwcvtckfyrpprcshcsvcnhcietfdhhcpwvnncigrrnyrffffflvslsihmlsifslclfyilkitphirqtspivamvlmaiviilaipifgltgfhmvlvsrgrttneqvtgkfkggynpfsrgcwhnccytqcgpqypsllkpekyaarrshkdgqgisvitterrsnqqsssmrgnstpgnaprspretlknyydrdnrhtqlspgrecsdtdmepqasqsqdceptpplqrhnstnfylpqveagmsnlnnggiatgagmmpnaggggggaivapggnggdsprhmrmyh…
>TRINITY_DN103_c11_g1_i2.p1	mawtekvdpeliftkqerigkgsfgevfkgidnrsqqvvaikiidleeaedeiediqqeimvlsqcdspfvtkyygsylkgtklwiimeylgggsaldlmkagsfeemhiaiilrevlkgldylhserklhrdikaanvllsemgdvkladfgvagqltnttskrntfvgtpfwmapevikqsmydskadiwslgitaielakgeppnselhpmrvlflipknnppqltgnytksfkdfveaclnkdpenrptakellkypfikkakknsylidlidrykkwklqkgdesetesensdsdeskpggnndepwimtvkglsisntpraesianssfkdmehmkmpqklsqssgatpiainaankhysgssattvasspsstsqqqqhqqqlhdnmagspp…
>TRINITY_DN103_c6_g1_i1.p1	msvhykfksaldfdtvtfdglnisvgdlkraiihqkrlgkvtdfdlqitnaqtkeeyqedsalipkntsliiaripisqpkkvwnpqniektqqtrtlaradgnsldlskmkgseedkilemmiqstadydpksyhrirghsqvgevpstyrcnrckktghwikncpynlgkehsdvkrntgiprsfldkddkdtavdfpeptvaieskkeipedlicsickdlfvdavmipccgssfcddcvrsallesednecpdckekgcspgslipnrflrnsvnafknengytnlrskkaveeksidhgenslmkvkvdatdvkkseetqtkaatppkeisksdesskekdveissnvetskteevesdyednitimmppvsaknsnagtiehsgrnvshpkpp…
>TRINITY_DN10485_c0_g1_i1.p1	mprghshnhgqdcgheatdidhalemgieyslfkkidldnleclneesegtgkkvfkayenrldhteyvqsdvdeellfnipftgniklkgiiivgandnthpnkvrlfknrpkmtfddarikadqefelsrdvrgeieyspkvvtfssvhhlslhfpsnfgddstriyyiglrgefseahyhgvtictyearpnvsdhktdaydsvnrtiq*
>TRINITY_DN1048_c0_g1_i1.p1	mdevdidgedfnelearlygqihheavdattvdvnntteiqaegkvsverivteksvvnrpakthrvpdtrywanslntskltnkpsetkheatvsndinlnrnitdneklsknftletnesgvrtnennaevicknesqspnigkvkkseplqpqksetnntpgnnlrinptavvknsklnlkkkkqeqvqrngpfmqketklqkalllqakkkksenvrnkklkqkpelvsivldsssdgdgetnksdddvvlipakppptitlsdsdnecsafqleenamdscdvvfdnkiskstfikpnevrsnvtkdassrcaspcsvlssddfigqtdrsrlledncmaddqdlvlltadvdsvmqppksqsnnlkqanpvaknsapdevictaeftaplsts…
>TRINITY_DN10490_c2_g1_i1.p1	mvrddsvdgsgsesevshsptpspqiaptpgytlenhdpepgtphsrasegsgsdrksrsrsrsssssasrsnsgsrsgtrsqsgsphsrpsgsvhsrhsatpivsrehspagnrehstavsreqsivrsreqspaasrehtpvatheqssvaqesspkrnattpanqtpndedtrsqspnlqiddransrsrsrsrsqshrsrsgtprsksggssrsgsgsrsrsrsrsgtrsrsgsrshsgsrsrsgtpvsrksgksasgsesgsdfgarqrkkrkasassgsesegaqrkrgsgeegdgtaavrakkariidtdseneeqsqkidatdifgdaddislsedegpksdtgsrksrsrtrsrsksksssrsgshrsasgshsrsrsrssasrsrsrsp…
>TRINITY_DN104_c0_g1_i28.p1	mslagkvvivtgassgigataaeafakhgakvvlvgrnetnlkaaeaackaannkvqilsiiadvtvdaeriikttidkfgqldvlvnnagiaepghildidveqfdrilntnlrsvflltkfaaphlvktqgnivnvssvaglrsfpnlssyctskaaldqftrcialdlaaknvrvnsvnpgvivtdihrrmgmseeeyakylehskgthalgrvgstkevadaiiffasdtasfitgatlpidggkhamcpr*
>TRINITY_DN104_c0_g1_i33.p1	eaackaannkvqilsitadvtvdaeriikttidkfgqldvlvnnagiaepghildidveqfdrilntnlrsvflltkfaaphlvktqgnivnvsslaglrsfpglssyctskaavdqftrcialdlaaknvrvnavnpgv
>TRINITY_DN104_c0_g1_i37.p1	gkvvivtgassgigataaeafakhgakvvlvgrnetnlkaaeaackaannkvqilsiiadvtvdaeriikttidkfgqldvlvnnagiaepghildidveqfdrilntnlrsvflltkfaaphlvktqgnivnvssvaglrsfpgvssycttkpaldqftr
>TRINITY_DN104_c0_g1_i57.p1	advtvdaeriikttidkfgqldvlvnnagiaepghildidveqfdrilntnlrsvflltkfaaphlvktqgnivnvssvaglrsfpnlssycpskaaldqftrcialdlaaknvrvnsvnpgvivtdihrrmgmseeeyakylehskgthalgrvgstkev
>TRINITY_DN10513_c1_g1_i1.p1	mahkrsrmcphigshhvleikklekvktcadcdysgpnlwiclqknclrvgcseqandhstehfqlnnchclhmnmssqrlwcylcereifidvkptliedpfikairsavalprdendnsdgndeegednqemsnistglvglqniantcymnaalqalsnvqpmthyflncndlvdhiveqssirnkvglaksyqrlmndiwcmdgvgkdyiaprgilygirsvhpmfrgfqqhdtqeflrcfmdqlheelkensptlpiitsaevalaemhtseepldtdsvsqsssvsdseyetcdsslsqhsnqlkgqlhsgstersrrprkthtsasqpqavvhsiisdifdgkllssvqcltcdristreetfqdlslpipnrdylnmlhqthslsaqslns…
>TRINITY_DN1051_c0_g1_i14.p1	msissefsllavallvfaataqaengspqwictstelchidkaanigdaprfesqndcrlscgsygaiwplptdvctlsderirfdpwkvrfnvvapdaasmqyvresnrifvsnilkecvrncslpnskevlvkttvstnnlvldwstnetyalsvrtrematfvevkartvygarhaletlsnlitgskdngllmvknadvrdgpvfshrgllldtarnfiplrmisrtldamaaskmnvlhwhvvdtqsfpleitrvpelqqfgayepdmvysradthnmvryarlrgiriiieidgpshagngwqwgplsglghmavcvnqqpwrsycieppcgqlnplnenmygimkeiyedlaevnapeetihmggdevfipcwnstteitrrmrdigfdlsy…
>TRINITY_DN1051_c1_g1_i1.p1	msatencntknwkhpdeliklhrlkqkkkqltarlnqnnaltsqekpgidkqslleakiaqkrknpfaiksvetkrprndvsplieedsllsfantpppqketfiretptrpapaklvlqpfdpksfaamlasdsaldddetaleeqkftkhlpmdwsiktrvrifcrselpattlktsqlasgltsfvrcidtqktqcgldispatrfnqstyywqhphipwmtlfprtaktnngivlgererkaladdwdysfrglfqllrarqcpyfylcansftvlfraagtggcvethammspstsglrsalrqegieytmplkkdnalnksddgnfteesnsvddannahnvntvemtnqqllvdddeedtdnflenlevndkdlrrmqtahirklniqemtd…
>TRINITY_DN1052_c12_g1_i2.p1	mssketkailkevreaiktenfndaiekceallqdepnnymaylllgaayqnsnkdqaakylrkavefspaaptvalqglancaplnelpkiyeqlldlvpekssyyferlyvaginnrcvgeecfnilksefkrndqdverrkyvlkylaqlwvhfdfdvveedettykyaleeliadpdaeqylnaykrylkllykkgdytncikhacavtekyphdiyayewvckiycecrevateclnnqnqnieqyvaallqlnknaslgllikaiefyeqrqfvaardllyrvrelqptytialellarvemvigvwsmalsiwckigkknsvehalclshvsnekaqlrettemlqkfdqnedvmavlarcyfklgyidqlktlqlsilqqaefletpeaai…
>TRINITY_DN1053_c0_g2_i1.p1	mycmpsfqcdllncatlgynmshcvsptfekelreqldnmnrvikskerkqkqtcpghktlqtrithqetllrsmqqenytlkrsirhyerclddvmrkvvdaivaedilreevtmlknrvrdleaqnaalsaspakgrdegyctmssgqpqpsnghledlpeepeqwllpaepcstemedwsmsqeelpvvtlddehqhlrgarlttnlsrqsgendwiwnsndfltsttaetdseseaisqllqqkivysedediarteftnefyklvdirsasarslfsyiegetddeddddedaasslsdrrvrlrckpalngnrlkapsptpseagraqvtscsssesdehsrctttqhelngsivedsieeeeemdtqlcgnessdieiediqlepealqkln…
>TRINITY_DN105449_c0_g1_i10.p1	smhmimmplpgvavtyygyeigmqdyrdlswentfdplarnagrakyrqlsrdpertpfqwdslmkagfsgadrtwmpvhpnyknfnlkqettgrsdyllykaltqmrkrpalsrgrlqieaidrdilaidrevpddssvltvinigpraravnltavfdlkyqqkltvlvasslstkeackalpadalalapyeglvcmig*
>TRINITY_DN105449_c0_g1_i11.p1	smhmimmplpgvavtyygyeigmqdyrdlswentfdplarnagrakyrqlsrdpertpfqwdslmkagfsgadrtwmpvhpnyknfnlkqettgrsdyllykaltqmrkrpalsrgrlqieaidrdilaidrevpddssvltvinigpraravnltavfdlkypqkltvlvasslstkeackalpadalalapyeglvcmig*
>TRINITY_DN105449_c0_g1_i8.p1	smhmimmplpgvavtyygyeigmqdyrdlswentfdplarnagrakyrqlsrdpertpfqwdslmkagfsgadrtwmpvhpnyknfnlkqettgrsdyllykaltqmrkrpalsrgrlqieaidrdilaidrevpddssvltvinigpraravnltavfdlkyhqkltvlvasslstkeackalpadalalapyeglvcmig*
>TRINITY_DN105449_c0_g2_i6.p1	lyygpawtwkekrgqyylhqfasqqpdlnsreakvvlaiddvlkfwlekgvngirmdsvgylfedeqlrdeprtgktddttcydytahiytkhlpdtiemvhhwrrllddytsknggptrvlmtdayadvktsmeyyetsdgkkgahiplnlnlirlnehsdaldyvfvvk
>TRINITY_DN105449_c0_g3_i2.p1	akiidnkekdwwkrmvlyqiyprsfldttldrigdikgiimklpyfvetgiqaillgpvfqstmvdfgydvtdlkkiqpeygtmqdlqtliteanllgikiimdfvpnhssnqsgwfqksvdresgyeefyiwadaklnekgermppnnwqslyygpawtwnekrgqyylhqf
>TRINITY_DN105449_c0_g3_i3.p1	akiidnkekdwwkrmvlyqiyprsfldttldrigdikgiimklpyfvetgiqaillgpvfqstmvdfgydvtdlkkiqpeygtmqdletliteanllgikiimdfvpnhssnqsgwfqksvdresgyeefyiwadaklnekgermppnnwqslyygpawtwnekrgqyylhqf
>TRINITY_DN105449_c7_g1_i1.p1	mvdfgydvsdlkkiqpaygtmqdldtliteanlmgikiimdyvpnhssnhsgwfqksvyresgyedyyiwadakinekgermptnnwqslyfgpawtwndkrgqyylhkfasqqpdqnyreakvvlaiddvlkiwlekgvnvirmdsvg*
>TRINITY_DN105484_c0_g2_i4.p1	mvvfgydvtdlkkiqpeygtmldletliteanllgikifmdfvpnhssnqsglfqksvdresgyedfyiradakmneigermppnnwqslyygpawtwnekrgkyylhqfasqqpdlnyseakvvlaiddvlkfwle
>TRINITY_DN105540_c1_g1_i2.p1	enspyssptqtttnnpaltsrspnpkrlrtspiavpggrqrkessssngsrnkvtdtgsldsivtgtymrnfvakregssdggdvlptttewietnselatsgetmpnrkrlptqreinlnavratfirayckgvglkfregssmtigkligtlf*
>TRINITY_DN105577_c0_g1_i1.p1	ngnkncgppslsnakcnnnnktcianrnvvdnesscfrmdadvpfgekepdpdnikmfvgqvpksmdeaqlremleeygsvhsinvlrdkatgiskgccfvtfytrraalkaqdalhnvktlnwmyhpiqmkpadsenrnerklfvgmlnkklhendvrklfevhgaieectvlrdqngqskgcafvpfatnhaarsarkvtl
>TRINITY_DN105639_c0_g1_i1.p1	mefvpihssnhcgwflmsvdresgyedfyisadakmnekgerippnnwqsldygpawtwkekrgqyylhqfasqqphlnyreakvvlaiyhvlnfwlekcvkgkrmdsvg
>TRINITY_DN105737_c0_g1_i2.p1	pasqsfantelctvlgalnqlyvpiqlredksaearrvqnlsllmtsskaeyilkealllesgrriardigvgdpermspprlesyvnnalcsmnmkpiedenelargfpl
>TRINITY_DN105737_c0_g5_i1.p1	rnslgeesyvcdviitsragvrvrvgstdtegpmciadalcrfkekavegklpdthlitiatktghahlsagdgysiaidnsvahkagharllqatcqsfgepfvvyv
>TRINITY_DN105737_c0_g5_i2.p1	advhvmaalcmvrnsvgeesyvsdeiitsragvrirvgntdaegrmcmaealclfkekavvgklpdphlftiatltghacisagdcysiaidnsvahkavharllqatgqafgepf*
>TRINITY_DN105737_c0_g5_i3.p2	rnslgeesyvcdviitsragvrvrvgstdtegpmciadalcrfkekavegklpdthlitiatktghahlsagdgysiaidnsvahkavharllqatgqafgepf*
>TRINITY_DN105737_c0_g7_i1.p1	gysidndnsgahkagharlrqatgqvfgepfegfvlrpddfefnkgkaigedivqsnktpskqtkrghqspaafliqapgldkhgvdskfpikythfdiagsacvfpemptgapivalakthlds*
>TRINITY_DN1058_c0_g1_i5.p1	mllisrqlwrgqqtiqlsrlaageisgtnstalvkagnskveisaepanhimggrnrgngrgggnryggygvgygngggyganlgysgfngnycggyngydmnpmnpfsiaiahgrpgpnelmqlmsamasnfnmnpppppparmtcgelranhcgllvemsgrlikkrvarfvelrdrsggasqlviveekypriarrmqnmpentmltiigkvnrrppnscnqtmptgeievevqqlknieippsakksgkrsystmakqnncgitsteykmaksenilkyfenrsmtcndlrrehigktvtlvgwlpptkaskflqlkdgygqtqimveeqsmqdtfltapegtviqikgkvlgrpranlnlkydtgevevmvqsvkvlnpddpyegpikakdkvk…
>TRINITY_DN1059_c20_g1_i1.p1	maydlkkesdvkeyidklgieyrfgcysekkpevchllgdylegikkdfekaakvykstcddygyakscfkygnysflgkgksgskgdprsaytyyekgcqlndadaclhtglllvsrsmykevdrnvpkgidylskscdmnnatacfylsgmhisgvqkkpevsghlntndtkkvqpkdgdfilqkdmkkafefaykacelrnmyacanlsqmyargdgteknekeadkykkmalemqdevkkqqqtlefqqgmkmpn*
>TRINITY_DN1061_c0_g1_i3.p1	ndtlestlamrlrnitdheldallhfdsppptlrfshssqqqqmndahreadatfsilefnreelpsqmssqdgginyfpddldftlnfsqeaaershsviinslelesidlsntelnefpqinaatprnrdlvdtevsysknistcdqsnaerresvdevikkellditvfenfssdddfaafkdvelgsssehglecigeaklkrmcltqmespkqehfpiqihtscpapirveqspalpstispgnqmnltdsqittqtdaidyrvntinksnpsaqchknathaatshtsvitnspdynstvdatmvpasvkqlydivraqysdfafvyslsaqlcqdrvpmdcfvnlkmglllslasissnpdrppvpiiafgsdtymanflltnvaqlaarfv…
>TRINITY_DN1061_c1_g1_i2.p1	mddiklakvenvrmidrynaknptvgtlyltathlifvepdsnketwilhmhvanieklplsttgspllircktflsvtfvipkdsechdvytslmklyqpvsinklycfnyqpakddfpkssgwdffklenefrrmrvpndiwtlctlnmnyelcdtyprqiyvpqeantamligssrfrskgrlpaltylhsnkasicrcsqplsgfsarcledeqmleairktnpntdymyvvdtrprinamanraagkgyeneafyenikfhflgienihvqrtslqklieaceqktptmsgflnslessgwlknirsildtssfiasavdkgvsvvvhcsdgwdrtaqvcslaalmldpyyrtikgfqaliekdwlafghkfsercghvqtdprevspiftqfl…
>TRINITY_DN106311_c0_g1_i1.p1	maqrareeraglrqpedpaainpetrernelraerhrerqrdrnlaraapekrsklqrererdiseqialgmpaktsgngetlfdqrlfnttkgmdsgygddeaynvydkpwrdsnslashlyrpskqidndaygadldrivntqrfvpdkefsgtsrgaggaaqrsgpvqfekeedpfgldqflnmakkapkrsddkgdrsnsekkrrkd*
>TRINITY_DN106345_c1_g2_i1.p1	mekacfgdlglfcqadygwgmgssdpsldfaeeqpgrgnvylmreliawgdsvklrygkkpedspylwkhmteyvvitakifdgvrldnchstpihvaeylldaaravnqdlyvvaelftnsdatdnafgnrlgftslirdalsawdsheegrlvyrfggepvgsfyvnpkrdlapriahalfmdqthdnpspvekrsvydlfpssalvsmaccatgstrgydelvphpihvvdeerqykewgknvdfntgsi
>TRINITY_DN10641_c0_g1_i1.p1	mpgkvgvkikagrnlpvmdrssdttdayveiklgnvthktdvcrkslnpqwntdwfrfevddaelqdeplqirlmdydtysandaigkvnislnplclemsgptthgkgtvlsgwipvfdtmhgirgevnvivkvdlfsdlnkfrqsscgipffhsqcipygyraqiihgfveelvvnddpeyqwidkirtprasnearqvvflklsgqvqrkmglkainmganavigytqcfdlegdvgvvargigtavtlikdttssqsaaatadnalieeslneinaaavasnnalvaaaaaassgitdspslkrftspaqaavvaaaaamptanalssgpssaalmlgssssnsggggraklspsssklalnasatttaasnattvasnavtvaagtspataavd…
>TRINITY_DN106471_c1_g1_i1.p1	mprgcppnwvmgkhnnprratrrgpkrsdsmhmimrtlpgvavtyygdeigledyrdlswektfdplarnagrakyrelsrdperspfqwyslmnagfsgadrtsiplqpnyknynhnqhttgrshylvy
>TRINITY_DN1064_c2_g1_i1.p1	meaiakhdfsataddelsfrksqilkilnmeddsnwyraeldskeglipsnyiemknhdwyygritradaekllsnkhegaflirisesspgdfslsvkcpdgvqhfkvlrdaqgkfflwvvkfnslnelveyhrtasvsrsqdvklrdmiheevsrvrsaalss*
>TRINITY_DN1064_c2_g1_i2.p1	meaiakhdfsataddelsfrksqilkilnmeddsnwyraeldskeglipsnyiemknhdwyygritradaekllsnkhegaflirisesspgdfslsvkcpdgvqhfkvlrdaqgkfflwvvkfnslnelveyhrtasvsrsqdvklrdmiheemlvqalydfvpqesgeldfrrgdvitvtdrsdenwwngeignrkgifpstyvtpyhs*
>TRINITY_DN1065_c1_g1_i1.p1	mgnsdsklnfrkaivqltqknqkiddtddqfwdqfwyghqtsledvfalvtsaeirnirndnpanlatlcykaveklalavdnscrthveqqcvlncvrllirilpyifedekwreffwsslptrntltsanaadilrensprhpgpqpvplaqslinalcdllfcpdftvtatrragpdkaeelanidsceyiweagvgfahsppkntnmekrraeilkllltcfsetiysltdepnrwiayftsadnrhalplftsllntvcaydpvglgvpynhllfadtteplveaclqmlivtldhdmimhqqqqlelqrqvqgraassaaptvnsyddgfgdnlfinylsrvhrdedfhfilkgitrllnnpllqnylpnstkrlhchqellilfwkvcdfnk…
>TRINITY_DN1065_c2_g1_i5.p1	mdnrfinrfsnyfnntgvemytikgnhfvlinsmamlndgcgfcnaalrdlnrisaqlkclqnskkcndsytlkkhktysrpilmqhfptyrksdgvcrehdspvielfrenwevlskkstdfigallmprvsfaghshhyclsinrfgieeytvasfswrnkiepsfllasfssttysvskcdmlpqqhvfdiyitsvilmlvtitwhfyrkflkkpsvskhiptnslkld*
>TRINITY_DN1065_c3_g1_i1.p1	kmptaaasgtnereehvptgrggstnssssnnksqapsrlaasatttgskqqprasgvrsptpqeqeqqrhlqqvshyqsqqthsasthspvqrhynppqhpyqqleqqqpqlqstsqlpptqhsaitdapnadaaerptydfsmytaiksieqrrqykteferdfdeynkllerledvrrnfhvlaeqlrrvpqgcsdyehiqqqivaeyerieneeelkrdkqrfyylhaklahikqlvtdydhtlrsmvaaaaaaaeaaqqhasttaamhmtanvtshlvdgsnnvlaaaaahnarvspmvsgsesnhsppsgyqhqtqyyaqqnepglfpqyqqhqqqqdeilhrkkkhthnnvqqqnqqqqylsphnqahtspaggqysaqqqqvqeqfnghhh…
>TRINITY_DN1065_c6_g1_i2.p1	mernqpgssgnssaeksvtfncssnsvkigkdnatrsadklkrsnsqknkplvkctsemllqrlrrkrtivrqrlqmefgeimehfqrntklaesskrlksqiwssvvtillvkakdlpladdgskltdihikfrlgnekyksksswterwleqfdlhlfdedqnleislwnrnalygkanidlsvfqretthciwrafedcsgevflmltisgttaletitdlkaykedpremkimrdryrwhrcfqnlrdvghltvkvfgaiglaaadiggksdpfcvlelgnarlqtqteyktltptwnkiftfnvkditqvleitvydedrdhrveflgklvipllrikngvkrwytlkdknlcvrakglspqiclemtviwndvravcrilqpkeekliqqeak…
>TRINITY_DN10676_c0_g1_i1.p1	mesffgrghdgyvgrkehikklhansseddnldelppmmeelcvvdglrpspggpfsaltpsmwpqeilaklgqpeaevagpndqpdyrfdefgfrveeedgpeqnsnkllsqplvedaqhrlqwiahlefshnkeateltwenvdvvlprteklrnmvregiphslraqmwmrlsgalakkqksetsyhdivkasgndqlmtskqiekdllrilptnacfsnphgtgiprlrrilrgiawlfpdigycqgtgviaaclllfmeeenafwmmativedllpasyysstllgiqadqrvmqtlianyltsvdetlkkhdielslitlhwfltlfanvvhmkilvriwdwffydgsivlfqltlgmlklkekdfqhlensaqifnslsdipgevddveilf…
>TRINITY_DN10682_c0_g1_i1.p1	mcdvcsdflhllesyelritsndakhsillkseietafgyiqawpqrqcmclyrdpknferfnlvvqsmiclavhhlkhierliddykrltacslgqtttvaaqlqsqpggqtagagtsdkntkstsnkkaekdsdlslednanrnirdaesgteelkeskkverdvsssppclspssrnvtspiipssppppapsmrlpqsntntsvtdiasnaetsisyksnknassstslsqiteepwilpeveklfilvskvfllnfplyiaykhgtharlddisaeeaqhlaifcdlhdneipvyllrnitlfcnsggfaammlcfeqpdlpvttaqaitatvsniklwlnygcivqlfvplrsrvlqymcklsdqnlrsaatramadfvwsavrdpldasvsf…
>TRINITY_DN1069_c12_g1_i1.p1	mlpqltvyakiiyllmvvisgalctvedyvimsqcahnkaihvaaegtvsvtdisqtqnitivglpdyvnnnlkialyaketqrylcfndqwklvgmkelrdtcyfnetivhgyfvfrsvvdlqrrvgfthrgkavgpkknvndacylftkiqadqffhqhtnyfapkakstktisgistspqttattthttsgasarlssqraalsaaattatatatasasqrshnnkllrnnnknkrvngmrnnnktnsnrnsnnnqnveysnghssnlssnsnnnnpssshnsnssklvsnsqqqqqqivvsqqkhhnynnntnnnnnsnsrtrehvrqqqqhqvrhhhndpnliarrqqhehkqkrrqhqrqqqqrlrsgkitspattteaqkaaqehasatptl…
>TRINITY_DN106_c0_g2_i2.p1	knsrdetdyhrptnkqqlqqhhhqqqqqqqkqnsiaslrpkslplaanstpaivsaivkkippvlstssssninntnnnniitstndssnknnnstneigkgvggiglssnkckssprlqlqlknlqqkhesnqhrqqhlqqpkhhnqqqqqthergdpdggcnlddlstnylaktaelrvnppveeslnakkgwlmkqdnrtgdwtkhwfslsgaalfyyrdpvseergvldgvldvnsltnvaevsasksyafqltswdqrrlilaslspssrnswiailrniaglpallpasssgngnapltdgdvpptvelvikdgagntkmkseiekdfikaqrnhemqkkppttskhtsahhqhlnetsppatpqvllqpvsntpvkvvsasttpstpktahf…
>TRINITY_DN106_c70_g1_i5.p1	frkthltcpiackrlptvdlptlaalffkrylrktferslqftqphvicflgdlldegsiatqqdfkgyvkrfqriyktntdirrihvpgdndiggedgeyisnsnvrrfeeafqsedlfdyenmlrffkinrmmldftnpdrehngqrlrigishapiligggpllrsvlseldphvifsghwhesrifihpsthvvnfyestvrhfdlrslkekeheyleimvptasyrmgkmkmglgyavlenhqlsytvlwlpsrfiylflylfwlllslcgfivfrmmtrcpfrvakrqspysrissipqf*
>TRINITY_DN106_c90_g1_i1.p1	mpvwrnmqnndakqdtsakhsrkntrsktkskkslklhsenmqgyrpynmdahhashhhdnadqkplvvdliatqyaksstpppspnechsspdtslsngrtssgeiptdpsvrryrtaftrdqltrlekeffkenyvsrprrcelasllnlpestikvwfqnrrmkdkrqriavawpyaavysdpafaasllqa
>TRINITY_DN1071_c0_g1_i3.p1	mdttsnakkqrlsmssspsrerhtrisysppspacslssesmdvvitasgpcsptspsttgllnqndsdynfctpkksladsgvlerirrkrstprgacemhalrweqggeqetckiiknrflitaqvcqippiiaantpasyrhlvnfavpsltctdvvtdedlickvinqpcdkvqrayyeikvagdiarcsifghklirdvhdvvpidkqhsyllipmpkgkdgkkavyedlhtyirnkrrlceeearmlfhqiaetvqlchrkgvilrdlklkrfyfideartqiqyeslegsmildnamddtlsdkigcplytapellcpnptyqgkpadmwslgvilytmlvgqypfyetancnlitiirhcqvqipvfvskqlrwlilillsknyderltae…
>TRINITY_DN1071_c4_g1_i4.p1	mdlsdfqvrmcpptaiyipnfitsedeqrifsqidrapkpkwtqllnrrlinyggiphpngmlaeripewlqvyvdkinnlnifeskkanhvlineylpgqgimphtdgplfypvistitsgshtvldfierekdasnnlhslgfarkvifkilleprsllilkdslytdylhsinevkqdvlcdrifnykscetvhkigdilqrgtrisltiryvpkttkmklkf*
>TRINITY_DN1076_c4_g1_i1.p1	vchgkihrtlcardrdlqlllqqvgngglrnsiynnnnnnnngssgtnsgntssnnsidstsnndcitpattpgggggdnnstkmpshdrpsyynpsrrkigrivdnkastfnlskhmgklvvkykgcpwrvpgfeygrgviglhqeieqfynyvlptptehairnevvqrieavvhsiwpkaiveifgsfrtglflptsdidlvvlglwekaplrtleteliargiaephsvrvldkasvpiikltdretqvkvdisfnmqsgvqsaelikkykqefplmaklvlvlkqfllqrdlnevftggissyslilmcisflqlhphqidhekanlgvllleffelygrkfnyikigisiknggryipkedlqremidghrpsllciedpltpgndigrssyg…
>TRINITY_DN10795_c1_g1_i1.p1	nvasgdiirtqhskvhpspgaarsvwalpltscnmvaeedsaanteerphspptlrrggrgcvgvnnvgggvgrtsggdgvidkhddsnlllfegidgamahlddifdvikngevcdvenlvekfgieclsardrhgytpghwvalngnvemlryliernapvdlpclgtqgprpihwacrkghaavvqvllqagvavnaadfkgltplmsacmygktataayllgmgalnhltdingdtalhwaaykghadlmrllmysgvelqktdnfgstplhlaclsgnmtcvrllceksnmdleprdkngktpimlaqahqhqdivrllynevkkksrwipsiseiwgwlfggagdskgplllflfsvllwgypmymiraipitwnilrrshycfiywnavmwi…
>TRINITY_DN1079_c0_g1_i5.p1	mskdynsrklerkqrrceaiiradfgiessesptcflavlnaglstglteeavlcaavqhgsvqqvimlpnksycflecssanaaeqiyknmhgqagleqrggvaylsyfkclpacskeniwdkpppeglvllqdfvtdheekillkaiaaeeseqndlkhrrvkhfgyqfiygennvdiskplnekipkacdilwprlksemvrlglptlewevpdqltvniyepgqgipphvdthsafldpilalslsgevvmdfrrcverksltllrrsmlimsgasrydwthgitprtldvvpsetgltvkartrrisltfrrlrrgpcdcafptlcdtrlnaksnaecvitdavavrleelnvhsvyeriaphfsetrhtpwprvaeflrsfptgsvlldvgcg…
>TRINITY_DN1079_c1_g1_i13.p1	mstpnrnsgggrnqkklnsgsggggggdsatqasnkktdvsktekekshpkptaeqlriaqitnsntsedpqmrekvatlidltqrseeevccalyecdndmeravvylfetlpvgafetsskkkknkaasvgqenaggdgewtdtnantdrreksrnrssnrggrggtdsrgwrgrearenernlrdsrggddrndnyrrregggggggrsgggrgggyagrggrgggrfgaggrgtggrgergynsrssanedhqevelwdntiaqnaekqqqqlqddawgdwdneeyvgslkdskvfttsnlpnqtaasvvsggvsnvsgvvssgtsellappglehhlgtspqqqqqgshlntlvgssigvaggsasgvgggsniglnednstgsptavqpasvs…
>TRINITY_DN1080_c10_g1_i1.p1	mktnpaldhvyvndgfkcssisittngteangssggsqgsnefiltkdgkkmippiktmdcakawvqdrtrrtfnrktlykrlpilnwlpkyssedavgdvvagltvgltvipqalayagvaglpaayglygsflgcfiyiflgsckdvpvgpsaivalltfqtakgswqlavlltllcgivelfmgifglgflldfvsgpvssgftsavsliivasqvkdilgipapgttfldisthifeniketratdtvlgitcivvllmmrllssfklgpkdpalrskaqnvfnklmwligtsrnailvivcgflgfmlhshnentpfrvigyippglpavqpppfhltanetlsgheegfidmvknlgsglivlplislmetisiakafgngkpvdasqeliai…
>TRINITY_DN1081_c13_g1_i1.p1	mkrrnadcgklrrpikrnkitegmygsatvlymkflvlwaivitadfmfmfrfeflwpfwlllrsvhdsfkykglafsvlfvciaitsdlvclffipvhwllfaastyvwvqyvwhtdkgiclptiilwmlfvyleagirwkdarhmphldlcrpfaahcigypvvtlgfgfksyigyrmrqrkqrevakenefymqllqqalppeettddpattqlpavtgatlpavtagpgsssvptaqnaqissasshataavtaaisnalnasnssittnsttsaacsalatangllasaaaaataaataaaaaaaaatcssnstnmstqaqnhhhhnhqqqnhnhhqqqqqqshhhnnhnqvsastsspldhhnshsnanssgasggiggsgsnsggggggnyn…
>TRINITY_DN1081_c13_g1_i3.p1	hqqtkeksddhrtskkpnshstsgatsptangnvlqydvddvvvepvertkgrrnrarkdnaskdnhhnnshnnssnannsnshsqnhhqqsnsnnnnttsstssgnskdatttqnhngtsnhnnsdassvssstssasstssssssgasasasstishiaskvvskicesclkleadvkkyraelshmkqienelrqklesnlttksclqakqkecdelekriqeltngrhadmlqlqtierrlaeerrqkqsldaqlnnekkarkiaeekaarpecstqckqrkqqmdeeikqlrrdlklaeeakqmaeqhgrkweqelrmfeaeirnrdsaqpgtemlmnalaaiqdknctleknlsaetrvkldlfsalgdakrqleisesrrrakedevldlka…
>TRINITY_DN108238_c1_g1_i1.p1	mesgpssgntlaseyalrvalqtmkerclvlqrrlavldqdnqelresieagkttsiaqnsngptaavanelmvlrmhvlelsrqkqqlsesinmvsnenrklwsrlsqiakdnnwraakeayiagiedeqddlqtspqngggasqnlirsktftqhspnpnlrhklipngselsmeevaldgyeqnvevvedkngygtttdselgfaflnvddganeagnnddadldpvakkcmeglqemqreaikqqqalialesklalqpctdcakkskkpetadksletdeslsevlqvnkkpedkgvkawpgyneseevyscsndteeetflgvdgyydkvqdvcnvesadrlcplcgrkfdhtvpweqfqqhveahftgrdief*
>TRINITY_DN1082_c3_g1_i1.p1	msnnsnlsvavvcssnmnrsmeahnflakkgynvrsfgtgervklpgtaidkpniyefgtpydmiyqdlltkdkqyytqngllhmldrnrrikkcperfqeckeqfdiivtveervydqvlehmescdptdnrpvhifnvdiednheealmgaflitdminmmaksndldndidellqefesrrnktvlhsvlfy*
>TRINITY_DN1083_c0_g1_i1.p1	mfsrpniflqampsaisgtghgsgavshnvnipsneecgirdvwkhnleeefrtirkvvqkyhyvamdtefpgvvarpvgefrstadyhyqllrcnvdllriiqlgltfmddegktppgystwqfnfkfnlsedmyaqdsidllqnsgiqfkkheedgidpldfaellmssgivlvdnikwlcfhsgydfgyllklltdqnlpsdeseffellriyfpniydikylmkscknlkgglqevadqlelrrvgpqhqagsdalltgmaffkmre
>TRINITY_DN1083_c0_g1_i3.p1	mkwrpniflqampsaisgtghgsgavshnvnipsneecgirdvwkhnleeefrtirkvvqkyhyvamdtefpgvvarpvgefrstadyhyqllrcnvdllriiqlgltfmddegktppgystwqfnfkfnlsedmyaqdsidllqnsgiqfkkheedgidpldfaellmssgivlvdnikwlcfhsgydfgyllklltdqnlpsdeseffellriyfpniydikylmkscknlkgglqevadqlelrrvgpqhqagsdalltgmaffkmrevhnenknfiieptstfldyavefnnnnnvv*
>TRINITY_DN1083_c0_g1_i7.p1	mkwrpniflqampsaisgtghgsgavshnvnipsneecgirdvwkhnleeefrtirkvvqkyhyvamdtefpgvvarpvgefrstadyhyqllrcnvdllriiqlgltfmddegktppgystwqfnfkfnlsedmyaqdsidllqnsgiqfkkheedgidpldfaellmssgivlvdnikwlcfhsgydfgyllklltdqnlpsdeseffellriyfpniydikylmkscknlkgglqevadqlelrrvgpqhqagsdalltgmaffkmremffednidnakycghlyglgtsfivngtnfhdsngdnnntt*
>TRINITY_DN1083_c2_g2_i1.p1	mpskkkkynarfpagrikkimqsdeeigkvaqavpviisrtlelfveslltktlritnsrnaktlstshmrqcimseqrfdflrelvknvpdisvaeeaanyneedcqsspedvypdsdtpydlsmpstsggrnnnrnvsttkvnggqthyqykqqylpppqngsndagmtekdlrqrirqrisgtqsvimhtasvtqsqlaaatappattslttlpsaqrsaydnyvqplklmrsestpasaaqhmwhvapnagaqqqqgqkrlrhqaqsvpcsnnndnccgssppkqqkceqatkqthsqtaipapvfsydlcnkpvvkidysnlplapavtgtseqfnaspalgslslsapvtnasfnftaaapfinidlsnmvtnsgdsktttgnkasaaavati…
>TRINITY_DN1084_c0_g1_i10.p1	mdefeshqfsdadedeeipyknnlvntfknltvkhdmfkdikrdsvqndnlekiiddpspdetiddeddyeeasgdsydyeesytgyqkhnaqttqislnqsackggttqakrvssyqpkenlfrrysarinvekydptvnmssqaanrlvtfdrrqddrvrirdkqdrataeqvvdprtrmilfkmlnsgfiqeingcistgkeanvyhavsehdeefaikiyktsiltfkdrdkyvsgefrfrhgycrhnprkmvrtwaekemrnylrmhnagvpvpeplllrshvlvmrfcgkkgwpspklkevelttskacqlyrecvvimwriynkcklvhadlsefnillhdgqliiidvsqsvehdhphafdflrkdcvnisdffrkravatmtvkelfdfi…
>TRINITY_DN1084_c0_g1_i9.p1	mdefeshqfsdadedeeipyknnlvntfknltvkhdmfkdikrdsvqndnlekiiddpspdetiddeddyeeasgdsydyeesytgyqkhnaqttqislnqsackggttqakrvssyqpkenlfrrysarinvekydptvnmssqaanrlvtfdrrqddrvrirdkqdrataeqvvdprtrmilfkmlnsgfiqeingcistgkeanvyhavsehdeefaikiyktsiltfkdrdkyvsgefrfrhgycrhnprkmvrtwaekemrnylrmhnagvpvpeplllrshvlvmrfcgkkgwpspklkevelttskacqlyrecvvimwriynkcklvhadlsefnillhdgqliiidvsqsvehdhphafdflrkdcvnisdffrkravatmtvkelfdfi…
>TRINITY_DN1085_c23_g1_i2.p1	madvndasdvfdlelheeenprdsdddrielddvdlepelsinhiqeevegqetiqlseetvnpgkiklgpkdfelkkvlgkggygkvfqvrktagrdankyfamkvlkkasivtnqkdtahtraernileavkhpfivelvyafqtdgklylileylsggelfmhleregifledttcfylseiilalghlhkvgiiyrdlkpenilldaqghvkltdfglckehiqegivthtfcgtieymapeiltrnghgkavdwwslgalmfdmltgmppftaenrkktietilkaklvlpayltpeardlvrrlmkrqvpqrlgsgpedaaavqshpffkhvnwddvlarrleppikpilrseddvsqfdtrftrqipvdspdettlsesanlifqgftyvap…
>TRINITY_DN10874_c0_g1_i16.p1	madqneldqlaaaelerlqrqhrsfqlelrglleekarqlkkqnhlitvlqlehqklkdeistleggtharkntnkekrlsflqrqnvelqqilqgervkiweleghikkvekeidglrknevtdscykesigkvqknvvklenrldvvnkkysdvltencklrdsinhmlqdranfnemwqsmvtqfnegkkyiielidqstvafdlreelcnklqvlkdrsendkimhiqemremqrrlehdaklqkffdikgqkrfnpeleqreankklalkdnyerqleeyhaiiddikelyavedtdslaaqfkrqeeenfalfnyvnelshevealndttqelseeierqkaeheekalkqktealdylnselekieaaaaeaserklmlhtrldqilqgild…
>TRINITY_DN1087_c4_g1_i1.p1	msnhhqraagglngvefegnklhvepldknprrtnrnqrnpypgmpgpgrqadfplrilvqsemvgaiigrqgstirsitqqsrarvdvhrkenvgslekaitiygnpenctnackrilevmqqeaistnkgdiclkilahnnligriigkngntikrimqetdtkitvssindissfnleriitvkgqienmsraeaqissklrqsyendlqamapqslmfpglhpmammstpgngmvfnpsmpyqscpgfpmsktpatvvppvfpndmqettylyipnnavgaiigtkgshirsimrfsnaslkiapidndkpaeqqterkvtiigtpegqwkaqymifekmreegfmcgtedvrltveimvassqvgriigkggqnvrdlqrvtgsviklpehgva…
>TRINITY_DN10894_c2_g1_i1.p1	mmhlhfernvntkcdctilslswmgkvpddipeeegwklnrtnyyqegwlatgnirgivgvtfttshcrrnmdfpsrtnynlrghrsevilvkwnepyqklascdssgiifvwikfegrwsielindrnipvtyfswshdgrmalicyqdgfvlvgsvagqrywssmlnlestitcgiwtpddqqvyfgttqgqvivmdvhgamvsqvqlcndvgitsmawscekfkmeegeesepgvtnaskrsfvlavsfqngfiyllksfddvspahintglngnlgllmewsnsrellavagtletslnmidqqgaplyenmlkfytesgnmlyqtclpntsspvsaltwghndkrlfiatgtqvhiawvsrriaslqllcrlqiqasigsertlpllplpsrir…
>TRINITY_DN1090_c0_g1_i1.p1	msnkpqsaaatttaaernsktksiatvrptvqqnlpqaptkqtnanindipsnraplnnsagsiqnakvtsaslnsskagmstastsrkqisaatsttgsssgtlsrrndnapitappkriiersqttiikpekpqikdpaedplslenienesdsdtdsfvysdisadtfvslsdvddddrqvielsndsnydrvnlelmkkglrghasqtptagltkvaqklnsnrsltvtpttvatrkrarelapntsvdandnspgkrykwessrkssrrlhnddvdtsegefdssipqrrfrlaglkegqvykavhesslilerkttqptkqntgtelrgtqkslttpssktskdkpanagsniskvaateakrnqdqekiqttaaeankkrtkselenmqppk…
>TRINITY_DN1090_c1_g2_i1.p1	maannninmhsmspqhmspltggimpqsviastgsvnpmigiptmpqpsssaqsawdqltassssnvnvlnttpttnliasggalgmgigsqsnmttlqtlpsgsnnimgvvggisgtvntggtavvsmsdpnglglsnmsggnspaascaspstptktnappldgmmahtptqgppamhsggygeeltaelvnqgwrkfwskrenrpyywnkitgeslwempgarpfdpltdplgichsggqpsmnpgmplhphhmqhpnlkrrpsddmhlhshqqhpplkkfvlagpwdleictnaviverpptllpqphpeiealraaytmklvktyddicvrrqnikapkdsfnrwlmerkvidngcdpllpsscnpeispsmyreimadipikivkpkftgdar…
>TRINITY_DN1090_c1_g3_i1.p1	ntgsntnhvppnvanaaqqqprqpspsaaslaaaqqqqqqqqliaggnlrnsaaqmlqqsvhhphltvvssshvvhaqpppaamqqlkvetqppllpsaatpptnrgmpgtimggssnvgsvsvgvgvinatpnastmitsggaaplptkssssssegyhpqveaisptlpsdnveergsavtedlltqiqkvdaeihsaentmetlrkqekglkdkvalskqqreqalladenddaakmkhswrlqttaqkiyevnrktaamrhsilshcgnanilplynqpldvellktlikqhhttirtpllehirklknerwahntglvetyahmssewqkrveksegsakrkareaknreffekvftelrkqredkerfnrvgsrikseadleeimdglqeqam…
>TRINITY_DN1091_c2_g1_i1.p1	mndmnlscnkmdsdfkvkrnnlirntpqrktlvkgikeiyfeycsntsihgiqyfgqhrpwmenifwlcvflasiyccsnlilsvyikwnetpvivsfsekstpvwsipfpaiticsetkrvlktegvtyaqftkdlqnhikmrrrfepknisdieleefrtllhicntqliergtpnlstdlidyfsvlnkmtpefsryffyckwfshfgecdelftrtyteegicytfnglnatdiyrentvqyqrigfqnfskhniilkrplkwslqdgympdsgiksyparvlgagaraglfialqsfrqevdyvcrgpiqgfkvslhspddvplvsnqfvripmskevliavkpnmittssgiadylpqrrqcflrnertlkffkvytqnncalecltnltlak…
>TRINITY_DN1094_c0_g1_i13.p1	mswhviseyscssnqtnkdatmadithnsdtsnpaddqnpeediipndepyaylqglnsdnlmqfsqqsaiqelmlkeqldvkpnldilptfeehdiggykfsiqvgsnrktrmswlysstrkklyirmneiftldavykpklplqqlrvrvlmsfknevsepvlrcqnhiskdtephqkrrhsllrcenpsaeycgtpegknindrysiliplgvsvmpkndssiaqtmaikftcqnscigrketsliflleglsgeilsqrvmdvkvcscpkrdyeadernsaasskrkrnedipsrttkalkkknvysnhsfvksedtssdlensdsgistaqdvalqvtpngnyrfvvelsdkglmqkaielvnqaltlriydepqqakhynkmcrklkryrdnl…
>TRINITY_DN10957_c0_g1_i1.p1	mslnllgsmspsklhmapdtstssdnataisslprnihipyilngelfeiqtqdgenvtvkccncppdrvyrgsvrstgnfhmhikrrhpdlmgkiydmkvnalvdrrdrflrnrkstrrrsnnatgnrapasrigqqppselfkikaafqrhqlqqqqnrnqqgdpnqkhptteqssdilqkwnaldpflvtpghslerahnntlmdayiekplnfslkqnanestvaninyaeraqelgikeaktpvnfnendipmemvaneqitgyellslhsknnyqaencntanerfrdelspqadehvalypinsdqsffgrattlsaitpcpsnvnsydgsqganssrpydlncknldviknelllgeiqpidlsiapssstlssssgfgsavnatqtsres…
>TRINITY_DN109609_c0_g1_i1.p1	kldiltmgvtdldilllggarritptnyhqwpiiviicaksrdlrnsnigaatgrqmathglkvilyideenldtkskeialfsdtdnaieysvdelpspdlvilstnsntltsnirkwlgenr*
>TRINITY_DN109845_c0_g1_i10.p1	emfekrdnaqagdkretiqeiaiklaeeqlrtlqsesgpkertifvlgsksvgkstvlhkffdrddnprptlaleysygrrtsgtqkqvlnvwelgaldnaeqlisvplqthglehfsaiimldlsqpnlvwpdleriyrglratsnkllkaeeeqayrermaerikrdhnelescdlmpfpllivggkydlfknfdhelkqsichclramahliggsvlfysskmpklaktlrdtishlgfgsptnpfrahvtdctdalsiwfgtdswesignadvmsverigallavempqlneagkkrktkarlndpakdpgfsessidemraqkdkelhaiikesqlrgqfetii*
>TRINITY_DN109845_c0_g1_i2.p1	mfekrdnaqagdkretiqeiaiklaeeqlrtlqsesgpkertifvlgsksvgkstvlhkffdrddnprptlaleysygrrtsgtqkqvlnvwelgaldnaeqlisvplqthglehfsaiimldlsqpnlvwpdleriyrglratsnkllkaeeeqayrermaerikrdhnelescdlmpfpllivggkydlfknfdhelkqsichclramahliggsvlfysskmpklaktlrdtishlgfgsptnpfrahvtdctdalsiwfgtdswesignadvmsvrrigallavempqlneagkkrktkarlndpakdpgfsessidemraqkdkelhaiikesqlrgqfetii*
>TRINITY_DN109_c5_g1_i10.p1	mlinavnaclheeatrfsdadvpnklitcnsvsaatknsakskvktftehlhdciareryrmankmketayegtpvvgiyagcgvgtrqqlesmrracwcqqqqeqlkcvncqraaaaaatattmattttmttrvvaggseggiesdkyddtnsgsewesdsilvdnrtdsdsdtksdigsetvtkeffvdkevttvlngatfskimkniqsnnnknasdsnnckekiaktyndrvshraavnvdcgkkivnkrssnnnnnvvlsdfspklatinlsqssnliesivetktktktttnsmeadetirskepsiqsgifnvvreqllnfwltfvaycdavtikhddprfaearrrqeqenkrreqdskenetqaphesekdnskrkssrhlklltnrkli…
>TRINITY_DN1100_c1_g1_i1.p1	pasgsqispqlpdvqtqqqqqqvqqqqqqqqhiqqqqqsaqqnntygnyptvyntptqngiapigtysmgeldtlrtlkntfgpnseftttgygnysnmvtanggglqqqqqmdnmsgmgsgygqmsanqmhggnvqnlylngnigatgsgspsatnmnstggiggasqvasnpnvgmnaasnmqmghvnayngggggggpsgnpsvapsrhqmnpmnqmqnmtmgggpqltpqqqqqamnglgpmakmqgmanggyarrsapyptpqmhavqkrgnyasmgnpslqnvpqqmsmqhygpqmhpqagggvpvpmqagaygrggpmvgyaranamapvgmgpgggmgpsgmgpgsmgpggmgpggmcpssmgpggmgpggmgpggmgpggvsamqrgmpq…
>TRINITY_DN1101_c0_g1_i2.p1	mllllvlvfviftwfplqsllwyrqtrfssrrvrkrvifkhgecnvvqgnvakrrrrylqdifttlvdaqwrwtmlvfalsfliswalfafvwwviayahgdfefiynrdffpernenvthrmcvtevrsfvsaflysvetqttigygnryvteecpeaifimclqcilgvfiqafmvgivfaklsrpkkraqtllfsrnavichrdgvpclmfrvgdmrkshiieahvraqiirkkvtkegeilpfyqqeltvgadggedrlmfiwpttivhkidrnsplymlsasdmlkerfevvcmlegviestgmttqarssylpseilwghrfvnvvsfrketgeyevdytlfnntydvdtplcsakqlddvkaeyaknsklglerafsaglmhipstisvdrl…
>TRINITY_DN1102_c1_g1_i1.p1	mqkskrmrvsgadksrgvvknlpsggqerttnrqngnktsglqkgaqlfvqrkkrrslraennssegekiysntkccvicgnnnevvdlssnpimkrtmasycqddgvnlddclsslciacvfksraveevqnnikvrlqgfsnglmlkstkrqgfnmdreeyaegntaeetifgindsnehssemklsvikrsndmssesiqtsleqvrimescesdsrlcctaslipasstplsfnhpsrpqrhqptlskyiyknsvldnsiensdnksnvqlanytlteisqlssmhnvdsmntkynaevqtslyqegvelvtisnhpssytnsthsqnginnsmlqvirersesvlitesggkinnykrtlrpvgprlcqycgisyirkdhynkhirrcrtlsir…
>TRINITY_DN1102_c1_g1_i4.p1	mqkskrmrvsgadksrgvvknlpsggqerttnrqngnktsglqkgaqlfvqrkkrrslraennssegekiysntkccvicgnnnevvdlssnpimkrtmasycqddgvnlddclsslciacvfksraveevqnnikvrlqgfsnglmlkstkrqgfnmdreeyaegntaeetifgindsnehssemklsvikrsndmssesiqtsleqvrimescesdsrlcctaslipasstplsfnhpsrpqrhqptlskyiyknsvldnsiensdnksnvqlanytlteisqlssmhnvdsmntkynaevqtslyqegvelvtisnhpssytnsthsqnginnsmlqvirersesvlitesggkinnykrtlrpvgprlcqycgisyirkdhynkhirrcrtlsir…
>TRINITY_DN11035_c0_g1_i12.p1	mrtfvvlclvavasaqynypqqgavdlsglapsgaallsqpiqpaqneynkefytysapeqefsdigandnianslkknlrvvfikgpentglenaalqlaksagdertaiyvlnkqadigdlanrlnslqsnsnkpevhfvkyrtpadaenaqraiqsqydslpgpssssaggaapvlnfasqapqaapapvapatsyippqasylppgrrf*
>TRINITY_DN11035_c0_g1_i3.p1	marcntkvlclvavasaqynypqqgavdlsglapsgaallsqpiqpaqneynkefytysapeqefsdigandnianslkknlrvvfikgpentglenaalqlaksagdertaiyvlnkqadigdlanrlnslqsnsnkpevhfvkyrtpadaenaqraiqsqydslpgpssssaggaapvlnfasqapqaapapvapatsyippqasylppgrrf*
>TRINITY_DN110619_c0_g1_i1.p1	mgraevgtpkylankmkakglqklrwycqmcekqcrdengfkchtmseshqrqlllfadspgkflhsfskefsdgymellrrrfgtkrtnankvyqeyisvkdhihmnatrwltlsdyvkwlgrtgqvvadetekgwyvtyidrspeamerqanaekkekmekddeermmefiekqiektkskdgaqqveaekftelkrdeeqplkldiklekkfnpdtklgpsalllkrpkketledvdsdddgetaaeekvfkkpkapklekrkdghressksaldelikeeeakkermnrkdywlhtgivvkfinksmgekfykqkalvqevigkyqakikfidtgdklkvdqahletvipaldkpilvvngayrgceailksldehnycvtieisrgplkgrive…
>TRINITY_DN1106_c2_g1_i3.p1	vytswrqmfimrervifngcyiskttylrmgensfqdqyyrpiqlveyyryvrflgdgrvlmmtnadepaqgvnklknihqlrsevlcghyrlygdtitivvkkqqqqshssnthqyarhrrnsindepnsikyciefritntakrkygrllwthysvvqtrnkvettsqfeltpskypplwfspvrsyhldtdapls*
>TRINITY_DN1106_c2_g1_i4.p1	mskpvvptlsaeddvlshhrqsstasqsaaevavlnsplhtfstdirtelevfrdnwqrelknqsetetptknvendvknvveveqhklaenlfrsaveleqrgkvydalplyrkavqivpdiefkyyelqkvksaaaggnftegikvfdpnlqierpeessdseelledlyekfqldltgnggrllhssrdagvitteahiselppeillyilrwvvsaqldmhsleqcasvckglylcardeelwrlacakvwgvnlgtlsepadrptdnliesadttpivytswrqmfimrervifngcyiskttylrmgensfqdqyyrpiqlveyyryvrflgdgrvlmmtnadepaqgvnklknihqlrsevlcghyrlygdtitivvkkqqqqshssnthqy…
>TRINITY_DN1107_c2_g1_i1.p1	msknkkraasssseeldseeedrlkdlkerdefaerlkkrdegkvrkvlessasrkaieeaakrlklehedrdkilpqlrvqsrrkylekrkedkvaeleadilddeylfddkilssrereereykkqllqiakeherareleriqryhipqnlkkgekeeyvevdelekqpnseqkkweveqlasarfqfgskdakmkeeyellledqiefiqaltmdgskdsspkkdeiseadrkrmtieetqkslpvypfkddlveavkehqvliiegetgsgkttqipqylveagftkdkkkigctqprrvaamsvaarvaeemgvklgnevgysirfedctsertvlkymtdgtlhreflsepdlasysvmiideahertlhtdilfglvkdiarfrpelklli…
>TRINITY_DN11095_c0_g1_i3.p1	msnctireingdlfnadekysmahcvaadmrlgkgiavkfrnkfaqiprlkkqnakpggvailqdksrfiyylvtkqsswgkptyqtlhsslqamkvhmlkhdvnklaiprigcgldglvwhkvkdmlreifkevtveivvynyvp*
>TRINITY_DN11100_c0_g1_i5.p1	msnsfvlddknlitlitepkpilysywrsscswrvrialnlkeipydikpisliksggeqhcneyrevnpmeqvpalqidghtliesvaimhyleetrpqrpllpqdvhkrakvreiveiicsgiqplqnlivlihvgeekkkewaqhwitrgfravekalstsagkycvgdeismadcclvpqvfnarrfhvdlrpypiilridreleanpafraahpsnqpdcppelpnk*
>TRINITY_DN11121_c0_g1_i1.p1	mdggnifsavkhlkivqcyakdtanipratgsppttsttttspnhrvnvqqqkeapatgthtpscstscagclnilhlsheefvialgqewhsdcfrcsvcdahlhnwyfekdgllfcrddyyqrfgeccqqcsaiitgpvmvagdhkfhpecfccsscavfigegeayalversklycgncykqqetravtaadplcagvgvggagsnstsnafggkakpihsirlveipkdatpglrlsvdnvsvqrhylgsgsgsgstggfrahspthakrldgpleicpavriseficriygrvgkyvfsfitsvidqccgsdyridvnlanlhigdrilevngtpvndssiehidklirstekilqltvehdpvqvcrscsqadilhritsygdlpplatsass…
>TRINITY_DN111595_c1_g1_i1.p1	dmrkshiiaahvraqiirkkvttegeilpfyqqeltvgadggedrlmciwpttivhkidrnsplymlsasdmlkerfevvcmleggiestgmttqarssylpseilwghrfvnvvsfrketgeyevdytlfnnt*
>TRINITY_DN1115_c0_g1_i2.p1	mdrpdtdlsnlsdslgvlnldnfrvfgdtsnssttsgkpvnerlnkerlkaletlekanksmksdvnkiiqqnftrrdylikvqdaitpsntssklnrteyvpyhrpdsinisdlvtdesinldfkstvstnstnvsfepseitgrsthyterksqkisknsidskscrlsvgdilatsfapkarnlvdilgertsvssislgslhnsqnllrtadlscntsestfskavglpfsfnatndaglneeefepaekmhskllmdeiawaqefatiptaglnkggkekmpdgkdfdllsnpnssllardpnfsmgrffnqrsedlqniveslspermrqpialvddtqstlslstpigntkvftstndpeltpqidnraysrvpnaaynsvldsekqnldkq…
>TRINITY_DN1116_c1_g1_i20.p1	mqnyadalsakgyrsfgfdtdmemdfdlnnghdlktksgsdsptsiaaarqvktpvpgevaddvlpneisapyevpqfpieqiekklqiqrhlnesitttrpanapekfssitedslvtietvdaeehelpnfqrvsisgedtsgvpledlerastlliqalelrerymlhsgqsfptttrrflktvhernrfgtiehenrktiadhpihpptnksdpwglefppdneyaiksingvfhvykdkectekvkceypnlkefvndmqvmcnmivdgplksfcyrrlcylsskfqlhvllnelrelasqkavphrdfynirkvdthihaascmnqkhllrfikktlknnadeivtvtkgqpmslrdvfqsmnlttydltvdmldvhadrntfhrfdkfnsky…
>TRINITY_DN1117_c2_g1_i3.p1	mgtkeqtsgevpatvpasmntsdnngninttndtlqqqqlhhlhlpiasappqviivptgptsvvatnaakkirrafsmprnpfrwsrkfktstsaadnvsnaggsnsaisscvgggrgragsivslssyeaiskdtngengggvsgsdepktggsiqrdtiskavekkivngkpvsghnessnaaansnrvlrrssfrkflnriaqhvstsinvganknatvsmsatadrvppignyqwpadltpgvmglknhgntcfmnavlqclshtdilaeyfvldqykadlkrrnkinsrkfgtkgelteqlanvlkalwtcknesdhstsfkavvdrygsqfrsstqhdaqeflfwlldkvhedlntatkrryksvknsygrpdeiiaaetlanhircnnsfv…
>TRINITY_DN111847_c0_g1_i1.p1	meskylltskvphgtsaknsvnissfpikrklqspvngvecvalktnkvnngsststsngkstttipasngnivhfngkstpskqqldqqrqalpvykvrqrliqearraetlllmgetgsgkttqipqflfesgfaqkgvigitqprrvaaitvarrvaqeqgcrlgetvgytvrfedctspqtrirfltdgcllreaiadrllrhysvlildeahertintdvlfgivkeaqkqrrqrglaplkiivqsatmdvdhfgkyfgvrgiylegktypvkvmhskesqpdylhaalvtlfqlhrtdptnhdvlifltgqeeieamahqirqiakthdaelspvrvyplyaqlpqnkqlecflpaptnarkivlatniaetsvtipgvrcvidcgfvkrrvy…
>TRINITY_DN11189_c0_g1_i1.p1	mnvttvstgtstgtinatqqttktykiemlddgqlsmasddddddlinsddslyddadlahitvqddvanqlaaagpvgvaaaaaiasskkrkrahsfetnpsvrkrqqnrllrklrgiiyeftgrvgkqavvlvatpgkpntsykvfgakpledvvrnlknivmdelenalaqqappppqedpslfelppliidgiptpvekmtqaqlrafiplmlkystgrgkpgwgrestrppwwpkelpwanvrmdarseddkqkiswthalrkivincykyhgredllptfaddddkiemldgeeddemdehkltstttvqtvanaatnttnyttqtvlstiqnadgtvslkqvdpnnpiitlpdgttaqvqgvatlhqgeggatiqtvqslgdvnghenmtvd…
>TRINITY_DN11189_c0_g1_i15.p1	mnvttvstgtstgtinatqqttktykiemlddgqlsmasddddddlinsddslyddadlahitvqddvanqlaaagpvgvaaaaaiasskkrkrahsfetnpsvrkrqqnrllrklrgiiyeftgrvgkqavvlvatpgkpntsykvfgakpledvvrnlknivmdelenalaqqappppqedpslfelppliidgiptpvekmtqaqlrafiplmlkystgrgkpgwgrestrppwwpkelpwanvrmdarseddkqkiswthalrkivincykyhgredllptfaddddkiemldgeeddemdehkltstttvqtvanaatnttnqvnvvkinsagtvisthtasaqtqgntvptiiqstnnqhitttatlpastkieictapvqttsqasqyttqt…
>TRINITY_DN11189_c0_g1_i16.p1	mnvttvstgtstgtinatqqttktykiemlddgqlsmasddddddlinsddslyddadlahitvqddvanqlaaagpvgvaaaaaiasskkrkrahsfetnpsvrkrqqnrllrklrgiiyeftgrvgkqavvlvatpgkpntsykvfgakpledvvrnlknivmdelenalaqqappppqedpslfelppliidgiptpvekmtqaqlrafiplmlkystgrgkpgwgrestrppwwpkelpwanvrmdarseddkqkiswthalrkivincykyhgredllptfaddddkiemldgeeddemdehkltstttvqtvanaatnttnqvnvvkinsagtvisthtasaqtqgntvptiiqstnnqhitttatlpastkieictapvqttsqasqvaqqt…
>TRINITY_DN1118_c0_g1_i3.p1	mhlltaillavaallgsnveayrflgilhtgarshyivgsklmkelarrghdvtvispfplkeplknfhdietptikaamdnaasnlldtikksvlenvknyhemginisrtflqersvqelmasnqtfdavicevflsesifglsehfnapliglspfgahpwntdmvgspsplsyvpsvllpftdnmtllqrlanlgyntferllldlyylpkqealykqffpnnkrdmyevrrnaalvllnqhvslsysrpyvhnqievggmhinrkrsplpadlehfinsskhgviyfsmgsnlrskylpmetrqaildtfrglkqrvlwkfedakmegkpdnvyisewfpqddilahpnvlffithggllsttesiyhgkpfigipifgdqflnmnraasggyg…
>TRINITY_DN1118_c0_g1_i4.p1	mginisrtflqersvqelmasnqtfdavicevflsesifglsehfnapliglapfgahpwntdmvgspsplsyvpsvllpftdnmtllqrlanlgyntferllldlyylpkqealykqffpnnkrdmyevrrnaalvllnqhvslsysrpyvhnqievggmhinrkrsplpadlehfinsskhgviyfsmgsnlrskylpmetrqaildtfrglkqrvlwkfedakmegkpdnvyisewfpqddilahpnvlffithggllsttesiyhgkpfigipifgdqflnmnraasggygirldysnltkqsfsaaiermltdgsyakrvadmstryrdqpmnpldlavywveyvvrhkgakhlhcagqdlnfiqyhsidtilimsgglavvvlvllllirvvw…
>TRINITY_DN1118_c0_g1_i7.p1	mginisrtflqersvqelmasnqtfdavicevflsesifglsehfnapliglgpfgahpwntdmvgspsplsyvpsvllpftdnmtllqrlanlgyntferllldlyylpkqealykqffpnnkrdmyevrrnaalvllnqhvslsysrpyvhnqievggmhinrkrsplpadlehfinsskhgviyfsmgsnlrskylpmetrqaildtfrglkqrvlwkfedakmegkpdnvyisewfpqddilahpnvlffithggllsttesiyhgkpfigipifgdqflnmnraasggygirldysnltkqsfsaaiermltdgsyakrvadmstryrdqpmnpldlavywveyvvrhkgakhlhcagqdlnfiqyhsidtilimsgglavvvlvllllirvvw…
>TRINITY_DN1118_c1_g1_i10.p1	mggfldkpkttkhndhgegnkllfgvssmqgwrcemedayyaraglgsgledwsffavfdghagckvsehcashlldsiintdefkngdhvkgirtgflhidevmrelpeltrdaekcggttavcafisptqvyiancgdsravlcrqgvpvfatqdhkpilpeekerihnaggsvmikrvngtlavsralgdydfknvkekgqceqlvspepeifcksrqdtdeflvlacdgiwdvmtnedvcsfvhsrlkitndlvnvanqvvdtclhkgsrdnmsiiiiafpgapkptqeaieadkrleqqieklardeidckeitqyfdllqalqskdieglppggglqskyaviertfkeiypdqecevrnyffni*
>TRINITY_DN1118_c1_g1_i11.p1	mggfldkpkttkhndhgegnkllfgvssmqgwrcemedayyaraglgsgledwsffavfdghagckvsehcashlldsiintdefkngdhvkgirtgflhidevmrelpeltrdaekcggttavcafisptqvyiancgdsravlcrqgvpvfatqdhkpilpeekerihnaggsvmikrvngtlavsralgdydfknvkekgqceqlvspepeifcksrqdtdeflvlacdgiwdvmtnedvcsfvhsrlkitndlvnvanqvvdtclhkgsrdnmsiiiiafpgapkptqeaieadkrleqqieklardeidckeitqyfdllqalqskdieglppggglqskyaviertfkeiypdqecefnefyqtv*
>TRINITY_DN11206_c0_g2_i2.p1	mafsvvlvcfeiqkltaltievstdrslffmlhksnkmftcsarmsgllkncaynlatirhlnvlgietscddtgialvneqgdvlgnvlnsqqkfhtryggiippraqdlhrakiveifercmkeakmspsqldaigvttrpglplsllvgtrfakhiarkynkplvpvhhmeahalqarmeqnipypflcllisgghsqlvyvrsaiqfallgesiddapgeafdkiarrlrlhllpkyqhwnggqavedaaksaqnpaafefplplarerncnfsfagiknnsfrnirsaegregtppdgiirnyhdfcsgllaavsrhlmnrtqraleytlswfgegprslvvsggvanndyifndlahlaehydfktyrpskkycsdngvmiawnaveqiaenp…
>TRINITY_DN11237_c0_g1_i1.p1	mrkrtsdyyssdteqilsedigakaslleeyqdiflmrpqmqpnyddsfkeakllydngneevqqlllkecsliyeckkcrnmfrsltqfighkrvfcrsevrshddkkegnnyngfssshvmaakeicnntnsrcesvlqktgeavqqtrtlcesselmgekalagectdqlvehekiknmlacpqddctlsfsntkeleihfsqdhtrptvftstveqntqeqqtqtmpdhtviirakrtlshsyhkcehcgkmfeliealsthllhcpikhnilsktlaagidetrdikriklqaptesmaqvpdtcaeaygkqpeevdkaatlaviveqagisqencvsknigisskkrkmkhrkiltskistdldvstqvddtvqikqeicndvpctsakvkse…
>TRINITY_DN11237_c0_g1_i6.p1	mylprlttrcklnrkyammclvllpklnlnaalvvmvaiwnpkkllstctycdksferraalsthlqhcevkqcalektsiygmsactkrskpqssketrlqsasavvaedpdtellnelfanlgrqdfgvglqtvtidqddltasgteeakedvveaeqvhtpskltadspvdqnvsdadilpgiatnestpegyeedtekkagrrmrtapmekrllcrckicykqftalsnlrrhismfhyraqrfgctlceyrafrrydivnhlgnthgmkgdpeqmsiefvsehevnysredvegdivvldednslcavngsiedigslnetkpnlkrlkrnktiavssglsvviskltrqklkrsqsqhetcqggvktparrpirnrikpenkdfvydlsslvk…
>TRINITY_DN11259_c0_g1_i1.p1	mkieevkstvrtqriaahshvkglgldengvplpiaaglvgqkgareaagialdlikskkmagralllagppgtgktaialaiaqelgnkvpfcpmvgsevfsseikktevlmenfrrsiglriretkevyegevteltpvetenpmggygktisnvviglktakgtkqlkldpsifeslqkekvevgdviyieansgavkrqgrsdtfatefdleteeyvplpkgdvhkkkeviqdvtlhdldvanarpqggqdvlsmmgqlmkpkkteitdklrmeinkvvnkyidqgiaelvpgvlfideihmldletftylhkslespiapivifatnrgrcvirgttdivsphgipldlldrlliirtlpysstemeqiiklraqteglqleetafsrlseigs…
>TRINITY_DN112689_c0_g1_i1.p1	mnqlsrnnmqefcrtclrslqkrrrqereptptnlellttfgndsdsiksynlsllpqlrklfvlftsldiseegdedayprslcqlcydkmidfqefrqlainsaevlykivnsldddtikstedtanlqpnenhaiacktellesgyqnrdddddqlllpeladlmetsiktepsidinrsnipsseiilpnndisknpftavvkneiesecdeeennsisddaddeehtlrnetntsrrlrknvsstvgirqrfcgqprkrdrskkalkcprcdkqvykqvyldahiraihegyekpflctqcekaftrygqlhthiesqhlsednfscdfngcdavfkskntwethrqvvhttlfrcglqemlefhntqlsneigtdhichqcfkkysskralte…
>TRINITY_DN11282_c0_g1_i1.p1	mskklnksgsaggsgtpsntlfkyfsrspataekkkipripseedsknlskdvgkenlengrsfdeepsakrkleidlnhsrsikmdldddededitikrsknkrqrifdsddeediiptvkakkedddkadykpsdeddedssddqdvsvtketfskksdepkqkkpklekgsfmeklaslqasatitdaktaakndakyekivcttstldepvvwphqkldflqpnnikdkqgrrpdhpdydpttlyvpdkylnslspgvrqwwilksdnydcvlffkvgkfyelyhmdaeigvqelgfvymrgefahsgspevsfdkmssilvdrgykvarveqtettdmmserckkikatkfdkvvrreicqisnrgtqvfgtqcqitphhqpnymlavveknes…
>TRINITY_DN11295_c2_g1_i1.p1	mafagkenisenmekfslksprkiltdvnntrkmsigdedvtkvqqdtaaveqvttlaskpaapfdptiepllkenprrfvimpieypdiwrmyknaeasfwtveevdlskdmddwarltdnerhfishvlaffaasdgivnenlgerfsqevqitearcfygfqiamenvhsemysilidtyikdskqrdylfnaietmpavkrkadwalawissksanfgeriiafaavegiffsgsfasifwlkkrglmpgltfsnelisrdeglhcdfaclmfhhlvqkpskeriieiiaeavkieqefltdalpvnligmncslmseyiefvadrllvelgvnkiynsqnpfsfmelisldgktnffekkvgeyqklgvtakrmdhaftldadf*
>TRINITY_DN113043_c1_g1_i4.p1	mrkdptlkrglmsffqtptgrnvvvfatgattlglfvvnylphtfglkyykdfvqcylngiprpvpekvkerldraldtlqlpeferkiikpftvfgfdlfeagstkyrfgaalgvpvnyafsekqeinrqdirfrdqsiqwnsdagkllqdalvltedeqlfgfcksilqlqthrvllnslfpsisflsvytighylnmrmnllagpfslrlvmysilglfgigswsfmkdfnqvnydteidkqlcslgpqfveagsgyydkllkknmalreligddtytakgnvnyfirqkslpltfhkayfeqklkelqqsskgpaevtn*
>TRINITY_DN1132_c0_g1_i1.p1	mvkkkrqsdvhedgsstdssvgplhsptsgvgvcqhvkkavdptklrkvlkasglatdcmqcskqggtspaaevkessidesisgfeydntlwlclkcgsqlcgrsrnqhalqhyktphsdshaltmntrsfeiwcydcdnevkpnsrknllecvelvrkvaqkpipiaspttntpltniegkiiatweslrplvelqpggtpnkpiplpppppppipgmakrvtapsivsvpaatspipplmslntsntvdpqfietlprvrgltnlgntcffnavmqclaqtpylldvlkelaepgeefilpggtfkfkddedvhlpmikgtlsswggltaalaqaleelqlgggvftpsklfdklctkcpqfrggdqhdshellrhllesvrsedlkryqrviltn…
>TRINITY_DN1133_c33_g1_i1.p1	mimernfapviifsfskkdcevyamqmakldfntaeekrlvdevfnnamdvlseedrqlpqvenvlpllkrgigihhggllpilkeiieilfgegllkalfatetfamglnmpartvlftaprkfdgknfrwissgeyiqmagragrrglddkgivilmidekvspsigrgivqgkadpinsafhltynmvlnllrveeinpeymlersffqfqnqssipelykqvqdkqselekikikeehsvasyhhireqldsygkqfkrwitkpeyllpflqpgrlikvqndkeefdwgivvnfkkqtnnarnpmkaetvivvdvllhvteesakadepkpckpgqkgnmevvpvlhtlisqisslrvyypndlrpadnrrsvlktiaevkkrfpkgppllnpvt…
>TRINITY_DN1133_c76_g1_i1.p1	mdidrlkrkitssfklsgflirsensaylaeqllpfddaerekwltvitenlqgqrlqttqvergalekaineinrvgldegetvfslisafkvpryryntqfkkfelncdprciltrpsmkaahlreryamllqktlrhelfapviiqggvsaeskvkkfklqyaenllatssvkeavvlglltqlkegkffiedptgsieldlsgsrfhsgffcegcfvlaegsynngvlkvdglgfppaepatssraffgtqnswggdslkllkystrlqelestnteatlvflsdvrldnpvvlerlrmlfvgydscppvaivlmgpfsasnsnyqalsqhltalgalaagcdqlkkqtdlilvpscddptapnilpraslpeilatglrkswprtllatnpcrl…
>TRINITY_DN1133_c7_g1_i1.p1	msiieklsiqgirsfgsnsedvqtitfsspvtlilgengcgkttvieclkygltgevppgsdrgrsfvhdpkifnqagtlgqvklevsnlqgkrisvcrsmkisnkrgkysfetldatmnyidsksdgkgstnsiskrcvdvdvamcqfmgvskaiinnvlfchqedsswpldeskklkekfdaifgitefnktieriikmrkeeadnlkvkeadlrllahlkqemddksltlkkaqekcaaieqecerceeemkpidarlleirnveyevgkyqaqkveieteqkncqeqilalnsnikvpfegsreeleqeisdfgqkmlekkrrrnvldkklndskieektlqkrftdldkrrillmqqrqkeqecvskraeqlktlcqhleitltedlefqpecv…
>TRINITY_DN11346_c6_g2_i1.p1	mvdkfismwkvreladkvtnvvmnyteiegkvreatnddpwgptgplmqelahstfsyesfpevmsmlwkrmlqdnksnwrrtyksllllnylvrngservvtssrehiydlrslenytftdeggkdqginvrhkvrelidfiqdddrlreerkkakknkdkyigmssdamgmrsisaqssgyndwraqrsdfgdnwysdarggdryededaqyegereysdsdspsprrayryndrsspaeigtdakpnsismnirpksassstassitkqtaakppvgskkidmgaaanfgkmspsaagihspthrdtpigggddliggsgggsgasvlnnnlssvqqqsnsnnnnntliddifktcaapndktltsaalaaddfddfnpraietkqsqefgdfssa…
>TRINITY_DN11350_c0_g1_i1.p1	dgsksssanglsfdsiplmyrnnfvsggiggclsnsrsnspesqnsnqsnvennlidminllsvadnesqialhqqqqqlstqlssstpqnqfsplstqphhllsplqfdqqlslgqqqqqpsttslnslgnvntmsgfatnlfdeqqlqnfdaltavelelsklqnmqafntlkllkaqsqqvqllnhllqgysngmnqlkglpqaqaqppsaaaedghldgvatiyr
>TRINITY_DN11360_c0_g1_i1.p1	vwmedaatgyaedgrdffededeyseeeanekkgknkkqskkrardsdkpvqgkgsirnlfsnavprktqvatlaedniladilcelhekpkdstlnsvqvgsetemkserliaparifykqy*
>TRINITY_DN113983_c0_g1_i1.p1	hqtassrrsngpisiapksldeksttsststssdssglstcsgssmykscqsieiitattalseiqqdyyavtdkidnameknvptigtpitripgalinkklirfdspweeeefyssneidncgqtdkencadvekvntpekstlsyasvqqhsnsgnagsrakskvtatprsthssvsdvfftpltspirkykklameesehqshepsqtaslrsisfrksgnsevsessqpsfdnekvvslhgeppkskvaqk
>TRINITY_DN113996_c0_g1_i3.p1	nlkerggssllaikkynsatykcdaqklapfikrylksavtsgkliqtkgkgasgsfklsvaaskssegklkskavksaekvkakknaadsgaskkkslrkvkkaasgekkvkksvaskktaekkktekakakdakkgralkvkptkaksatak
>TRINITY_DN1139_c18_g1_i4.p1	madsdkqlpieqqqqqhqqddqqgdaaqaqlkslppkeiiatkvtgtvkwfnvksgygfinrndtkedvfvhqsaiarnnprkavrsvgdgevvefdvvigekgneaanvtgpsgepvrgsqfaadkrghyrqfgktlrnkprggqgpdgnvqqggegeirsddqqqqqqqrpqrnyrrgggpggpggrggrgrrrisnfytrnpgrrsgggegglieggndqnadstqrggdgqglparrggtprrffrrnfnngggrrgprgddgnggqgpprnnrprrnrkqsgaggasggecqhqqpqqvn*
>TRINITY_DN1139_c2_g1_i1.p1	ppqhlhhqqpqqqqkthldsgnmmhlskqhqqqqqqqpaqhqhqhqqqapsqpttplaqeppqqqvaqqgmyhvsppqqpppqqqqpqlqpnsppvadtppqqlqqaqhttqqhkldttpvttatpvtsvgatnagdkvttppgtgtaltatsgttttgtttvkkahvlnpsakpftprspstpnpsrphtpqtpvplqgiystgahvqaasqtpmyvmqsqqpafqapthpqagqqprmrrgnygpmaasqthvsattatgqpllaaapiqqfihyqqtphaphfqsqpyvnvrmyepppqqlqfitqtppsttpspgqphqtfhpppqpspagggpqpafttqtqqmypvvypvlhptqimpnhyysatpqhhqqsqpfqilmqqhpaq*
>TRINITY_DN11417_c0_g1_i1.p1	medddagvhrlegsagtirgglvirkpkeegseskfkvpkpsilgldrlaaqrrkereesqrlisfkdnendddeehkgclsatsaggefafkkpdasslhkmnrqlreskvetpthtggvseearerlrehvkrdrdrntksgmrystrehsksdsrdrssssssnrsrdrerrrdrerhsdrdrdrnrdkdgyrerdrrersrndserksrgdatssvrsgertprfkdeprtpmdisvsgsawdeddtdrpsqskksswdfptpksyassdrpdwstrsgsssgigtsssrgrsrhereddtprptpahnynawandrkrsgatpatgrsnrqpwgeseedrdlweeeqrrldrewynidegyddennpfyganaeyfrkreeiieqkrtkrisaq…
>TRINITY_DN11438_c0_g1_i4.p1	mgrtkrarqrkkclsntfnakedkvaplihqlswlgwrnsnqltarnfpttgrgicsktstfsvgdalitlplkclvtistleeathfkaqfdaskfhkdqkvpfqallalyilhqkhlegashlhmyvnsipkyfstpyfcpkaelqrlpeeilektveqnrliresyaclksiflnnqcsycgqfyfdeiytldefkwayfavntrsvyvfsrlfkpdkcffqpllndepnmalapfldlfnhsvdvstsadllptgpnkqlefvltlentksvfpprsqlfisygalsnykllteygffiphnphdyfvfsltdveeflkqdktyrsvmlhrnkfvfirnhnlhdemfvhlddgashnlcvvlhlllheqssyanvlnqvafgaaeklanaeedvr…
>TRINITY_DN11459_c6_g1_i1.p1	merkshktarnsniivaggglglktgsavapgqkqytaggsaiaatgaavdnagggcvssggkhrssntshhnhsrhahntshhqhhqhthssqaqqtpvqhtihatnpalmlavgkaaneaskntkvvgtqisnameqvaaalttlspklatttamrnkneeaindlrqripeienifdvhsrigngtfstvllgtlkkerdlpehvrrkfaikhhiptshpdrimkelqcmakiggsdnvvginccirynesvafimpymqhdrfhdffnkmklfelqhymrnllialrhvhkfnvihrdvkpsnflynrrkrqfllvdfglaqqvltslqtsaletgceqpvsltlgsegkrprdgdesstnkkadsnsgvtasdayngskrprctgphgdqefaa…
>TRINITY_DN1145_c0_g1_i2.p1	mpavvrikrrvdeeplsafiinskkrrrldnvseedaqgeeagaagvdigsvsdsvindkdgetstvlkfagtlqeqddgattqlarltkeaakelvqqkslrtprnhterarqemrqalhenrfrvvncmrttledtdtselaakevtivdiekqeadervssavtttatghlnslqeqsetknmeaqysqthggnntqqstdsdsgyvydlylpenelqveyadmmddnylsirpyddlvyedrfnddddeddsedsnnenyytneypdedednedyvdsydhedidqiamnlgrmrteyiedgirlrpwldadssdyesedssemysddfygardettdedidrfsiinaggesdnsda*
>TRINITY_DN1148_c176_g1_i1.p1	mkldyividldntggihssryptrifipeyahghdtyassnsnvlnsslengncpkgdsksgkssptkrktakansgstnramvsphlelqqatadndilnisigsdsdcsktssfvsipakpprphtkmqrtiyealydvskirefityaqysrcrqrfvepvilfrgnlicrsgtiavlhetyslyaydcitsssgtdtqqspnydensaasedssltidpkvqfsdsevirsavsllntlkvntiadlmlekrkvkyymtvsssenadpanhydyfnilslpspgceffknfrdnnymaydlqynweqpfndaniripkigpamyldinwedsqkwdlveitqnylkamikylqeenigllvhcirgwdrtplffslirislladglihqsldhmq…
>TRINITY_DN1148_c28_g1_i1.p1	mgdydsddeksqieklryakvprgmfvsgwdddadelieedknpqaslermilwavnenkinevrdilkldpeavsavdddgytplhracynnfvdiaklllqykadpnartklgwtplhsackwsnaecaglllqhgadvnarsegdqtplhvaatvsncrntatvllmdenihpralnnsgetaeqiarrtgmtfpvfemgheayevetgiid*
>TRINITY_DN1148_c40_g1_i1.p1	mqhwsyhimallnklffptpstssmsttastsapastlrkvsstqgktldqehsrkpeiissgvpatasrwaqnnhqpvhsknylsqfpfdgrqvrvllyrecdktgrkllfdsnalqkvplketngnvgrsgsdrftrlseyttnnrnrngntssgksqaykthsinsfievceeygykhiqpnpaeftsigemvfgasaisfrgtafkvhwlqqpprilcsqvflspvhpsnghspystistnslatprtsissehgsidgfslssfsmlgysmnsgrqlsltpsdrssfmttpldvpdqqtsstasdggraesglrfsstysnatdsgydgmsrsqmssdqwsasyqystrsslgsvmseqmdllqkfsiesayfahagsfdddtsdgslqrrisr…
>TRINITY_DN1148_c53_g3_i1.p1	adndilnisfgsdsdcsttssfvsipakpprphtqmqrtiyedlydvskirefityaqyarcrqrfvvpvilfrgklicrsgtisvlhetysryaydcitsssgtdtqqrpnydenseasedssltidpkvqfsysevirsdisllntlnvntiadlmvekrkvkyfmtvsssekadpanhydnfnilslpypgceffkkfrdnnymandlqynwelsfndadisipkigpamdldinwedyqkldlveitqnylkamlkylqeensgllvhcisgwdrtplfislirislwadglihqsldhmqityftlaydwylfghqlpdrekrgedimlfcfhmlkfisseeyslvehrkrtkttsssgsvnpvlvkpdddaalredllaaaadhdsndsysnp…
>TRINITY_DN1148_c6_g1_i1.p1	mgtktqpqpqkenerrirandrefnaqfkyadnfiktskytlltflpfnlleqfqrlanfyflcllvlqlipaissltpvttaipligvltltavkdayddiqrhlsdsqvnnrrsktlrngqlidakwsgvqvgdvirlennqfvaadilllttsepnglcfietaeldgetnlkckqclpevtelgqrhdllwnfngeiicerpnnllnkfegtliwrnqryaldnekillrgcvlrntqwcygvvvfagkdtklmqnsgktqfkstgvdrllnfiiigivlfllsicafftlacaiwesfigqhfqvylpweniipknvaqgstvigllvffsyaivlntvvpislyvsvevirfaqsflinwdeemyyerskthakartttlneelgqiqyifsd…
>TRINITY_DN1148_c6_g1_i13.p1	mgtktqpqpqkenerrirandrefnaqfkyadnfiktskytlltflpfnlleqfqrlanfyflcllvlqlipaissltpvttaipligvltltavkdayddiqrhlsdsqvnnrrsktlrngqlidakwsgvqvgdvirlennqfvaadilllttsepnglcfietaeldgetnlkckqclpevtelgqrhdllwnfngeiicerpnnllnkfegtliwrnqryaldnekillrgcvlrntqwcygvvvfagkdtklmqnsgktqfkstgvdrllnfiiigivlfllsicafftlacaiwesfigqhfqvylpweniipknvaqgstvigllvffsyaivlntvvpislyvsvevirfaqsflinwdeemyyerskthakartttlneelgqiqyifsd…
>TRINITY_DN1149_c0_g1_i12.p1	mrpvdpesksrtassresvqaslgetdtrftsnstflapsfdenltdynleftssfrdrretrkscgttataefrrvegtsgvqsssvqkrtlqpvrisstprpstvrnrrkqrlparkeirkllnrtdfmiprrcfsrviseimkklssdvtritaialealqvatekyienrfedaylltqhshrvtlllrdfelinyllgkknl*
>TRINITY_DN1149_c13_g1_i14.p1	mhtfsetgagvpaflaklwrlvddpdtnhlicwnkdgrsfiiqnqaqfarellplnykhnnmasfirqlnmygfhkitsidngglkfdrdemefshpcfkrncpfllehikrkiantksiddksglkpeavtkvlqdvkamrgrqdsldsrfsvmkqenealwreiaslrqkhakqqqivnkliqflitivqpsrnmtsvkrhmqlmihdtpenaklrkksesesecgpvihelgeelldevtdaevdlmeaaspygkmtprndaescgsplnierphssisqmsqqfdysnqsaedavnaalgsdineglnlggsdaasknsqklgtgtnssiiqsvnpdgshifyhvtevpdaidshhndvmpsaspnyseenvlttpmvreqmarsqqlkernkrr…
>TRINITY_DN1149_c13_g1_i19.p1	mantrskkgntkqrefekifyddtqeertsattassknrlggtkktastqqpeivhlkqetttkeqmhtfsetgagvpaflaklwrlvddpdtnhlicwnkdgrsfiiqnqaqfarellplnykhnnmasfirqlnmygfhkitsidngglkfdrdemefshpcfkrncpfllehikrkiantksiddksglkpeavtkvlqdvkamrgrqdsldsrfsvmkqenealwreiaslrqkhakqqqivnkliqflitivqpsrnmtsvkrhmqlmihdtpenaklrkksesesecgpvihelgeelldevtdaevdlmeaaspygkmtprndaescgsplnierphssisqmsqqfdysnqsaedavnaalgsdineglnlggsdaasknsqklgtgtnss…
>TRINITY_DN1149_c13_g1_i3.p1	mretygpdfddhlirlvrdnpaiydvnhehyrryqvrvaiweriaaemrtpskflqtkwknirynylqeiksletglananirkrrftedlsflqntaqtykkgmfmnssynssdndsnsylytdpqnastyeiieidhsdddttameydasdynvdavmqtpqfrkhdklslttnnysygddqlltelpassksekakepqpdvtieqkvkltppqkafvapendnpnaqmaiappsplqsndsspsplltpivvmgneqkfasngeislkpipkqavtapiqrhksgvidvdkgtphdivsnatkrksmpapfpvltpindpielyclslvdslrsmpraerervkfefakilkdakykdqs*
>TRINITY_DN1150_c1_g1_i1.p1	mgalqdtcsdnevsspspttkwrsdpnvlqledvqdtttgdgtlsavntslkkngslaslqsksesiktllgdtppvlsrtqsaksllieedieddssfvvmdeqhterhgsgiirgearersvsnyadtpqeavnmhaadivdecayqgnirssrphtpvsvhpqsrsrsptiaeikmlsrrnsmiksmeslyerppskpelmvfdntstesgsatssqlnttipikpqhtplkqkaktshflknhrrispvkqaikmpqaelypptmqrfdkprdallktfdqldssnweiiilglksmvrlmrhhaehleaqmhmvciqltrsvrnlrsqvaraacqaatelfslkskcleqecddlvcallhrtadtnrfiradatralesmcdnltppkilnil…
>TRINITY_DN1150_c1_g1_i2.p1	mgalqdtcsdnevsspspttkwrsdpnvlqledvqdtttgdgtlsavntslkkngslaslqsksesiktllgdtppvlsrtqsaksllieedieddssfvvmdeqhterhgsgiirgearersvsnyadtpqeavnmhaadivdecayqgnirssrphtpvsvhpqsrsrsptiaeikmlsrrnsmiksmeslyerppskpelmvfdntstesgsatssqlnttipikpqhtplkqkaktshflknhrrispvkqaikmpqaelypptmqrfdkprdallktfdqldssnweiiilglksmvrlmrhhaehleaqmhmvciqltrsvrnlrsqvaraacqaatelfslkskcleqecddlvcallhrtadtnrfiradatralesmcdnltppkilnil…
>TRINITY_DN11521_c0_g1_i7.p1	mkdkqdrereemgvlkaqnakyeehirklsdqimrtndrvleyqkqnailstkvkhlkdcesdhfkrpslatnslprslssaasnaatssnfamedeegevfnntylpdlqigrmsmcrdvcaeelqyrnsllpphlkstyaaqydhglhedelkvsttsistkstqdtapsegetavttskqvshfitssifpkitmqnnckylgkqal*
>TRINITY_DN11531_c0_g1_i1.p1	iitpttnttvntthlnnlantsqqqqqqqqhnqsstplqncyvskwacntctyenwpkslkcsmcgdprdgnatsiaslgdsnaitatsgscsnkflnvkdenhdmtvstnntfnkkhiyqlgssetinncdtvqerqerrqrqirrqvdwqwlnaclgvvennysaveaylscggnparaltateiailnrnsafdvghtlihlairfhreemlpmllaqisgsgpgikrvpsyvapdlaadirrhfantlrmrktsfncfyvqehatfalpaeieelpiqiqeqlydelldrdaqkqlenpppalnwsleitarlgsrllvlwnrsagdclldsamqatwgvfdrdntlrraladtlhqcgpifyprwkeyekwqasmlhftledaqwqddwsnlls…
>TRINITY_DN11531_c0_g4_i1.p1	myaggyavnagspqansngfyggggvgagprperphyqrsainngnntglpygggsglyggaqssyrggnnsnsmmtsggpsfygngvatpggyqargknpnfvprhqkpnggylpnnggyhggvnlgllskeeraelqrekaknpgrnlqiprwenlqpfkknfyvphqntlnmseqavaelrndleitvsgngiphpvssfeecslpeytieemkrqgftkptaiqaqgwpialsgrdlvgiaqtgsgktlaymlpamvhianqpplqrgegpialvlaptrelaqqiqsvvrdyghlskpeirhtcifggsskipqardlergveviiatpgrlidflenrntnlqrctylvldeadrmldmgfepqirkiieqirpdrqvvmwsatwpkevqala…
>TRINITY_DN1155_c1_g1_i16.p1	mprivplqllkclkvllddnggilsigevkriaglmnryskklvskciyvqilkvtktellgefmgvggwslvynwlndairamnwplvqeilellllcpvdvdrlkinsapklvkglcrdggnegvrilakrlveqwlkvvtentsvsqveniqqqavsnvsattvvqatpivrqepkmippsadsikirspvvvrrassnaveedpladvadmppepstyaptsaqkkasetglvfklvykdgqqvlakvpktaqvtavveeeenetnneegadenadaevgvvtdaggeveadtemddpeaeeevdshtaapvveeeedtrtsldkadkesessaddeaqttqdadkmqsaekpldrkksidnesekptnkeqklsieskesknkdkdiktdkerl…
>TRINITY_DN115_c0_g1_i3.p1	mwsrhsegvrlrkgkqtkcqkqlqlhviafgflasvllqaevsyasqvltftiepqdvvvpeghsvllqcggtaqigksgkvlpnirwrapdgqdlgivgdtfrtqlkngslyissveenrgltgsyqcllsadgigtivsraavvsiarlpdlnqdfietyllpgqtayfrcmigqvqpgikhavqwikddmplvldklrmvvlpngaleidevgigdrgayqcnvtsgsvsrlssktnlnikkmadpgseslgapsflvgpspktvkegdsvtldcvangvpkpqikwlrsgeeldlndldsqfsiigtgslqissaedtdsgnyqcrasntvdsldaqatvqvlvppkfikspkdkiahekeelelecsirgkptpliqwlkngdvitpntymqlv…
>TRINITY_DN116117_c0_g1_i1.p1	megfdeagvffsdnfggenqqngaqlnmqavkkkykdflrtfsednffykyrdtlkrnylngryfleveledlagydevladklskqptehleifeeaarefadeitsprpeqeeqlhdiqillmsnanptsvrnlksdnvsklvkiagiivsasgikakatrmsimcqscstvipnlkvnpgleglslprkctseqagrpqcpldpffimpdkckcvdfqllklqelpdfvpqgeiprhlqlfcerslcervvpgnraliqgiysirrvgkpsrqdgrekavvgvrapylrvigitvdtegsgaisrysnvtteeeetfrrmsaspdiydrlskslapsifgsedikkaitcmlfggsrkrlpdglcrrgdinvlllgdpgtaksqllkfvekvapig…
>TRINITY_DN11678_c0_g1_i10.p1	mqssimhpmestvalsficilidvtktlfeselpaaqveikpdyffdgtfeyqhfdrvggvlshlrkvhrsdistylgveraqelleedravlrvgelvdpgmfltatnlnniaiagaqgpattfthflnprlnpvqdatpgngdaesslselfdicvlyyysvghkyivkissvrdeiaalnevlretkfyredverklkvledhanvcmneshcnivsdlkqkfsqrenvfakrsidlarkqtwyravalgkqrrmmivwllektlrtlnacsqlgplfsfvpevyinilpilldtamdfshhdlyaqfeitdaecavnasaeflglhsadpriilasckdsllqalgtltchkagvralerspkksqnalvrsllrpyenrawgqsnwlllrfwlg…
>TRINITY_DN11678_c0_g1_i4.p1	msiaklfvkvfgedifeqinaaqkqqpededdeagcsamqdtpkapkldelklpdqmvivrnwlnerlnviesnsaqatktqridmgsrlgpehticdidftstvrisadrlslrsqgsfntikanvcvyggrwmyevllhskgvmqigwcsnkctfnensgvgdtkwsygydgskqqiwhistskygdkwqigdnigitidvdnekveyfrngismgvafsklergpgisffpavslgynqglqvnfgnmpfrypvegfmpiqakpivrlqkadlllgylvnlatvlvhnpvckkkdyvegkvstkktvyvvfatlliekltqvlfdpyviedkllphivnlcmianetdkeppklpgtpestlgallsllwnyleneevkfvmrklvnallstytht…
>TRINITY_DN1168_c0_g1_i14.p1	kkdleeqlklamaqrldlsarvqqlqiqqqqqqqqqlqskssssqsdyssqrnflssattvlstgsaasvqlleagaaattntsilstaqsrrqhtfqpvvvvdqhqlyqrpshatppedvhiafhqsagsdskrqqseqseqqqehlgrldgivstpggryskcrmvdskrfaailletsvvelqrhlltltvqnqvlmqkldaatkskthlakrldkskddvedlrfqleeknielegtkaqlrvlesrihsvtpssgaptnsylhsqndyetnrssasttlmlsrrgigsgasdtlqysdlrsatpvstttttmaitgqmpapqvtqistpsmkamvhlpmdelqqhssstesahdhdelqetgnahamvsrlmsasvggvspfenalrgkkvsig…
>TRINITY_DN1168_c4_g1_i1.p1	msnmsvgqiindaqriasrvkdlellgnallveaegnnrlveslrqfqddmdslnrisnnksnsemvnriqqqnatsseilkenrelkiciedyertmefimqkyrehtsskileskinfkevyneelwiiireqrakiremavvmqraasvddeavhrdmetmsrlrkenqilrellqiskqfgsasqpirvndhmleekgvqtdgaddsadelslsgasienvnnnsvisllpnavavanaiisdtpnstnmntadninaskiatlhtvgennngpslvgesvpisiippinhpgalstttlitienatavdtvanasalsatapvtgntssavgtantsgsveapkaat*
>TRINITY_DN116_c10_g2_i1.p1	mlrlrptllrivqqnlgkkveyvngrnvratstsagrdnqsfvksngdnsrvdadavdqsrrtgagvkiapdegklrsrlplvknffvgvvdkemlgypevvpredmslieneklaiknfftdevnnaiidrtrqipgevvnsvrqlglyginvpadfegkgfgwtasllatepetgcanvalgllshrviidllkeigsseqqqrflpklvngslvgveaiyeydvaendlfnttaeyhnemnewclagrkayavtgpfastdatplflviaqtrrpnvkgdaarsttiflvdgstpgvklgeqhltigcrglqmqhvefdqvrlapssvvgavnegnqvgeillrssrlrnahlglgmakqlvndlttycienkqcnvsltdmemlrmhlseascat…
>TRINITY_DN11731_c0_g1_i3.p1	mevsdgspppslcivraaeffpksemekedtqltvpfqelagesvkylgrtddgvlalstyrifmlknstnsetsvplgliesvqtrdlfqliinckdastvkcsfetaeqcaewqrriqlsvgvpetleslfafpfhsymcdaisiqngdvvgrladggvidnsteylerlqrasrddedfmreverlgfdlngawriskaneefklcpsypqkllvpgcisdemlnevsnfrgsrrlpavvwrhrksgaviarcsqpevgwfgwrstkdeqllkaladacafdrgeqmrrlmqstnpglsmtsgenspssgensheevaldevrkilivdarsyasavtnrargggcecieyypcaeiefmnlgnihvirrsfhalrqlcasppdcpnwlgllektm…
>TRINITY_DN1175_c2_g1_i2.p1	msliesgryrlrkdwasasipslvdidehvsdevensinittplpppkpprrsslalglfsskgdksqkrrssiavsflrrdsnksstkdsyesvvkheksdgstlpvsseliytseesvrasspmepgkvtyfddgstlrpivkginnpydspvdkernrrrrsslqaklerhrrknndisqlsidtsmpsssqseltngsmsgngsgmgsssgdlsygetdpnhspyfprqkrhswwnifvpenlksrsrrasqdvslmsrsvdnlavpvrrsksrsvdhglaapfdldslrskvegrfesvdrltnerkksslptiptisytvgnrdtltsvaarfdttpselthinrlnssfiypgqqllvpdksaaaksdsvsgsatgidekgsnasisgkssp…
>TRINITY_DN1175_c2_g1_i3.p1	msliesgryrlrkdwasasipslvdidehvsdevensinittplpppkpprrsslalglfsskgdksqkrrssiavsflrrdsnksstkdsyesvvkheksdgstlpvsseliytseesvrasspmepgkvtyfddgstlrpivkginnpydspvdkernrrrrsslqaklerhrrknndisqlsidtsmpsssqseltngsmsgngsgmgsssgdlsygetdpnhspyfprqkrhswwnifvpenlksrsrrasqdvslmsrsvdnlavpvrrsksrsvdhglaapfdldslrskvegrfesvdrltnerkksslptiptisytvgnrdtltsvaarfdttpselthinrlnssfiypgqqllvpdksaaaksdsvsgsatgidekgsnasisgkssp…
>TRINITY_DN11774_c1_g1_i2.p1	timepgemqdvlqtnlfgviyctqqafqsmkdrsvdghvvninsvlghylpnnnaqttpnsnvyapskhaltaltevyrqefrglgtrvkitsvspgltdteiisdaaraakkpllqpedvsscvgfalstparmqvheiivrpmmge*
>TRINITY_DN11774_c1_g1_i3.p1	timepgemqdvlqtnlfgviyctqqafqsmkdrsvdghvvninsvlghylpnnnaqttpnsnvyapskhaltaltevyrqefrclgtrvkitrvspgltdteiisdaaraakkpllqpedvsscvvfalstparmqvheiivrpmmge*
>TRINITY_DN11774_c1_g1_i6.p1	timepgemqdvlqtnlfgviyctqqafqsmkdrsvdghvvninsvlghylpnnnaqttpnsnvyapskhaltaltevyrqefrglgtrvkitsvspgltdteiisdaaraakkpllqpedvsscvvfalstparmqvheiivrpmmge*
>TRINITY_DN11774_c1_g2_i1.p1	merwnkctavvtgarsgigkaivkdllkanmkvaglarrkelmeewratlteeekntfhpvacnvasqesvnkafawvinnlsgvdvlvncagiyiagqatimepgemqdvlqtnlfgviyctqqafqsmkdrsvdghvvninsvlghylpnnnaqttpnsnvyapskhaltaltegyrqefrclgtrvkitrvspgltdteiisdaaraakkpllqpedvsscvvfalstparmqvheiivrpmmge*
>TRINITY_DN11774_c1_g2_i5.p1	merwnkctavvtgarsgigkaivkdllkanmkvaglarrkelmeewratlteeekntfhpvacnvasqesvnkafawvinnlsgvdvlvncagiyiagqatimepgemqdvlqtnlfgviyctqqafqsmkdrsvdghvvninsvlghylpnnnaqttpnsnvyapskhaltaltegyrqefrclgtrvkitrvspgltdteiisdaaraakkpllqpedvsscvlfalstparmqvheiivrpmmge*
>TRINITY_DN1177_c0_g1_i15.p1	msledpffvvkdevfkalnktrglylrwrelsdssgsaeiewtttelrnslrsiewdledledtisiveknpnkfridnrellsrrhfidntrdevkqmkekmslnrnrdrditahqplldehnhnelnhqnsqngnnnynnnynnslnnsnhhnnqhnhhhhgindktylvecsnggigggllqqnslitggsgvantiagtmaaaaqrhigtkysklenavdspghyasldspghrfvgetvsvqqrmmqgqdeqldmisdsigtlktvsrqigveldeqavmlddfgnefdtteskldttmkkvakvlhmnndkrqwaaifilsallllviilfivl*
>TRINITY_DN1177_c3_g1_i2.p1	mrrslapsqnralnlrpsydftpplqnkrkrscqeqalnktqsprsvplseyeqaiakvlsrpfkvpiadyvpdynggnrclgmrrsnvrkalhdpqacnalvlytppnyteheritsdpnklqvhvvvdpllsnilrphqregvlfmyecveglrggfngcimademglgktlqcvtlvwtllrqspdckptiskvvvvspsslvknwekefnkwlhgrlhclaieggakedtiraleqfvvdsgqrcgtpvllisyetfriyanilcrnemgmvicdeghrlknrdnltyqalmglktkrrvllsgtpiqndlteyfslvnfvnpemlgsatefkrnfenailrgqnadstdkereraiektqeliglvnqciirrtnqiltkylpvkfemvicakl…
>TRINITY_DN1178_c1_g1_i1.p1	megrkakelrvrvrrmkvnsstcgpttasvadatsasskseaidgmetetpcsskstvaqsnssspstsdgddfatvhfklaaaleaaaahatssggsahlldwqsmksafmaeakptfklkscseeasedgaaepldsnadlqdcvaaetqlggellrprevsdnsitssseedvdvpktlllstepnaatmdadrsmllsklpfsdpgvsvvddknpttalskilslppfdphaphlqvqliiknvvsltqlshrednvieldikksliaefaisknhrtlspfmdvsnihvkhgndefftfcsckncikyreivihimveqfktahmvvmlldvlikvygpmlknrtaynkfeklldankeiywiacgfvynkkaehmdfiyddslsdnmifvlfs…
>TRINITY_DN1178_c1_g1_i2.p1	qkqqqqppqtsqpqmsqpkqrastqsqrrgdkdrerendkeplsakakskdkensqasqsckptslaggacrssgtpsavggaspreppskssrqnsrqqkltdngaqkqvqdlprtrggrgsrggggnsgcasdaggagvgndsrpkrgggryergsrgsggggcgtqnsnrhstdtthqvtssgtegkplskraqrqaqrnkkfqkpqhhnyedcgagipnnmgyfnpdevvipptpqpalqqlqekqqqqynslpeqlqalniggnvsvkpngqpsyasvsnggnnsgyqgmvptlsimdqlnrgvqvenlslppgitltkvdpvkseqlrqksesirklskplqqqaqppqsfhhkagatiiappvapignyfgaapyagvaaaaaaleqsgiim…
>TRINITY_DN117996_c0_g1_i1.p1	mqaflktgkttahdktqsggssvtagssgerrkppapwvekyrpksvedvveqsevvavlrkcvegadlpnmllygppgtgktstilaaarqifgdlyrdrilelnasdergiavvrtkiknfaqltasgtrpdgrpcppfkiiildeadsmthaaqaalrrtmekesrstrfclvcnyvsriiepitsrctkfrfkslgdeqmisrlrhickledvkidenayksivqisggdmrraittlqscyrlkgtsntistadllemsgiipehylveflevcqagnyskledfvrqigyeaysigqmleqfndyvlrcssltnkqkalicdklgecsfrlqdggseylqimdlgcaiilalk*
>TRINITY_DN11804_c1_g1_i1.p1	mcdsdaskvqkwtcdyctyenfpsslkctmckgtkpllnedifrlsppqtafdgdeergatadvveasslnacyaqsrqdvpstlpataspsgcakwackmctylnwprslrcvqcctkrgttvdvnvdqqvcnsgeaaavsltssgnldaiegpqgymdkrsktgegsettvtanitnpntissnnikdqlkalritndmelnssniaeaqrneasshtsqinrkssnsyiqsigaasnrlspfeqssttnmitattnttvntthlnnlantsqqqqqqqqhnqsstplqncyvskwacntctyenw
>TRINITY_DN1185_c4_g1_i1.p1	mreithqswhsfcrtclqelgeksslsgekyrlhdsedleklviahssmalaedvelpefvcdvcyeklqsfydfsckikqsicilsdilkdsnankaieennmldsgqrneepleisdngglrtgtcssshptksrdqlqniientvvkdlndpldsykdmknvyneeifyeigiglqsnisgtksnakdfttitpesskhedaledlefstdcenyedrlasldiytqtpalqdkkgdtscdrlivertnkspgtsgkgksgkyrlknnkisphketkkttkavkivsrkkatkhgqsdisgiakfqceqcprrsvtwenyeahlrthqglkpylcnecghsfnraahfrahvrevhapvtlqficsfegcskifkregsykmhyrlkhspayvnre…
>TRINITY_DN1186_c0_g1_i1.p1	msdeeeesmsegfsasedewkptkdvrggessddddsdfeesrqaigaeilgiigapsrrkgttakgpikqtaikkrksagqslrsklynkyrpppktfpspnsagsnspsastsrtasknakvpnesgepgndsssdssvedylvnpadidlqssffnfrhegkaesispppifdcnagitklsdsgsednessaeeqtnekafdfgnlldnvnslerakdtiakraadkkqdtkategnynttamdvnsllalgekksnaavcsvkpkfdegdeddegaterapqklsktkstrvkrhtktrpastvvagdtddsdfeevaedttsvsystthdssallnnsegleihvemptnqrrkkdknkqdiemalmrklnrdlkerflslhktsllccfars…
>TRINITY_DN118_c0_g1_i1.p1	maldmgipvngtnaltssftakkkdastsaeenlwsailsevqkqgstklpsnksvlvlgdnatgkttliaklqgvedpkkgsgleyayidvkdeyrddttrlgvwildgdpghtnllryalnetnfehtlviltvsmtepwawleqlnhwikvlsnhieslklepqekqearqrlintwqsycevgddldpgspvkrtmrnnsiddddllpltegalttnlgldivvvvtktdymttlekeydyrdehfdfiqqwirrfclqhgtslfytsvkedkncdllykylthriyglpfrtpalfvekdavlipagwdslkkisilyenmqsckaedyytdiisppqsrktvanreievqtedeqtflsrqqeilkqggqmrgdsplrsqgsanksmqprtpg…
>TRINITY_DN11918_c0_g1_i7.p1	mkityqwtinffgmslvffnadaitgaitdsrcylegggsaesffanedlqvganigklringnpdidegdidlslrekdtpiqivtgtkdlslaveldkegvrgpssvyvnvictrrrstdpsfvipvnvrvidvndnaplwvgapytltlsevtvpgtrilqgahaedadqpgpfstveyqilpgpyfgyvqflsplegtlvlkksldyetmqnftvklraqdqgsppkytdttlrvvitdaddqnpkfqyesytgelpsdgrpgelrlrpeqiaavdqdegicapiqytivqsqdtkyfrinphtgiislltpigyadlingatlvvkatqidntdryalttvmltragthgdmtslsfvqqkflmriredtavgnrilalpsnkpgkhlkytild…
>TRINITY_DN1191_c0_g1_i2.p1	msvftwkedsiktnllmeegdsslepgevktpphgiettkpkvaeeaikmkcntshylphsksaskqeidkcaekvraileidamkrkeelerrkeqkseasllkstarkkdhkkhkihkrepknvnldecktekikdavitktknkkskheehnsysrhptaetcenlnnpttyrsynpfmrnyrtdfrhrgnnfvihnrtrfsryrsqyisgsfhapaeepnhsspphnnvpysqllwtktkpsisyafnlhehdvvtykrnsseisvqkkkkykkskereesnksspkssrksskrkkirkiretlqpvknqmispshesavlttdnrvytsavvnkatensdctpkngdtpkqcsiilyesdkaiserlesktehsklvdkasgnsarsqvldmf…
>TRINITY_DN1191_c0_g1_i4.p1	msvftwkedsiktnllmeegdsslepgevktpphgiettkpkvaeeaikmkcntshylphsksaskqeidkcaekvraileidamkrkeelerrkeqkseasllkstarkkdhkkhkihkrepknvnldecktekikdavitktknkkskheehnsysrhptaetcesmrpissamslsmlpqlnfvtavsnaspnfsrrfsdlnnpttyrsynpfmrnyrtdfrhrgnnfvihnrtrfsryrsqyisgsfhapaeepnhsspphnnvpysqllwtktkpsisyafnlhehdvvtykrnsseisvqkkkkykkskereesnksspkssrksskrkkirkiretlqpvknqmispshesavlttdnrvytsavvnkatensdctpkngdtpkqcsiilye…
>TRINITY_DN11961_c6_g1_i1.p1	msaakkykamdtgdqlqdtenftnnrlkkqgdnhfyspstsarcalgqnlnqpsatstsqlpfnmnnsnsslgagnntngerranfsmldgahmndhrsatttsayfnkmgannaskpgdvkkiviknfkvkptlpdnysehtceklqeavvaiqlskpirysleelyqavenmcshrmdaqlyaklkelteahvkrnvesftggsmdklvflkkingwwlsfcqqmimmrsiflyldrtyvlqnptvhsiwdmgldlfrthiamndqvqkrtvegilmliekertgdavdrgllkslvrmlcdlqiyvsafedkfliatkqlyqaegqrkmqemdvpeylrhvdkrlaeenerllhyldsstkypliytvekellaehltqilqkgldtlleenrlsd…
>TRINITY_DN12002_c1_g1_i3.p1	mlcrlclkesnccleifdvngkqlgiadilerhfwfqpnpndsistaicricwlkvsdfhqfyltveqahsllnntdvkyetvtigvdqefventvqikeefleqlrqtetpdeainplyesefedaeregveenginqkvikeessgaleeaegfaqrvrtmgqkrknvrrkptatrkvpkkeveeededsegenddadadaddeqkpkrqkvikstpqddamikkhiamgcelcayvaedfaamskhfrlqhpnikpyirccnkklnkrfkivqhaykhedpdffkchecqkvfsdrytlkshmigshapeeelnfacdqcpkkfsrkhllelhrpshvpmsertficdqcpnsrfasnhllkihismrhrratnvchvcakeirdkasfekhvrlh…
>TRINITY_DN1203_c1_g1_i10.p1	mgssddrvyaaeriiqkrvrkgvleyrvkwkgwnqryntwepevnildrrlieiyeqsnrssntpskrggkrkekaqdpepeseedeyiftgddvdtnqastsaaaaalsnsnhhsyhhekekdkkrehnhhhhhhhsaksernrshsphidpyrdtgghkrhtytsasasvsaavvaasaasnsalnfipevdsnssssedqplsrkevpsmgtkrkaevlkesgkigvtiktspdgpplpkqhcvgavnldtatsistplkseteplspetpasrpeqstpaektttvqqhynataaatgddddsssqadsqmennnsavhkstgddgahspkrnghstnqhqqqstlgplspkalpprfwlpskcnisdkvvitdvtvnletvtirecktergffr…
>TRINITY_DN1203_c1_g1_i15.p1	mgssddrvyaaeriiqkrvrkgvleyrvkwkgwnqryntwepevnildrrlieiyeqsnrssntpskrggkrkekaqdpeseedeyiftgddvdtnqastsaaaaalsnsnhhsyhhekekdkkrehnhhhhhhhsaksernrshsphidpyrdtgghkrhtytsasasvsaavvaasaasnsalnfipevdsnssssedqplsrkevpsmgtkrkaevlkesgkigvtiktspdgpplpkqhcvgavnldtatsistplkseteplspetpasrpeqstpaektttvqqhynataaatgddddsssqadsqmennnsavhkstgddgahspkrnghstnqhqqqstlgplspkalpprfwlpskcnisdkvvitdvtvnletvtirecktergffrer…
>TRINITY_DN12069_c0_g1_i1.p1	rtvngeplhhhhhhhhyvqqqlqqqqslnlqnyhrqqgasmhalekgspstnlqkqlslggnvnkyagpvtycnsadcttsvcycstyhytgcntfcttndchenkeekarrhsresgsdsskdsslqsdtsiesedsfasvifipkpeqhqqqlnyqqqhqssnssssnsssinggdsgsgggchaygnccqqnngnckiqsngnpvscitclkhqphshqqrlpsvptsplimpcpptpahspaaiqavvtspprtvaavtaamailtppsnnvcdakeslnskiyaknteyaetaenrfnfdeahikkhendkeeqkekndkverkneiaakitkqiiknlppipkfrkqqslqairqnfpivrrcsatstssipsipklmslelfnpatddldsd…
>TRINITY_DN12069_c0_g2_i1.p1	mltsclaiastveisikspsdvfaaingnlndescatspiadaldtksftsmtkqltssssttnpncallpsaansagsvgtlilsplsspasnvglahtqpdvnvveadgckdakilqkstsncntlvpnsltagtlgaigsvndvassakagsdasgrsaalerayvhdvyehceeptgpirpriaqflnnlepgavvcdvgcgsgrylthgnpaictvgvdrchrlskvarekggevmmgdnlelpfrdesfdavlslavvhhfatterrvsalrelarilriggrviitvwaleqrhrrfesqdvlipwqppkirnlscsdeedddsflppyhaytedstnssrsagdgdssslsssspgescysfvrraiqklasgrrhpwfldswtsketknd…
>TRINITY_DN1208_c0_g1_i2.p1	mracacvwigshegtwvvadyiatlgsnelsvtkgqqvevveapsaaepdfclvrlntqsddaaiqeglvpvsilkpspsvqksssarkeandvmqeqsnnrgkpdpltsstkrrgfsgpkwfplrkhsqnknektpadkiltkkssekslrltqkqteqdeknlstsatvssrshygtsattsqanaaqadyeaeeeaglelpppmkplqephlmangppvfakdlkensknlasagkmegnpavdlseieqivkekteqheenskilkpnvnncsninadvcasngcstvgekkdatdgygsnnsynheerntensdiesalrkrqyaidelitteksyiedlksivngylaevldpksdipipddlkggkermvfgnieaiyewhkkffleaivrc…
>TRINITY_DN12104_c0_g5_i1.p1	mhfdesmafgasttsiqsmsigggssydgkiaglydleetlgsghfavvklarhvftgakvavkvvdktklddvskahlfqevrcmklvqhpnvvrlyevidtptklylvlelgdggdlydyimkhegglseefarkyfkqilraitychqlhvvhrdlkpenvvffekigvvkltdfgfsnkfspgqkletfcgslaysapeillgdsydapavdiwslgvilymlvcgqppfekandsetltmimdckytvppqisqnckqlissmlvrdpknratleqiaahpwineisefdatdsfplisrqqlsdedhafiiqkmingniaskeeilqaldknkynhitatyfllaelklrkrreeqypkkhapillpdvvttksnlsdikrgqipdikikstd…
>TRINITY_DN1211_c0_g2_i1.p1	msarshpqmappppppkpnksptnatsyetyaangngifaygngngngsasgsrsgsissltdnqnsllrhnqnvngrrschtpprtdqeqvvmtpkgktanstvilierklvdeinervhvaggdhtgiiinkdtvsgqksenvpaqlslefrvflvsansgkhsqesrtlrfwfrqwlrndekqaqiaqdffkelvspkdfprdyvgfikkimkllqrgydeiqsleielrileetaeppsrplsleesqiesppltpekvlelieqaypnpvtpedlskdygweeedvllvfmslkergliksmeynsytrihhedkeikvvkqmptiasnkqptiaiitaqyceklavdamlenketfvryttvgesnvytlgnigahrivstklpsvgstream…
>TRINITY_DN121273_c0_g1_i1.p1	myraiapneeflehselashvcdrvhwtrvlvfpkdlpsndthyrytaedlkpntryaclvktfgvddiyearsdlkyivtkmelpgpptinvtkktdvsltiklehsskdivshyvlqlyehpdvqevldqrdfcmepsyiyhegdtvktdedqdtccsrkeeevddqrftrnmqtlfacdldhkqncapdartskaegrtgitrtmkamlqlnldardgsptti
>TRINITY_DN121612_c0_g1_i1.p1	pavvhgmaslcmvrtsvghqssasheiipsragvrirvgnteaegrmcmadalclfkekavvgklpdpllftiatltghacisagdgysiaidtsvahkagqarllqatgqalgepfevsvlrpddfdfnkg*
>TRINITY_DN12177_c0_g1_i1.p1	maedeilfddvyelcevigkgpfsivrrcihresnqqfavkivdvakftaspglstadlkreatichmlkhphivelletyssegmlymvfefmegsdlcfevvrravagfvyseavachymrqilealrychendilhrdvrpacallatvdnsapvklggfgsaiqlpggretiethgrvgcphymapevvtrrlygkgcdvwgagvmlhvllsgrlpflgsgirlqnsiargrisfeapewksisttakdlvmkmlaanphhrpsitevlehpwmrdrdklqrqhladtveelkrynarrklkgavqaiaggttldplfgtdtdsmpvatasdmlnewadeeagieavqrildclddiyalqdtnvdpevlremlrdgrlhqflqlfdrisstvms…
>TRINITY_DN12206_c0_g1_i10.p1	mtdktdkecrmpwvekyrpsklddlisheeiistinrfisqkqlphllfygppgtgktstilacakqlyspaqfksmvlelnasddrgigivrgqilnfastrtifsgtfklivldeadamtndaqnalrriiekytenvrfciicnylskiipalqsrctryrfaplspeqilprldtiiekenlnvtedgkkalmtlskgdmrkvlnvlqstsmafdvvnednvytcvghplrsdiertlqtllstenfeqaydeiqriksvrglalsdiltdlhlfvmrlelppgvmnklvikmanieerlakgctespqttaliaafficrdmvsles*
>TRINITY_DN12216_c0_g1_i1.p1	mnlllvfliilavrlasvfivqtyyvpdeywqslevahkltfgygyltwewvqgirsylyplliagiykalallnldtaqllvisprilqamlsaysdyrffvwsgkkkwalflilvpwfwfytgsrtlsntletslttialsyfpwsgetttylwfaavccflrptasviwiplciyhlrksrlstidlifkhflvigllvagvcvcidtywhgsliftpyeffkynilhnigsiygshpwywyftvglptvlgintlpfifgvmdtvrhkknypvrkqllitillslivlstvehkefrfvasllplclyitadtltrwsynasrsvlwfsalvivfgnalpawylstvhqkgpldvmtpiqkiardfrdenehrasilflmpchstpyyshvheni…
>TRINITY_DN1223_c0_g1_i10.p1	mdaspnvikidddseepnegsygdcivdltsdsgmnetgetklpavvaataaqddddveegeveeaqealelcepspskqalafeikfpkecvfkeyghrildtldkalnestagvvqnavfefsienasesdkstfikaymveqknmdsldvmvlsdgeepevdivdhperaksaqredspildlgslftidtsgsskldtqcvpsykrsikdvlneesweskrrklekeenechrvrstqacfncgvgghslrdcpkprnnarinrakvarkqeryhidieqrfghlrpgviseklqaalglkrgelpfffyrmrklgyppgwleeakvvhsgislinsdetsilgsenensqesdeqkydisklidfpgfnvdpgpnfyddykhhnvppfsrhqlk…
>TRINITY_DN122614_c0_g1_i1.p1	detlltsfdrreielcnniitfasrpprfnsnsarsgdmflnfnlndipddlelthgvlrvyqnpqlgvygsgmaaekqtfkvslyqpsgdymlyisstntttdfrgwlelnatsllnnwirfrtfqqtlfgnqllvgvalhkphaeagnmqvqqiaaadiglvpahvqremlgvqpf
>TRINITY_DN122701_c0_g1_i5.p1	mdkseyqiqhftfsveqfslerrhylnkilaltlqsileklsmgnsetkelllqqkenvkhkmlgamekhlsaieemdhknfsipdyvllstdyghtkqyteadekeidkkiadmkqqfleshisvfril*
>TRINITY_DN12270_c0_g1_i14.p1	mmkrtradeiqygtrpgpggvggsgggggagiggtinsggntvnlgnvvpgshgstalsvglsgaiasgsiphhrlltpqhggaqtiaylpsttpaatslkgtgglvdssnsgvashgsggssistvqltggtvvtscgavagtvntgaiptqavqystsynvstvsssggnlkttsdgpvqihlsggavsnvsnsisqpnslrtrtisssqnisvsgggtltappaltvqqaasqpptaiqqgppqpgqpgapprlkvedalsyldqvkfqyadqpqiynnfldimkefkshcidtpgviqrvstlfkghteliygfnmflpagykieiqsdelgvsvpvvsmpsaspnsihgglqnvagsvssiqtplirgsattqtgtsnassniehhqlqsntnt…
>TRINITY_DN12270_c0_g1_i21.p1	mmkrtradeiqygtrpgpggvggsgggggagiggtinsggntvnlgnvvpgshgstalsvglsgaiasgsiphhrlltpqhggaqtiaylpsttpaatslkgtgglvdssnsgvashgsggssistvqltggtvvtscgavagtvntgaiptqavqystsynvstvsssggnlkttsdgpvqihlsggavsnvsnsisqpnslrtrtisssqnisvsgggtltappaltvqqaasqpptaiqqgppqpgqpgapprlkvedalsyldqvkfqyadqpqiynnfldimkefkshcidtpgviqrvstlfkghteliygfnmflpagykieiqsdelgvsvpvvsmpsaspnsihgglqnvagsvssiqtplirgsattqtgtsnassniehhqlqsntnt…
>TRINITY_DN12285_c0_g1_i4.p1	mgldkansdsdansaednqlndkngsssssnvknngesnnseisdstsnstsvnkptlcvqktanefklrvvplekllekplvekandtkilisepqtrrknritypsidlsdseeseidqekqkptpkikrsislksnelvlpgnpnppillsklqnqtrrlperknrsncgfielsdsegseidrekeesapkvkksistksnelalprkpnqplalselprirqctvrikrthfpqtssvatqrvvgtkvngkdnsikaqgkrdrsninnssyfnkrsavsvkaqvmnsdsdesesitqendividehsdvesnanssdseviparkkrvfnkrkkssdddsdfapqpaakkrgrlrrgkdssdgddidnvkgkgkgkksvssddedadetnknkr…
>TRINITY_DN1228_c0_g1_i1.p1	meiepdqsieamdtqeveiitsdlqhqqqqlnklhlppaqlpnengnvppqqlladttspyaneqemtsvddpkedqfrseatfsytveniaqlkqqhlsppvyvrmlpwkimvipndralgfflqcngenesptwscnaiaelrlkchkpdappftrarikhlfyskendygysnfitwtelqdpdkcyvhngaitlevhvvadaphgvlwdskkhtgyvglknqgatcymnsllqtlyftnqlrravykipteaddstksvglslqrvfhdlqfgdrpvgtkkltksfgwetldsfmqhdvqeflrvlldkleskmkgtclegtipglfegkmssyikcknvdynstryetfydiqlnikdkkniydsfkdyiasetlegdnkydagvhglqeaskg…
>TRINITY_DN12303_c0_g1_i1.p1	mvagnmkiitltnvstaknqhhnnnvltttspnsitnttktqqaasnankspkmryykgniynndsvkslqtpkhcasnnkngkkshshmlynipttsvlsskkyyqqhhrynqqqqnnkdirnnnalknhvlefdtsspvdilpcvqnqkipiigsnnlvsvedlvnnntskldansiykptnndancaglivdnsialsshraksefkqrtpstspkiaapillasstitaanpsgqhnclgentsinldcnscwtnlvtpqcsesqtllswpwvhvsrrksvsvsstssyssstsvsstasnsellqntnvkyannttdiihtkkkpfrkgninnirvpktekrpsphikgphqrrtfnvsttandpqdikcsiascadnqknsysaedaspkkta…
>TRINITY_DN1232_c48_g1_i1.p1	msitllrggkqktkscvgmtvmaktsiaeicenaklardmaytgnydsaciyyeglggmldrmvksttdslrkskwkliaqqiekeysqmkaiqrtlsemtldlqntpfahklktqisedetkdpaawfrpdpdiwtpppkdpdvwgpprtenpavqnrsrssipnkkltggvgksiipqrnnagaaganrrtiagsggstarggnltqyngrstsstssrktthssnggsgnmsavadncgskdeenrdeeaveseekeekkfqpsshmeaelvdilerdilqrnpkvrwndiadlhdakrlleeavvlpmlmpdyfkgirrpwkgvlmvgppgtgktmlakavatecgttffnvssstltskyrgesekmvrllfemarfyapstifideidslcsr…
>TRINITY_DN1233_c0_g1_i1.p1	mslnieevcdnlqsserriklsaleflqrqcekkdasqlldlfddtylhllkcyddrfesvreqavltvteftkqlppndfhlmnivstlvgrmgqqetlesseevrllyitqlhtlihqyivtgnnrslqecynhiacilakslrdqypavqrescacvvslmsaadtmaiqpfteqlakplygmlnhkhslariaaveaigrlalhvdpkndslsqllmevspllmdsmplvrrecgqlglllmlelrdrysyfdrlipfvlcclkddspevvdyirprwtqcgkqyyeeneeelskqeiadlpvknypcgverpsigcraivqrslrllrlitressdwkvnvrlhslkllyqfvlhseaamtakffeifadlaqacrdpevmvareafkvadlmg…
>TRINITY_DN123495_c0_g1_i1.p1	mwprflgrrilyititllaviylltnllkhgglsalhadnmltvqrtrpliwrtlqehllpdepqnrtndpdvhcrnsvqgrdllvddrgflcrrehlllpsnccdvevpetqyytcdtcnttthccdiyeycvscclhptkrtllelvlrtttgrqaavyarvedhfelclvkcrtnshsvahenkyrdgmpkycygqteahesqrevsvsvar*
>TRINITY_DN1234_c2_g1_i1.p1	maelmkdfdkpdfsvdkytkqlvkecvggadlqqrkkeiqvycdqtsatlkksvyanymqfietakeishlesemyqlshilieqrnilgsltdektpgnaqpseegdeqptqeevenshatravkemvqgfngnlegktflnegalieldandyrpiqrvffflfndvlivckvkhdkrleflteydpkkiavinikdldgvrnainiitpdgskifqsvtaagktewieklevafrfdqqkktnkkgpapqppktkqsslqqkdspsdaksllselsptdanagkvvenygpewiltaseeiqtliaqrhfedaqtliqrtqdylakdasflnakeidekvktletqltdvllqelsnchcrnlqvtlrasrrslqilvemgrarqacgtllkvatm…
>TRINITY_DN123_c0_g1_i4.p1	qrqqqlqaavvpigglssqrfmqqqqqqqqqsfqqsqilqtqqqhqvtqqagisgimltnlhqqqqthvrqvrpggvmpgqvvvqqhqqqthqflssggmspaashspasshhsmhspligphqqqllspsttpvqsphshpphaqkqigqqqqqqnqmqlqqhhqttmiipptaspssrsvnilhntqvtlapalsgagsgtsgsgvltntqttppdynqaaittstmrwpalnkpmdsvtkssfqefaryqmqynlqqqqinnnhqsqpqikdhqkqkindhvirseadaivgivgvssldnaatanglsdplitlsdfealttndldallptlncdldsalslddknelesllqdakdldldlieenlsavgvdidetaaaasslldaeatqippn…
>TRINITY_DN123_c0_g2_i1.p1	mkyfhnkyilgfrkhslrlkrinwaklenmslecplnpvyrtsveqkrhsksaakiyrygspkirdqlrdkcrkrmhevrqahfsrrrladiteeidldklmreelaslesdlrlqeeiykelrdemndwlvqeleaeeaclidaayedsndipvicpiceqnnlsatfpnepqgniacfsckcgvsfnylakpmelretlhsqidiheqkceakltfylepqsvrndgeiqtagagvnnlcaicekcdyfysf*
>TRINITY_DN123_c19_g1_i1.p1	malwvdkhrprelskldyhkeqaenlrnlcqqgdfphlmfygpsgagkktrimcllrelygagverlrnetmtfttpsnrkvevmtvgsnyhlevnpsdagiydrvvvidlikqvaqthqidasgqrefkvivlsevdeltkdaqhalrrtmekyvatcriilsvnstsrvipairsrclgirvaapneeeittvlqqtckregltlpaelaarivdksernlrrallmletckvqqypftgqqdiveldwqvflretanqivteqtpaklekirdrlyellaqgvppdmifrglveqlvrncdmslkaktleyaalyehrmqngakhifhleafvaqfmniykkfisesmmmddf*
>TRINITY_DN1243_c0_g1_i1.p1	mgfssrmdccgqfvkyslfisnlvifiggatvftltlwtlvdrsfmnellgtnlfsgavyvllvtsvaicllsflgcvgagkevkcllltyfiivalvfvtmliggilgyvfrervqqtmrqemratmalygsrrdvtmawdqtqerlqccgvdtwhdwnrygpvpesccqelfggqrkecsifptitnlysqgclyvttnfirdhaaliggtaiavailmifgmifscllfnmie*
>TRINITY_DN1243_c0_g1_i7.p1	rvqqtmrqemratmalygsrrdvtmawdqtqerlqccgvdtwhdwnrygpvpesccqelfggqrkecsifptitnlysqgclyvttnfirdhaaliggtaiavailmifgmifscllfnmie*
>TRINITY_DN12441_c0_g1_i15.p1	mekslgkvlqlfetakpegetfgaptvsvktietdtltnsdippltalssqstrrsrspipdspargqkrksefqsnrlfrrqlqnqtkyvkitqdmaevmnrqsicgeklakaiemqeqlmeeeltydesntny*
>TRINITY_DN12448_c0_g1_i1.p1	mlftsirrrlrrmqfpcyvvlivllvlagvvftshyfcssalrekrikkicmmykngmyngslceelckksspfvnikcgaispfrftaqkngniiefrrakemdndlawrsksgklnypkledfhhiikmhllvnynvtleentlsflikeeidrnnkdqmlnfyqlfkdhnylmsklfedeelfptilgtcgpyyaveylkttemrnfftryflgdapqqmlfkrlldyiarldmvrpdplkickvnlhqfgltsnlrfkalnadyiqlesqvnrrlasgkscwrdsdcdwhqcrgscdkqkhicngaqtndnlevlcdfvranlqhftelkmrptthvlrlyedrclhpmskdrnkw*
>TRINITY_DN1244_c0_g1_i5.p1	mdddtmlnnhgpqpgaetvygtednnmvmsekndqvvsivqqlagsiyqeferminrydedvvknlmpllvnvlecldasyrinqeqdvelellredneqlvtqyereksarkqseqklleaedvaeqenkelasrleslesivrmlelkhknslehanrleeretelkkeynklhdrytelfknhvdymertkmlmgsthsqmssaserlevnrarlnpiarssgpvsygfaslensvmldteticsvgsnsddsgppslqneldslqtveraaetdtlqqqnqatspqsdtspivpnapsnvgrsttkkeqrsantlyqelsfqdneeseehevvtgswvhpgeyassandnyfgmgkevenlimennellatknalnivkddliakvdeltgeiei…
>TRINITY_DN12458_c4_g1_i1.p1	mastvqerqplnrmpldkwttkeqlclasavsrsgdqnwmsvsrslklicgngntarpvdwfsqkncavqyghllenvetpkrkkrtsesasdssspgtvettpdlilrrlnderiqelkaeirkeqeefaqicrelkalqsetlyeeqlhelwssiekqqeqkrveemklenqmrereqerlemqrnwrtltqittpvvsptqaittdttsvdmdvediiretspqqegltasnsmqqkqstqpgtspllssllkchspvntapptsintsagssnnsarssaptittlltcgsipnknqpaitlkasippqkaaqllsspisgpptitsvpvttitaqnslspsqaaptlsmllernkisatangsnenhkdaskqallegtpnvsdsnkdeipmel…
>TRINITY_DN1247_c19_g1_i1.p1	maeetvrikqepletiyaaeidefdadtfttssgrstdssavedgkrafvisnirdtaelpvnvkikvepdiytyseendngvvdcsaqmilgeddvqvkaepeddvfsasnysgmseslsqptkyiqygqelpptivndfhfvhedkdiitisaselspqneklafkqsletvtkqnqsfvrkprnfiicnlcmkrcfqdvhythhmeqhkknrifclrktcdtwfnsledcesheyevhdihelkcnvcnhkfqsfeqlrlhktkmhsklqrfvcslchdwfismaemhehwaslpyacgrlsivqtktpmeilellkektqkktlnsykiksasnavppglklkptlpnnnaqqnsekpataieikqepidyetilpdfpvkvnnttsvdnyevvk…
>TRINITY_DN12498_c0_g1_i5.p1	nnnsnsntntnnknqqqqttiankqinsssnnnknnghnnnnsnnnigspvssttisshgnsstsggergsstksnsssgsgssdnmkcitpmtpselvkkfrnyltdvefeelkvykeiwyfgqnanknynktttngtanagfdddngnykinehdhiafryeilevigkgsfgqviramdhktntyvaikiirnkrrflnqavvelnildelrekdadgshnvihmldytyfrkhlcitfellslnlyelikknnyngfsmslirrfcnsivkclrllykeniihcdlkpenillkqrgsssikvidfgsscyvsrkiytyiqsrfyrspevilglqygtaidmwslgcilaelytgfplfpgeneveqlacimevlglppkelianatrrrlffds…
>TRINITY_DN125696_c0_g1_i1.p1	aanvlirttcfqtlhalfasrttnlngplcakllaaiheyrpdradvrqtiawitvlkeghihlatldlnlcmnalprffeicatdlwmseraeiinsvsncikellyecvksacespekaevyripiiriiaslekvlsapfgemakhviliftivfevcgkyfskelapslltlskrydtqsalrvqiehsiiaaihsmglenalktipltnskgevllehswllplmregtkga
>TRINITY_DN1258_c0_g1_i1.p1	mdfvslikssyddcgllfseswynmlkmeikinvylyicvtlltlivigwyifykrwqqnkerqlmlqaqirgasssaagdmtglrfrkrdkmlfygrrmlrkvknvsgqmyggqgrkrkavmrfakrilqlrreniptllntveppaeylqettegsdrvppdalymlqsirifghfekpiflklckhtevltlepgdflfkitdsddsvfivqsglvhvfisnadgstlslktvktgesvtsllsfidvlsgspsyyktvtakaieksvvirlpmqafqevfnenpdimirviqvimvrlqrvlftalrtylglnselvqshmrikksagatilktsplyrrsthpdavqhslsdfmpppdmlvdlaheserhsgiqtalpnaqpagngsansggga…
>TRINITY_DN125_c19_g1_i1.p1	mgtkspggpqrcrlilqrclaiqlskpghtpedfwmydsgymifqnflaanaqcwwnapltaatralkyaghvapgmllvtaepcalevlrgayarsvlkppatyvissvgdiddcivtptvqgqftplpealcdvimdltaeghsatienvriklsirfphmtppateviydtlaqlmqeqkiyqtskgyfiftperrrsrsrprairngyqdfeetdeipqeartmlmtnaealhslygeisterdgdlthqciqtnladvicggnpndkilypraakrrsasfptprslerrhslrlfgsskrlqrcastrslsktyaqtlatdsssseyqstdssspkkgsllsrlfrrsgrakqrqietysaqfppaewfnsravhlhsvgtqtadhdmpvvht…
>TRINITY_DN12602_c0_g1_i1.p1	mymmdesqpktlyvgnldasvseellialfsqmgpvknckiirepgndpyafieystyqaattaltamnkrlfldkeikvnwatspgnqpktdisshhhifvgdlspeietetlrdafapfgeisncrivrdpqtmkskgyafvsfvkkaeaenaiqamngqwlgsrtirtnwstrklpppressksgggmgmkgnirhtfeevynqssptnttvycggfppnvisdevmhkhfiqfgpiqdvrvfkdkgyafikfvtkesaaraiehthnsevhgnlvkcfwgkenggdnsmnnvaaasagvaaaaaaagtiispgipttqqqaaaaavvanaaaagagipaqmmtqqqlaaaaqypyaaayqqmgywypptlftplqgypaaqmqtqymqqgyypyt…
>TRINITY_DN1260_c11_g1_i2.p1	msadtfdedffetrlealkdtqegiqqmsawclqqrthhkkivtcwlnvfkrvrvehrltlfylandviqnskrkryefveswatalqrattmvrdekvkgkilrifsiweqreiyseeylsdlcgllninppkksqsvasdssddytngplitnirecvelslatdnsfkklpkapncdiesikqqikdkshsddiekeieryttyaeayskhlqaeirsrkavltnldtaikfysnqrgevkvvvsayknfgsriklvkkkldeitpnlpspipspdinapspepdadlplpddqspisinlfknsingyssyldgklpfdindfksddspstkssqpievigsrsddesyssgteyykpeplsgysssssiaipglnplpvppvesgytslarsaq…
>TRINITY_DN126246_c1_g1_i1.p1	aevsanvlrpltsdtptepaspprtcksidvrkpkyltllrngtrvmghvalanlqftpmdaetlqikipveeitdyllvhrmhglhslkliipnlkiirgrqllcdefalvvhenrvltdlglksllriqagniriennptlcyvdtvswvyllgnstqqhfwhkynklhyhcplcvstkdevveeehtpdklhkhcwnyntpqgwppty
>TRINITY_DN1263_c10_g1_i1.p1	misggvyggssataatsiaahhsgkqqqqqqqqaqqahclpagaiwpdpssvasasaatsstasalmidrspmatvpsnyqagpdttpaisthyarddklsgkyrqylrsqrlhpylsaattnvaavaaaanlgqtfsqfaatpsfqhlqqiscynv*
>TRINITY_DN1264_c1_g1_i10.p1	meskddftrryrhagdltdepptrefaeitipvpwghlsgkwfgpqncqpvlglhgwqdnagtfdllmpllspevpflsidlpghglssrlpngcyynlvdnlyvilivmkqynwqkvslvghsmgsiiafvfaavfpdkvdmvigidalkphqrppasairtvetrmrefvkedernrsqeeppsysfdelierifigtfhsinkdrckhmlarniqksekypekyffsrdrrlkfynylvgsqelcvemakriqcpylfikarhssyfedkkyydevlailqmkssfeysevdgshhvhinhperiseqvndfinrygplakqkattpskl*
>TRINITY_DN12675_c2_g1_i12.p1	mpaaktkkinlgvkpykvvtggdalekkawekvkikgniisddgggfegliglevleeydpklvetakgkrtrkekrmdrkadakklkvmkqsndeeesqedtetdheastettrpksrkerlaerklkliekrrerrekrkqkksankvikdgkptqndalgneeypadrfallrppaltddkmddnhsdddterpklvsssaltvddlegwnglgvphvvlraiadrgfkspteiqamtlpaailgkkdilgaaetgsgktlafgipilagimelksknvrsgirkapkvkgqkqelqtkpvkenreltpppeeldfypslptedeasesdedvehngplyavvltptrelavqvrehlvaaakytgikvaaifgglavakqerllkqcpeivvatp…
>TRINITY_DN1268_c3_g1_i1.p1	mnsatkvgeiftaagqafsrlgdltmqlhpnaespsgsqirqalkkkafedagipakqvpvqqvqhviqtvqqvptqqthvkqqtiqlnaiqqqhqtvnvitqqqqqqqhhlmqsqlnhtnsndtnwesnmemqfqqisainqyglqqhqhhlqqqqqqqqqygtqqppvssgppqphgstpqqqqqqpvyssggtpsggpspygapsqqqqqqppgpsgpptgppnttappngtppmpnqqyqppptaqpygapppqaygppppgggypghgyhqpqggygampqgqyppsqayqgyrptggqmpppgapqgpptnaysyysnqppq*
>TRINITY_DN1268_c3_g1_i6.p1	mnsatkvgeiftaagqafsrlgdltmqlhpnaespsgkwtdeeinmlhssiirfsddlnkislsiknrtvsqirqalkkkafedagipakqvpvqqvqhviqtvqqvptqqthvkqqtiqlnaiqqqhqtvnvitqqqqqqqhhqpqtqattpqtvhiqhvqrilpvhga
>TRINITY_DN12694_c0_g1_i1.p1	mwpqalqmtrdecrgilrrlelesyshvisvfraqgglsdnktklleelrgifhisqerhraearrvandeqlctiaeaisgpntwqewsregrrsypmlprvapqtalaliannvatetasenaklpypadtaaqaaaehantvnaisgqesaapweikrevyvvtddpfkmpdipvgnkkslkrnisdshtginkkrivsdsspskqqhqkqfhhitansaqatspssgasnirklyhnhnsktaqnrlnqqqlqkpklamkksavtagasitspltpgkrqatpaksgrksnskmqeqkqqhilqqqqvlaqsqqqlqsqtvvrhvphvvgeradelnneqryaqpqiaaskkditknltklqlpsvitspttvtasavsptaitppmalssplav…
>TRINITY_DN126_c0_g1_i2.p1	maaatvathivkvsvpppavlarvtegantpefegktdksysrltqaateitttifssnsnvkrvleddcpesltsdlpifsatstslmstpslpairktpkhtrtlrptlpsekilhsppadmyessnidgdeedgegvsvinrhvsiqlvdnstqtdilseegqligntkletiaegqgehllqmelltsnnieqrykligipekgekykivaterecggesergedeshmlyrefkvlntesalelenspdieascelqarerlidlessgctcnavtqfnysgeettanctyqeriidydnfriiehvidcshegyckhsskmhctrpwedadteniderkelnfacrelvafigesyqiidnansmmktqeqsnnmatvrtpilestcplkdle…
>TRINITY_DN12733_c1_g1_i1.p1	mgvrgltgyiaryaeqyllpyelhdcnlvidgdslscnfyrdvsgtcsafggdyddfyraiveffqvlaecniepyvlmdggyerrklrtagkrlrgkiavikrinpcgsgavfpllmkevfvdaardcgvpvmrcifeaddelatlsrklgcpvltydsdfyiynvqyiplitltvkahtkrvvekeekivperklrkneakrvekltkanrivgdiqvnnverrapkkgqtykfldcciyriehliarrslckeklplfaallgndyiarssfknffaagmgkigrsrkvqrqqkriqvilqwlkdetvesalrkilsrlrkleresllqqvntaiggysnekchsydffvnkyenafqryppkqledaneekseeievgeddvddvddtensstag…
>TRINITY_DN12759_c0_g1_i2.p1	mlrnctlpssyeqartsircgeiicydnvnftiicvlckmklfefedfmlhyqnvhlrgnahdsdsdidavvdgeleacikdeefenveylaelnecgvspesephpvriledavvierkdvpskssiaeaadngntieygnaadveaisnrdefddeedvdwdesngdnenhilkkprkpkeytcahcqksytterilklhinmkhlrpkdfkcaqchaefteqrsldshmrkehigfsctlcervyknsrslrvhlqshkglkefickyencgkafvtstrlkvhqkihtdernyicevcgyrtrqkdalvvhkrthtgerpfecticgrrfisasllnehkpmhsterphkcdvcgaafsrskalyhhkhlhlgikkfvcklcgrayaqmaglagh…
>TRINITY_DN1276_c0_g1_i3.p1	madspseprakrqrvdkagryaalerlkklkgnkhkyeveeevdnvyeevdereyakrarekygddwieddgtgyaedgrdffededeyseeeanekkgknkkqskkrardsdkpvkgkgsirnlfsnavprktqvatlaedniladilgelhekpkdstsnsvqvgvetevkserliaparivskstsksdaalakeymnnfisnikmseevkkpeqtsddelldrilkpkptvakkkllaekvkvdigkanivdqsdepvstkkisaavttekstgpkkvkelektipikethatendfpdddmdfsclqdeenkieegktaevetpkespkkptlaksvpaknaddlenllsnweqicqmdnfeqetksesstassstaedtlkfwyweawedank…
>TRINITY_DN1276_c0_g1_i5.p1	madspseprakrqrvdkagryaalerlkklkgnkhkyeveeevdnvyeevdereyakrarekygddwieddgtgyaedgrdffededeyseeeanekkgknkkqskkrardsdkpvkgkgsirnlfsnavprktqvatlaedniladilgelhekpkdstsnsvqvgvetevkserliaparivskstsksdaalakeymnnfisnikmseevkkpeqtsddelldrilkpkptvakkkllaekvkvdigkanivdqsdepvstkkisaavttekstgpkkvkelektipikethatendfpdddmdfsclqdeenkieegktaevetpkespkkptlaksvpaknaddlenllsnweqicqmdnfeqetksesstassstaedtlkfwyweawedank…
>TRINITY_DN1276_c2_g1_i1.p1	hnqlqlqqqqlilqqqqqqqnqqqqqqqnqqqqqqqqqqlqqiqhlqlqpqqpakrkaistarksqrqskkphllpqpvqqqhqhqqtleqvslqtmvpnvtptrtqaqsanqhlqtaqgtlqtqpqpqqlistaalppqivlpngqilttaqivthagppqiaqiistangsavqtnpatttvtaqpqftpqiiqtssgqtlhliqqpngqqtlqlvqvlpqrtlattvngasvmvttaedgtttivdddalitpdehhlidaddgdleeedeqicetivveddqlthqqllaghhtivdednlsqgetqeleyledvtvttsnaghsqhhqhhtqhyqqlsdcdgdasqqhhiqlhdeddiieeihmeeeelleddgadvmhvmesdgrefisdedv…
>TRINITY_DN1277_c0_g1_i1.p1	mdmfkpmswyigsewtmprkglrkhvlsldnfkhldkphlvskvtlkveevhnlnerksrhlanevlgieqllemgnaltpvdyyvellvrqfvvgerarcfittkreeisfimslvsihetkeiqklsvaetyslalrykengvtmfkqyplfahdyfsraakclisykphdslsacmdgvsrkniqmlftqiqtnlaacllsqhryedviyqtkfveeqsdaseksiyrramalyhlkefekarhtiehirnyqekkefaklhqriteswkssnkqyknlvkrmft*
>TRINITY_DN127_c1_g1_i2.p1	msdvdnvrvalrirpivsservrgcqeavervgesaqvivnrsdtftfnyvfdardtqeyiydvivtglldkffsgfnatilaygqtgsgkthtmgtafdgeldenagviprimydiferietleseydfvakcsfmelyqeqlydllsdqpreqsivemrenrngivmpgltetqvssvrettdcllrgssgravaatamneqssrshaiftitveatkkdemstvttskfhlvdlagserskktqatgdrfkegvkinqgllalgnvisalgsgqgsgfvryrdskltrllqdslggnsitlmiacvspadynvaetlstlryadrarkiknkpivnqdphaaeinhlksviqklrmellaanggsntmssslngalqsiapppggvtndiinassg…
>TRINITY_DN127_c1_g1_i9.p1	msdvdnvrvalrirpivsservrgcqeavervgdsaqvivnrsdtftfnyvfdardtqeyiydvivtglldkffsgfnatilaygqtgsgkthtmgtafdgeldenagviprimydiferietleseydfvakcsfmelyqeqlydllsdqpreqsivemrenrngivmpgltetqvssvrettdcllrgssgravaatamneqssrshaiftitveatkkdemstvttskfhlvdlagserskktqatgdrfkegvkinqgllalgnvisalgsgqgsgfvryrdskltrllqdslggnsitlmiacvspadynvaetlstlryadrarkiknkpivnqdphaaeinhlksviqklrmellaanggsntmssslngalqsiapppggvtndiinassg…
>TRINITY_DN127_c2_g1_i1.p1	mkspklyvikrdgrkedihfdkitsrvqklcyglnmdfvdpvaiahtvvnglycgvttqeidnlaaeiaaslttqhadyatlaariaisnlhketkkvfsdvitdlytyvsaetglatpiisdfhynvvkenadrlnsaiiydrdfsynyfgfktlersyllklngkiverpqhmlmrvsigihgedidaaietynflseryfthasptlfasatrqqqlsscflltmvgdsidgiyttahqcalisksagglglnvhcirakgteiagtngtsnglvpm
>TRINITY_DN127_c2_g1_i10.p1	mkspklyvikrdgrkedihfdkitsrvqklcyglnmdfvdpvaitlkvinglycgvttqeldnlaaeiaaslttqhadyatlaariaisnlhketkkvfsdvitdlytyvsaetglatpiisdfhynvvkenadrlnsaiiydrdfsynyfgfktlersyllklngkiverpqhmlmrvsigihgedidaaietynflseryfthasptlfasatrqpqlsscflltmvgdsidgifnsahqcalisksaggiglnvhcirakgtgiagtngtsnglvpmlrvfnniaryvdqgggkrpgafaiylepwhadifefldlkkntgkeenrardlfyalwipdlfmkrveadedwslmcphkcpglhevwgeefeklyekyeqegrankkvkaqslwfaii…
>TRINITY_DN127_c2_g1_i12.p1	mwnkkptelwnwaelkekikqhgvrnslllapmptastaqimgnnesfepyttniytrrvlsgefqvvnhhlirdltelglwdddmknqiiihrgsiqnidsipqnirdlyktvweisvkntikmaadrgafidqsqsfnihvaepnygkltsihfygwkaglktgmyylrtkpaanaiqftvdrsrketngevkakspiqeaaspnhsrnladmvcslenkdacmscgs*
>TRINITY_DN127_c2_g1_i15.p1	mkspklyvikrdgrkedihfdkitsrvqklcyglnmdfvdpvaitlkvinglycgvttqeldnlaaeiaaslttqhadyatlaariaisnlhketkkvfsdvitdlytyvsaetglatpiisdfhynvvkenadrlnsaiiydrdfsynyfgfktlersyllklngkiverpqhmlmrvsigihgedidaaietynflseryfthasptlfasatrqqqlsscflltmvgdsidgiyttahqcalisksagglglnvhcirakgteiagtngtsnglvpm
>TRINITY_DN127_c2_g1_i5.p1	mkspklyvikrdgrkedihfdkitsrvqklcyglnmdfvdpvaiahtvvnglycgvttqeidnlaaeiaaslttqhadyatlaariaisnlhketkkvfsdvitdlytyvsaetglatpiisdfhynvvkenadrlnsaiiydrdfsynyfgfktlersyllklngkiverpqhmlmrvsigihgedidaaietynflseryfthasptlfasatrqpqlsscflltmvgdsidgifnsahqcalisksaggiglnvhcirakgtgiagtngtsnglvpmlrvfnniaryvdqgggkrpgafaiylepwhadifefldlkkntgkeenrardlfyalwipdlfmkrveadedwslmcphkcpglhevwgeefeklyekyeqegrankkvkaqslwfaii…
>TRINITY_DN128219_c0_g1_i1.p1	mpplpklpqfqqpptqhtplgpppepplsakpvpmprtqffgldnlpspvadrkstdsigsllfkpdlpqkpkipkrpmvlglsgsgggksdeettptqtqaieagngcvganggmggggigivsrttekfieklssencgdnnavtemrenlhnqrllhseqnanihsggggggssnrnstssnysigsvghsrsnsktnanicapmqqqplsettsaastttg*
>TRINITY_DN1282_c0_g1_i18.p1	mvgkiialrdmdnfsrrssvyvdpecdkffemplfiaasttdmttkcycwqyspgkepalrsfteiqqllqqgkkrevksilrenswpinspiraqlwptlcaqhqtkqnmldgfywdmvhqvfgttelsekpimlpafvdpahcltyhltrtgravadrivnvlgydcpdityspvlypitsillhfmseeeayhclaalvgskekvfikqtklqhevtwktvmqiakkhsksavtyfqricpgvklervfmdwcwwilaglpfqhlvrimdcyfhegikvlyrvalviinlfhkecqsnnewspdnikndignalikfckkipvspskllhaafsirglsstyisrifmktemilksrsvlnsgskqlvksrssdnlpssqsqvniqmmshtltire…
>TRINITY_DN12838_c0_g1_i1.p1	matsdisssnerhyyakleaikdirdktialeklkvkiikevkisddeekcldeyrkemehlleekmshveelrqihadindmeniikqtkenqtrsvdmanrvyeeylalkyqidhmrrdylglsplrdlheeegspiskdrfqtnflkvsaaaaaaavvaaqptslarphprhplipeatvtalaptgggsgptgghafmppappgtgsaaaaaaavrlgksdfsappppppptsrlqqtpsigighhpsfrsdfnvnlrqqpppmksclschqqihrnapicplckaksrsrnpkkpkkknn*
>TRINITY_DN1284_c8_g1_i1.p1	mfnvlqrllggdtppnkvleirgeslgsllvigrdegmvlysppfnstdkkacyeivlqrhvndpantcfslfrspaqqeaedrfnafvhrlpvfvtivkefynvnglqkvcdalaenpswslahlvayfnlvdyvsnpkvlefidyadhvqlmspfqlaiksgniemvktllplckmehldnnsnsvfhyaasttkeiinlltakstvnlnhinsdgfpplhlaclsdkpdcvkalllagadvnlnaknmskiyktstptsvaeflktnanklytqdmkfggtplhwcssretlhalimqgcdvnatnfdgrtalhvmvarnrfecvvtllahdadidvfdkdgntalhiaiekklvpivqclvvfgcdiniknqdgktprhmvgndpnggkeseily…
>TRINITY_DN1285_c0_g1_i2.p1	mgsalfgfdhfgagsigglggdkerdekgskdkermageegakkmpiinplvrlpnwptlangtgfiskcllanadtlcaavsplmdpdetllagyhekcvmnnyfgigidakisldfhnkreehpekcrsraknymwygvlgskqllqktcknleqrvqlecdgqriplpslqgivilnipsfmggtnfwgsskkddiflppcfddrilevvavfgsvqmaasrlinlqhhriaqcqsvqinilgdeevpiqvdgeawlqppgmirilhknrvqmlcrnrhlevslkswqekqrqhsisiqrdqsstasehatstdevlserecyvllnfieavsslvkwvkfliishpslqhdlyavacrasdalesihpqgkllegptlrtklvevidssrqlydd…
>TRINITY_DN128624_c0_g1_i1.p1	mdtfrmrrssfsrfgsvgkqeplivveesqlveeddrdssetpsnkasldidspvnpyllspwrdpresrkhslpsqqvtegitasqvrrlserggegsgpspkeaaflatlsqapapsgrrhsvvtiskvpttlfgrsrresvaaypsgssralnsrresktstgppstdpigsihnlqldimddivqsrkarmklwntssekvcevqtldevgggtpqrytnrrysecvsggtspapnmrrasenpailspcilqlgsnrsstkrkksggllntsffstltssaieinkcediiptvvlppttttnatgataktkpatggltasagasatssstsnlldpnagrstrsnsfdvsilnnakqlvsnaqdnssaalsgwfekrhqpmarkksirsksta…
>TRINITY_DN12892_c0_g1_i1.p1	mserkvlnkyyppdfdpskiprmklaknrqytvrlmapfnmrcktcgeyiykgkkfnarkedvenetylgiriyrfyikctrclqeisfktdpkntdyeieagatrnfmalklaeeqarrqieeereeeannpmkllenrtqqsrneiemlesleelrdlnrrqhnvdyesmlqqynnteseqerlkreekededfvrsinfktnkssgkivaeeiieeikdetslpseakkvkvsmslapavsisknksfttktsnlvkrktplvipksnpptaavssevvnaspsklesakhaenkngglsllsnylssseesn*
>TRINITY_DN1291_c2_g1_i1.p1	maeavsgtqsttgpiggnngavpaannataasvpsnasssavssttnatsnpnaeiirgqlfevgpryrdltyigegaygmvvsaldtltntkvaikkispfehqtycqrtlreiriltrfkheniidirdilrvdsieqmrdvyivqclmetdlykllktqrlsndhicyflyqilrglkyihsanvlhrdlkpsnlllnttcdlkicdfglarvadpdhdhtgflteyvatrwyrapeimlnskgytksidiwsvgcilaemlsnrpifpgkhyldqlnhilgvlgspsredleciinekarnyleslpfkpkvpwsrlfpnadplaldllgkmltfnphnripveqalahpyleqyydpgdepiaevpfsismelddlprenlkkeifdetlkfke…
>TRINITY_DN1292_c0_g1_i1.p1	mayrygsvnitrwqlalligtpvaiglgvyiyrnsikdkksisdndasksaaerkkglptknknqtisidgtgedkelerkkksaelgseklsplkeatmyknegnvcyrngkydeaisfydkaidkcppenrtdlaifyqnraasyemlkkwnrvkedcshsleynpryakayyrrakaheatndlmeclddvtatcilemfqnnstimyadrilkqtgrddtargikehepvlpsknfihtflrsfiadpidavtvpaakeegglkgfarakkaleeaqygdvmsacteeietsesesqyktealllrgtfhllsgnfsaaqqdldavinnadadvslhvaalikraslhiqqeekdlgladfetasklqpenpdvyhqraqfyilidqlpealsef…
>TRINITY_DN12934_c0_g1_i1.p1	mtttiseefpnpekksldqlvfrlsaedglaprfipalhkhwaprenftiyvglltqygraksgveldewqynsncfcndmnfllnchhhefwsymvfqktalaavvsflqrstpfylnvwtqlvsqqtiidlyeqilqlvlrivcrlitnresdeawltiehqreliyknflisvpmlfdllmavgdadaqntavlrrifdsilriepnykkdllaasaffrtafrsiqtqaenegfegagggdldenaetpyddvalytldcayslsvllevcpevqsmcteiklgqsiaqfydntipflykniflineaasslgwlnlarlqylkafrsitcsfieavmanpatsitmaeqfigllteclseqifvndygrlypveldvdilkqackelddykasf…
>TRINITY_DN129497_c0_g1_i1.p1	maqtsmeldewlqwhkknfgyqiqpqtlgvssiaegvdlipyielmekenalwiichrqdaafrsqcyrafklilaheanfltgrndssssdakeksskhitlsalieeinkkyedhineskvkgmkhlieifkeeevnfvrisgflkfllsiirlvekrntvllteikstlhcnitttfefgfrnlfsvlaalndifvvivgltqersevslhpncelnlssfinrsvif
>TRINITY_DN1294_c0_g1_i12.p1	mlqtekygrvadlalefvgnkifkrklrvklkrlrvvnleenmttdtrrrvklyalnaerqwddrgtghvssnyvdrlkgisllvraesdgsllleskiqpdtayqkqqdtlivwsegdnfdlalsfqekagcdeiwekicqvqgkdpsveitqdiveesederfedmsdtappielppcelarleeisetiqnclttplrkeklsmalesenyikkllnlfhvcedldnteglhhlfeifknifllnknalfeimfaedtifdvvgcleydpsstqpkkhrqylkqwakfreavpiknqdllakihqtfrvqyiqdiilptpsvfvednmlntlssfiffnkveivtliqederflvdmftlltdpstndakrrdivlflkefcnyaqnlqpqgkdsf…
>TRINITY_DN12967_c0_g1_i1.p1	mgklplsnsslmtsksdssstaplspettntqssaapstterrytkaslqyssgnesagstdltsssssasaavnsntattqrqisnsstaslevlsrrgsnpepteggagvvtgsttsllgghslsttsisasptqlqpvqqqtcirsctgwaevlirrptgniswitriqnpiandcfgqdlpfsnitslflptahggvfgpdfvhsalvpeqqqesvamldfgqqpskalvigaanasvaaigaadidesvqpnssalsgseecktgaftkaralqrqeeisssttmppsaaslstaaidipkpvaskraggkealadsvsdgeadddtmqftdglsrarnpvrrvnsspemssswrqtfltvkpvplsadaskvkgskysaslqgleevhqqqqt…
>TRINITY_DN12967_c0_g2_i2.p1	mntkdkeiskskfkffmknakgvpggaserslrpeierelrpeqttaqrcktlselqlhnmkleeasiselwtltkdliipnkpaecrqialtfykkliqsqyknlnllrqhfflviqnhevpedlkhrlelldaltdngkdiqnfeekigkfmlqwipaitearllrpyldilgniikfnaslldkdivvgivqnachlsctveeddiglqcltilemvmcytifpseplaqcvvtlcrtvnhspycpaswkawasfkltggvtekvtrnskr*
>TRINITY_DN1296_c0_g1_i1.p1	mtkvkknkkalsdqvyakksnaavktnpfatakpatskklnpfevhinkekfqilgrtckhdkglpgvsrakankkrqetlaveyqdkhktnkfrdrrigkyqnsdqlsedvinarfvaarveqlnqskasrfnlnddevlthrgqrledieqfrdersddedlddeklnaefteaaqfggdpalskdrqtaidemiaeqkkrkieiakekdevhnltekldsnykqllglvdklskkemlakptpddydkalkemifeprgevsdkllseedlakkekerleelererlkrmrgdevdttpvqsnhrsadalddgyfgyaveedetlaytldgelgtklvengskeleqepvdvddneenesgaeedesgaeedesgteevereedcsenghdsnaee…
>TRINITY_DN1296_c0_g1_i7.p1	mtkvkknkkalsdqvyakksnaavktnpfatakpatskklnpfevhinkekfqilgrtckhdkglpgvsrakankkrqetlaveyqdkhktnkfrdrrigkyqnsdqlsedvinarfvaarveqlnqskasrfnlnddevlthrgqrledieqfrdersddedlddeklnaefteaaqfggdpalskdrqtaidemiaeqkkrkieiakekdevhnltekldsnykqllglvdklskkemlakptpddydkalkemifeprgevsdkllseedlakkekerleelererlkrmrgdevdttpvqsnhrsadalddgyfgyaveeedetlaytldgelgtklvengskeleqepvdvddneenesgaeedesgaeedesgteevereedcsenghdsnae…
>TRINITY_DN1297_c1_g1_i1.p1	matnmyrvgdyvyvetnpsnpflirrieelnknqsgnveakvmcfyrrrdlpnplvqladkhqpaldeglnspihhgpgggtasadkgepltakqryqikhrelflsrqvealpatqirgkcsvtllneteslqsylskddtffyclvfdpnqktlladkgeirvgsryqseipaklkdvssderkledletlvwktqhslndrkidqflvvsrsigtfaraldcsssvkqpslhmsaaaasrditlfhamdtlhkhnysieeamcslvpstgpvlcrdeiedwsaaeanlfeealdkygkdfndirqdflpwktlkqiieyyymwkttdryvqqkrvkaveaelklkqvyvpqynqvnksgsggvsikgganiyngttnggadlsnngkpcescstvk…
>TRINITY_DN130300_c1_g1_i1.p1	mesgrriareigvrapermtpprvesyvhnelcsmnmkpnedenalargfplfyainraarlvpghrgciilleyvrpkparktlmlggkggtydtggtdilagrvmagksrdkcgapavagfiqndnekkpahvhvmaalcmvrnavgeesyvsdeiitsragvrirvgntdaegrmcmadalclfkeqavvgklpdphlftlatltghacisagvgysiasdnsvahkagharllqatgqafgesfe
>TRINITY_DN13031_c0_g1_i5.p1	mgnsrssrspskrrhhkskhkkhgrhrdgrrnsvvdmdrtedqsrsinvvnkknksydsvshneferdgrgssyskyrkhsqavssstdsplsdecynseknrkrrkkiesdradvvkqrrqeekeqqiikdetskriellvkkrveaelirrkdeiekevlrrvevaksemelelmyelekqreqireearhreefekkkreelegifaennrrieeaqrklaeerlamieeqrlmeekrqrmrkeeekrvkeeqkmilgknnsrpklsfslkpgis*
>TRINITY_DN13034_c4_g1_i10.p1	mmkstqtthcssanlyyqllqrelnlwpqrnprifsghlyteryrvarnlfktdlrahygcvnaiefshggkylasggddkrvliwdvekaiahhgrprvlqtehtsnifclgfercnrlilsggnddlviahnfetgklmnvykhnnpvyglsidprsdsifatacedgqilvfdqrvgaddplvvaqqqtsfhavefhpaggyflvtanskkgaafwdirkphhpviqyggyvdeppscmsarfntngslilalrrrlppilyntqspepvctffhgnyynsctmksctfageydefvlsgsddfnlyvwrvsdvnlertdqwvegtqmvlyghrsivnqvrynrqkcllassgvekivklwspfaqkewsgsllqeatcpenprelysphnytsms…
>TRINITY_DN1304_c0_g1_i1.p1	megatvnatsqdigatdndkrdvdaaspslslcsvqsgdsgkgsslprseanrakttyefffpnsfvghlygrkhsfinhikvktsanvvisktnyagkfvcictiegseseikaalamirqrlpakrypnftmqrihfappqtvvplstesllnlqlnlieginndvlvtavvngahmfvqhplhpshpslavlqkclydsytgseapllpgieinavcvlpvngiwyrvqiveqdcedeqrcvvkfldfggymnvhfnelrqirsdfmtvpfqatecilsnvepidsirseaadilcqltkgivlqaqvagynshnipeiylfvclspnnvifinkelvarnlakwverd*
>TRINITY_DN1304_c0_g1_i11.p1	mvsrpllymslpgvvfilgvfwyrrrnknreigdtlavqpdtlnkqlsdelpthkidincsrsksnplpsdsvninnknpdeeesptvrlfgksapikivqnsrgspvkqqqvnsevlkskiqdaenkvlrsidedfenlsspidlpdsfnkriafysrnvnckndapvviratrtpkispensfleskytkeseennnlkpiesvikeskegkqqeqpnqsssiiqqeseqqpilqqncmegatvnatsqdigatdndkrdvdaaspslslcsvqsgdsgkgsslprseanrakttyefffpnsfvghlygrkhsfinhikvktsanvvisktnyagkfvcictiegseseikaalamirqrlpakrypnftmqrihfappqtvvplstesllnlqln…
>TRINITY_DN1304_c0_g1_i5.p1	mvsrpllymslpgvvfilgvfwyrrrnknreigdtlagqpdtlnktlsdelpthkidincsrsksnplpsdsvninnknpdeeesptvrlfgksapikivqnsrgspvkqqqvnsevlkskiqdaenkvlrsidedfenlsspidlpdsfnkriafysrnvnckndapvviratrtpkispensfleskytkeseennnlkpiesvikeskegkqqeqpnqsssiiqqeseqqpilqqncmegatvnatsqdigatdndkrdvdaaspslslcsvqsgdsgkgsslprseanrakttyefffpnsfvghlygrkhsfinhikvktsanvvisktnyagkfvcictiegseseikaalamirqrlpakrypnftmqrihfappqtvvplstesllnlqln…
>TRINITY_DN13055_c0_g1_i2.p1	mkiytnegnpfgfklqllakfanrpvevtkvtlndtvgkdflvlpvlvlengltlfstdavakylfpdegvlrdewlewstvklapalaqhlavghranpdalpvlnflvrklddrlaaspflvgnkisaadiavwsllapdgtlkgaqniehlkawyrklsalpevqavlaetplteltftslqhsnrygglsqvpvrlhtesesekllaetggnladtvsedelnnsrnsfvevavpqrieprtvlpkqgernilitsalpyvnnvphlgniigcvlsadifarycraagyntlyicgtdeygtatenkalaenltpkqicdkyfdlhnsvyrwfgigfdffgrtsssqqteivqeafndvykngyiftesvdqlfcvkcerfladrfvegtcphpg…
>TRINITY_DN1308_c0_g1_i1.p1	myphgqqsqwtpspprpqspsqsqtnydphtsppatgssvnptavtspsaqnvavggatvggagatghstqaaavasplgaaaatspttqpelpvftcprrpnlgregrpivlranhfqvsmprgyvhhydiniqpdkcprkvnreiietmvhayskifgvlkpvfdgrnnlytrdplpigndrlelevtlpgegkdrifrvtikwmaqvslfnleealegrtrqipydailaldvvmrhlpsmtytpvgrsffsspdgyyhplgggrevwfgfhqsvrpsqwkmmlnidvsatafykaqpvidfmcevldirdineqrkpltdsqrvkftkeikglkieithcgamrrkyrvcnvtrrpaqmqsfplqlengqtvectvakyfldkyrmklryphlpc…
>TRINITY_DN1309_c0_g1_i1.p1	mahkcetpncgkeatlqcptclklhipgsyfcsqpcfksfwkehkvihalaegaakpqvdnseagynpwphyrftgklrpypqtpkravpesierpdyadhpagraaseeamrgntsikvldddeieamrvasrlgrecldegakgievgvttdeldrlvheaaierdcypsplnyynfpkscctsvnevichgipdlrplqdgdicnidvtvyhhgfhgdlnetffvgnvsekhkklvrvtyeslckaielvrpgvkyreignviqkhvaphgfsvvksycghgihrlfhtapnvphyaknsavgvmkaghcftiepmisegvskneqwpddwtavtgdglysaqfeqtllvtdngceiltarrennghpwfmdkm*
>TRINITY_DN130_c0_g1_i13.p1	rwcrlcakhdgyyfdmfleqslssdinlrsiiedffhikigprdglptllcteccsaiaslekyaqhikkvqkmykdlkitsefadinlkdlyqkyglfkcesnlpqsttsaieqifvpvnpntvvkveemevteskevkheteidvdfpdpfannnqnveetthisedsessngktysdsddfvqqkleyiknvnegeegdsyscnicqlsfmqsrkymyhmksnhgtetpfwnclhcsssfkykkelerhtrkihapsvypcphcerkfksskvaenhikaehertrsliceecgesvrtkqklfehmalhaghgayecekcgkqylrkqslkrhleihgdkhicgecllefstsn
>TRINITY_DN130_c0_g1_i9.p1	mkkcvlcskkvergkgpffgvpreesvrqmwskacrmqleskdlicvdhfsradiafagkiyrllpkaipncpllcttrtnckqtvpveddieisklqdsemcttdpsikkwqrwcrlcakhdgyyfdmfleqslssdinlrsiiedffhikigprdglptllcteccsaiaslekyaqhikkvqkmykdlkntakfadinlkdlyqkyglfkcesnlpqsttsaveqifvpvnpntvvkveemeiteskevkqeteidvdfpdpfannnqnveetthisedsessnnktdsdcdsdefseqklgynknvnedkgesmprrkymyhmkskhctetpfwncshcsssfkykkelerhtrkihapsvypcphcerkftrakfvenhineahsliceecgec…
>TRINITY_DN130_c2_g1_i1.p1	mslppymippnawaaqimaqqqaqayaaaaqvqqaqmhahqmanqiqqipppgaplpgpitngnvgmppggigggggisqaqlgqiptpkpdiiteeklqekaqkwqqlqskrfaekrkfgfvdaqkedmppehirkiirdhgdmtsrkyrhdkrvylgalkymphavlkllenmpmpweqirdvqvlyhitgaitfvneipwviepvyiaqwgtmwimmrrekrdrrhfkrmrfppfddeeppldyadnvldvepleaiqidldheedgavykwfyehrplvgtpyvngstyrkwnltlpqlatlyrlanqlltdlvddnffylfdpksfftakalnmaipggpkfeplikdhnvgdedwnefndinkviirqpirteyriafpylynnmphfvhlsw…
>TRINITY_DN131089_c1_g1_i1.p1	mtdsnilknksdytiyesagcnptphcadwgdnglivfgahhsvavldpnhngsakiistyighesrvntvhwlrlspsapetyfisgsddcyayiwqfdrlcegghfeplqhkspvtnmssiylssnkwliataaeqivslwtfntlgveliqaicninsyvfglkvsrlpsseqlllaygnekgnvviwaqnnplkskstdpdpfrmvhnltghedwvraldfiedgddlllasaaqdnfirlwrisrrteeqagenhnicntmgkdetevrveekivhlsggnwcaitlesvlyghegwvygvnwhksneygirllsisidksiiiwaltdnvwmervrvgevggnslgfyggkfssdgksifghsyqggfhiwhqstdnenvwtpgvivgghfdk…
>TRINITY_DN13141_c0_g1_i1.p1	fqfplkfkifkylnkkkkkkhqeraviivveaveqlkqhqpqrqerllykrqrsrimdhkkspvrrqkrqskaieenfwdcsvctyrntaeafkcrmcdvrkgtstrkprlnsalvaqqaatlpgasgtmpngtksasgsrhsagheknkhkkyparlknvdrstaqtrevtvnsvtvfiteykpkpvgsrresseqsfsesndsrs*
>TRINITY_DN131680_c0_g1_i1.p1	mnlkdgdqlkpdflklnplhtipvlddngtvvtdshvicaylvdtyspdnslypkeevkrrkiqtrlyydashlfpllrvmvepviyfgakhiedykveyiqmaydcldktisqymcgwlmtiadlcalasvtsaeifapvdvnrfpnlaallrrlrllpyyr
>TRINITY_DN1316_c0_g1_i11.p1	qadakrqelpeqssplpllqhqyvhqqppqqqqlqpeptpplqhqpspppalplesttegeggtvgevslpmypfkkrlrtvvepmmcveveqepdvkppikelctpdtdfdavflqgllpemkamdfrqkiifkkriyevigeifestpntnatrrpsqpnpayngnasigssngrtplngyatnhmngstvnnkrrssirtptpatspsasgyisplntlnnaspapttvvnatdlamlrrlssllqsptvtpsssnsamtalpknaagcttsntlttasplspaatvsvhrgamtrsssnlfrtsmvngmalptstvsgpssatpatsqavkqellde*
>TRINITY_DN1316_c0_g1_i16.p1	mrqsgstdskpetyqgnakicrlvelypcmydrshihymkkdvldkawdqiakeagedvavcksrwrnirtsfarsininkvpssanrtkpyylhkeleflarhitpgipvsrrsrrsekievsigeesfdglaataaqddeeydeqctdeeesqqehasnssldegtmsskggeqmaqhshspqetqadakrqelpeqssplpllqhqyvhqqppqqqqlqpeptpplqhqpspppalplesttegeggtvgevslpmypfkkrlrtvvepmmcveveqepdvkppsnelctadsnfdaaflqgllpemkamdfrqkiifkkriyevigeifestpntnatrrpsqpnpayngnasigssngrtpsngyatnhmngsmvnnkrrssirtptpatspsa…
>TRINITY_DN13195_c1_g1_i1.p1	maemagrindgaivpkeeenetprinnfaqkfladldeerarlgaefplcallideafervystgripgreyyadvyqqkpikvtqkvfvpvkqfpkfnftgkilgpkgnslrrlqdetqckivikgrnsirdrakeeelresgdpryahlnkslyveictiappaecyariayalaeirkylvpdknddvsheqllelmeidpksakqytksildkkmtpgpssskffnlirhgnqqeiyqneeceeeiyeyeshapkrappiqtyeyvkapykrppatiygtelkrtrdttiksykppsfgiikkyk*
>TRINITY_DN13272_c0_g1_i5.p1	msscnstadlylrplpfldakwlradliaslrnvedaavlwnnliqdcelvsspaahvlnaaghlsylgddgkhycgvqklqcsccpldycgplsacncpacrtldsdsaikkmttavqnaaanrissevifeswlwgqcpntavklncqntllaelhdislqaagnclssihlrqqlliyeryfvalsrwkqkqelqcpnigmpssiastaaekckfnedqrsgvnsgmcpmraremnylatsklrhfstvdvpspikeneratlglarvgtraalnfsfaflrrawrsgedtemcsellsealeslqdlpeaslfdatqvstlwievlersikflrqvalgdplggrctapredrhtalclllelgaqkgtlaatleaivllltlwekeketddnrd…
>TRINITY_DN13289_c0_g1_i1.p1	menesleddfsskhktklpkdislywlhcnrcyeiyirkrrrifllacnhticekcvaipslniingsneincpichrvqrfrvlcnmmpahtkelfnpepwreptervlkfqtdqrknfqkgmiqkqseleeirsncklmeinakggyekleqlqyerkqlerevrnykdqelrsestihlqptdtfnneffdlntfsganrgrtehrshrrrhsfsenisnnftlspq*
>TRINITY_DN1328_c0_g1_i1.p1	makksrgtsrtfekevvgqflmyllgcqkekpttdwsilkketyaefrkfldlprndnlrkrmshfneigtflhrtgylidtpkgseffcinyqkmmlfkeidemhknfekklmvdskekeklhrlpansffkaiqclphylppltllelkkqkyadeklcetssqfadyfnggriftpenmrgamqlllqiedievlqkyrrliqrdvklsqshghprkyslklarksrkigcsneallsrynhvlvirecpitksilkdfflpfllsgsmelnlpgkaigptvigqidsivertvtfiteielpdpnvsyliifcparltlryqyaalelygkkqaimqrflfpnhmkplvllemrlrfydkniaanpeqkqavhsivsgskfgllftpfvifgppg…
>TRINITY_DN132_c46_g1_i1.p1	dftssypgpsmnrrgyndfsggggggggggggsamgsmnnmapaastnslncgsggggggdghgggsngtnlivnylpqdmtdrelyalfrtigpintcrimrdyktgysfgyafvdfaaetdsqraikslngitvrnkrlkvsyarpggesikdtnlyvtnlprtitddqldtifgkygmivqknilrdkltgkprgvafvrfnkreeaqeaisalnnvipegasqpltvrlaeehgkakaqhymsqlgliggggggggggggfgpgnqgnfgggnpgggfggnqmnsggnfggggmnqgggfggpnnnngmgsgggggmgsggsggfgpgpnnngpnggnsgnlpnghdpknstqvtipkdlagaiigkgggrirrirnesgayitideplpgstdr…
>TRINITY_DN132_c5_g1_i1.p1	mfitlsraflllalgvlaittavlvkifqpydlifkwkltmaddgeifnlwakppvdlyikiylfnitnaeaflagrekmnveqvgpyvykeimthenitfnanntmsttpshplvwqehmseghkeddevvmlniamlaishltadkplflrmglrtlfatsksqpivrmtakefmfgyssslttlgntffsnwisfekvglidrmydfstdyetfytgatnpgisglyatyrgstnlpqwdgehcsnielasdgtkfksfiqpndtikffrksmcrpinlyrtgepqtygsltgykyvfeenafdnginneankcfcrkgkcqpqglidvtdcyygfpislsyphfmhgdpgllnnitgvepdekkfasafvvqpdsglplsisakvqinmhfddmn…
>TRINITY_DN13360_c4_g1_i4.p1	mekatlvhqqyqqklqtqdaagnanlsktkneneiemenehkhekegkrqstdtskncgdentkiirpietimppitatatvevietapkaaetvansneetenaamvgadatkmstatppdtnshtntktkattaisnnlahatttdesktisnyklrefvvpsipnakagstnvtsgggassgtgtsakkkrnkvlkkreenetrrndnkktgtnnidrdatngvrsqgnaisasssnndtvsaaanmktsvsltslppddeksesrdviraklrverpynslkkniernvvgstlgvkahcfsqsqsstssfanhryswgsgysysssslhssatvglgsakddlwaaiqtnynyimdtnlldsckeaerhlaeqtehtndvhceqsqcclkllgv…
>TRINITY_DN133774_c0_g1_i1.p1	mshpsgfrkyddnecsgprppvpgeesrvkkmtegvadssrnsppsylnwartlnhlledrdgvelfkkyveeeapgyndqlnfyfaceglkqqndpekikqiigaiyrflrksqlsipedlrrtikaglknevplssdiydsmqqcveatirdniypsflcsemyilyiqqmsvsherfgsgtagsgsgsssgascgssgagivasssgacallsssgktpsssvapfinlpisastanvllgsacsasgsvygpstsasssgsvsatdtlprsstlptlhedselslcddleklrvessrtsadmpirlthdlllatqkrrleirppgahgyvylasanntsyvpnsrvdserasvssggrtdsdtmslsscsmdgrpyiqrrhssneskairqsam…
>TRINITY_DN1338_c4_g1_i1.p1	mhfhinelfvfaftyvrfcvgtirpgdalsamagegftaylelpktfgaiencwfqfegdakikidlnsvesiitardeevlpfsanvcgirvnkvspvsaaiwtleaenafgdydqggikisilsmqkkqlntstamaigegaisctlpttatkqckiieynskevwnscniytqirpnqtfdcytnnlgcitqshehitvelknstmyttasvtesdnsvvmrcqfssmvhgcqaelpgrekelyimeglynghysaydtlyskqrcaleipkplaesevglwriyntektpptgclfhigkpkeqimadelsklmlevnkirvfdtdtnielfmcevpfsiddcylrdpnntvyfpdpirfertrtygqchftkmpvmagswicgarghdyarevl…
>TRINITY_DN1338_c4_g1_i6.p1	mhfhinelfvfaftyvrfcvgtirpgdalsamagegftaylelpktfgaiencwfqfegdakikidlnsvesiitardeevlpfsanvcgirvnkvspvsaaiwtleaenafgdydqggikisilsmqkkqlntstamaigegaisctlpttatkqckiieynskevwnscniytqirpnqtfdcytnnlgcitqshehitvelknstmyttasvtesdnsvvmrcqfssmvhgcqaelpgrekelyimeglynghysaydtlyskqrcaleipkplaesevglwriyntektpptgclfhigkpkeqimadelsklmlevnkirvfdtdtnielfmcevpfsiddcylrdpnntvyfpdpirfertrtygqchftkmpvmagswicgarghdyarevl…
>TRINITY_DN13411_c0_g1_i10.p1	mdrkaelerkkaklaalreekdrrrrekemkdmeeaagrigggvgidkdqrkdldemlsslgvapvsevlsslssvnsltsdnsntqtpdaslqanmngvgggkkqplnlsvynvqatnippketmvyskqtqttstggherdahatdyygddeesslphldhgftsklppgylthglptvkdvapaitpleqkkeqeekkeikelseeqkqmiilsedfqrfvlragrvveralsenvdiytdyigagdnednndersharlslnrifyderwsknrcitcmdwsthfpelvaasyhnneespnepdgvvmvwntkfkkqtpedifhcqsavmstcfakfnpnlilggtysgqivlwdnrvqkrtpmqrtplsaaahthpvyclqvvgsqnahnvisi…
[truncated: 4,633 more rows]
